# Supplementary material for: The nucleolus is the site for inflammatory RNA decay during infection
Source: Nat Commun. 2022 Sep 3;13:5203. doi: 10.1038/s41467-022-32856-2 (PMC9440930; doi:10.1038/s41467-022-32856-2)
Supplement: Supplementary file 4 — Supplementary Data 1 [file 41467_2022_32856_MOESM4_ESM.xlsx]

## Sheet: #1 Total Protein-coding (6,928)
Symbol	CA-Exon 0h	CA-Exon 2h	CA-Exon 6h	CA-Exon 12h	CA-Exon 15h	CA-Intron 0h	CA-Intron 2h	CA-Intron 6h	CA-Intron 12h	CA-Intron 15h	NP-Exon 0h	NP-Exon 2h	NP-Exon 6h	NP-Exon 12h	NP-Exon 15h	NP-Intron 0h	NP-Intron 2h	NP-Intron 6h	NP-Intron 12h	NP-Intron 15h	NL-Exon 0h	NL-Exon 2h	NL-Exon 6h	NL-Exon 12h	NL-Exon 15h	NL-Intron 0h	NL-Intron 2h	NL-Intron 6h	NL-Intron 12h	NL-Intron 15h		FC	Avg. of TPM	CA-Exon	NP-Exon	NL-Exon	CA-Intron	NP-Intron	NL-Intron	Distribution (%)	CA-Exon	NP-Exon	NL-Exon	CA-Intron	NP-Intron	NL-Intron	NL/NPintron ratio	0 h	2 h
Aaas	101.762	95.6038	80.0417	69.3529	57.6489	2.55747	0.359078	0.307098	3.06371	2.13089	97.8076	82.3549	60.5732	58.7694	60.7728	57.9683	40.3434	30.3725	45.7683	43.176	13.6964	11.728	8.19375	4.18502	6.76505	45.0514	29.7757	23.7383	40.6477	34.0994		0.701113		80.8818	72.0556	8.91364	1.68365	43.5257	34.6625		49.973	44.5197	5.50731	2.10794	54.4944	43.3976		0.780952	0.744392
Aagab	55.1584	25.4483	21.877	30.6645	33.5051	2.59076	0.268412	0.327236	2.35688	2.60079	47.6272	14.5257	14.449	43.9423	47.7	43.9864	7.56018	11.8872	52.475	51.8114	9.67412	3.28384	2.06636	7.09506	8.4523	53.6269	12.0124	15.7643	65.4575	60.1511		0.190284		33.3307	33.6489	6.11434	1.62881	33.544	41.4024		45.5998	46.0352	8.36505	2.12707	43.8053	54.0676		1.2143	1.52011
Aak1	8.18339	5.98744	5.22741	12.5929	12.6495	111.064	93.7688	75.8599	214.722	173.795	14.8868	12.1539	14.8193	28.672	29.7657	90.576	64.088	84.0593	176.059	190.263	2.80442	2.87638	2.38257	3.47701	4.02447	129.287	77.8603	114.004	208.133	158.517		0.710755		8.92812	20.0595	3.11297	133.842	121.009	137.56		27.8129	62.4895	9.69754	34.1076	30.8373	35.0551		1.42272	1.2116
Aamp	94.0562	90.0422	74.6774	156.841	168.861	1.19861	0.594562	0.230439	1.26868	0.90833	91.347	73.0263	54.3422	114.097	107.687	35.4814	31.8492	31.5065	43.3728	35.3451	5.25157	5.65997	4.37139	6.10257	6.79736	19.096	14.2159	12.8308	20.874	15.8457		0.900438		116.896	88.0998	5.63657	0.840123	35.511	16.5725		55.4975	41.8264	2.67603	1.58743	67.0986	31.314		0.550857	0.463204
Aanat	0.041508	0.070813	0.30122	0.285037	0.175138	0.179794	0.548727	3.74491	2.42798	1.45044	1.15808	6.848	9.14672	11.2519	8.92792	3.51396	31.4972	51.2674	46.0654	43.4548	0	0.539903	0.77411	0.669458	0.108434	0	47.2895	22.1443	14.1255	17.7142		7.19927		0.174743	7.46652	0.418381	1.67037	35.1597	20.2547		2.16813	92.6408	5.19106	2.92612	61.5921	35.4818		0.221535	1.48596
Aar2	18.6666	20.8009	15.011	15.7271	13.4845	29.5331	53.2111	28.3464	24.55	48.4221	26.0283	27.1294	18.0637	16.9429	13.0759	38.2208	40.5249	25.8176	11.4731	23.4303	1.74846	4.73243	1.5636	1.52891	1.3889	18.9885	17.522	10.0457	5.97483	9.03894		1.05875		16.738	20.248	2.19246	36.8125	27.8933	12.314		42.7224	51.6815	5.59607	47.7961	36.2158	15.9881		0.50964	0.446045
Aars	154.461	231.138	261.203	226.565	238.283	3.64598	1.57388	1.03045	3.7667	2.79176	277.638	456.74	388.899	304.521	326.172	83.074	139.976	67.6072	60.3502	64.7558	25.5317	56.0918	31.6904	22.2807	26.4895	55.5485	116.186	57.4218	52.3246	54.948		1.67681		222.33	350.794	32.4168	2.56175	83.1527	67.2857		36.7159	57.9307	5.35336	1.67435	54.3481	43.9776		0.672604	0.831245
Aars2	11.1007	8.02966	4.84163	7.97593	8.29434	0.626516	0.122891	0.244014	0.254005	0.398471	21.2305	18.8902	18.0215	18.1389	16.4944	17.5071	10.8411	7.55127	18.8172	19.1222	1.64401	2.4464	1.42841	1.34162	1.3669	11.5005	5.24596	2.58038	14.2945	14.6946		0.639815		8.04846	18.5551	1.64547	0.329179	14.7678	9.66319		28.4911	65.684	5.82487	1.32947	59.6434	39.0272		0.675445	0.52748
Aarsd1	69.7482	54.4677	42.9408	42.9069	44.5392	2.21409	0.460467	0.814639	2.38686	3.82955	59.2935	30.4856	18.5502	27.7481	23.6889	45.4508	7.5617	8.58963	24.3011	22.0783	5.76495	3.4636	0.88147	2.02431	3.58775	37.1667	3.30056	13.0263	19.8262	24.33		0.184318		50.9206	31.9533	3.14442	1.94112	21.5963	19.53		59.1974	37.1471	3.65552	4.50717	50.1454	45.3474		0.821658	0.502303
Aasdh	6.95825	5.97931	6.1043	3.66885	2.92429	1.11275	0.621698	0.492976	1.0387	0.784219	18.6226	16.7164	16.6864	23.3787	29.8691	11.6482	10.8575	8.94756	11.6265	15.2041	3.69596	3.86136	2.76318	3.23494	5.19078	16.8631	12.222	12.6084	14.444	17.956		0.937487		5.127	21.0546	3.74924	0.810069	11.6568	14.8187		17.1295	70.3442	12.5263	2.96886	42.7215	54.3097		1.4123	1.11507
Aasdhppt	16.7037	10.6485	8.75035	11.8393	11.199	0.676595	0.171827	0.194252	0.725284	0.544456	17.4903	11.1343	10.9346	9.94661	11.2131	20.5235	8.46869	9.72841	11.7124	11.2925	4.12899	2.62501	1.18534	2.57083	2.15419	37.4642	17.3401	25.3452	27.9354	20.6908		0.439924		11.8282	12.1438	2.53287	0.462483	12.3451	25.7551		44.6265	45.8172	9.55627	1.1993	32.013	66.7877		1.78708	1.93692
Aatf	67.2103	55.1937	35.4297	30.7703	24.0156	1.57607	0.918511	0.651514	0.867443	1.08179	83.5082	75.1592	39.7288	56.2446	53.974	32.5753	24.17	12.255	20.1624	20.6082	13.1816	13.8178	4.61874	5.98885	7.15778	35.8299	31.1231	15.7325	19.6872	20.8605		0.74966		42.5239	61.723	8.95296	1.01906	21.9542	24.6466		37.5654	54.5257	7.90898	2.14	46.103	51.757		1.09694	1.27624
Abca3	20.2792	15.1866	8.24396	10.7307	12.5936	113.088	107.988	40.4052	38.991	70.0426	67.6723	32.581	22.5643	57.4467	62.0033	144.459	68.9721	57.6511	120.892	108.502	6.2742	3.95457	2.34699	4.92999	6.33404	48.933	27.4118	4.17166	65.5756	34.7048		0.481044		13.4068	48.4535	4.76796	74.1029	100.095	36.1594		20.1218	72.7222	7.15605	35.2271	47.5834	17.1895		0.343279	0.406044
Abcb1b	35.3674	32.4442	14.7782	23.4659	18.3076	2.51352	0.541262	0.454852	1.57036	1.66736	94.1857	83.8693	98.1419	68.1792	58.8633	42.4289	21.91	25.5911	30.6049	31.1361	17.4398	17.5035	13.3889	9.96554	11.2949	61.7948	38.2886	40.7288	44.0181	50.2361		0.527529		24.8726	80.6479	13.9185	1.34947	30.3342	47.0133		20.8245	67.5222	11.6532	1.71477	38.5456	59.7397		1.44592	1.71491
Abcb7	24.8652	15.5108	9.74304	18.7808	16.0473	0.304931	0.060711	0.0620765	0.213956	0.490449	42.4308	39.6736	44.8009	27.0247	25.8729	16.2319	13.7534	15.7185	11.0092	10.8357	6.47846	5.97268	4.99188	3.44279	3.60952	19.3671	16.7144	17.4487	12.6682	11.508		0.856164		16.9894	35.9606	4.89906	0.226425	13.5098	15.5413		29.3685	62.1628	8.4687	0.773375	46.1439	53.0828		1.18194	1.2007
Abcb8	32.6371	25.9423	19.8535	20.9237	20.5976	2.12533	0.515447	0.479376	0.99879	0.966218	90.8429	70.4336	54.8215	32.5196	33.7129	42.6696	24.0767	14.9924	16.441	16.2099	6.43203	8.4454	4.63299	2.14518	3.56048	38.8553	15.6536	9.65604	9.04367	10.8312		0.574238		23.9908	56.4661	5.04322	1.01703	22.8779	16.808		28.0594	66.0421	5.89849	2.49867	56.2071	41.2942		0.912655	0.664107
Abcc1	30.9033	32.6527	39.0832	61.9828	68.2653	3.05948	0.535034	0.381879	3.71835	3.09634	154.608	191.129	286.306	439.45	461.439	43.0016	44.6307	43.588	74.9887	73.6507	18.0479	30.0125	31.9619	34.8252	44.3666	42.3942	38.4211	38.3587	66.9778	58.4422		1.03703		46.5775	306.586	31.8428	2.15822	55.9719	48.9188		12.0978	79.6315	8.27072	2.0161	52.2863	45.6976		0.986198	0.863917
Abcc10	1.18504	0.753021	0.683523	0.757599	0.759964	0.973798	0.0648385	0.716786	0.971099	0.737003	14.2778	8.25768	8.7179	13.8171	16.6687	26.1809	9.3056	13.1253	23.9514	27.4577	1.18147	0.472382	0.564825	1.29953	1.46233	9.03169	6.72367	5.73003	4.7749	10.6325		0.379148		0.827829	12.3478	0.996106	0.692705	20.0042	7.37857		5.8414	87.1298	7.0288	2.4673	71.2515	26.2812		0.369071	0.749463
Abcc4	20.8369	14.3188	7.85753	13.4547	15.8366	149.185	103.805	68.4511	114.209	137.592	75.1319	45.8217	48.2099	93.4879	101.218	310.82	178.667	194.775	375.267	462.958	9.74219	5.97098	4.85294	8.78591	10.7519	199.461	38.4566	27.2347	231.123	329.208		0.576189		14.4609	72.7739	8.02079	114.648	304.497	165.097		15.1812	76.3986	8.42028	19.6234	52.1183	28.2583		0.642875	0.21961
Abcc5	3.72752	2.42117	1.35839	4.52942	6.45142	0.968826	0.147447	0.37688	0.660697	1.50905	38.066	18.1761	24.6471	56.2821	74.7304	20.1714	7.5724	18.211	30.0368	36.5689	6.6388	3.66193	4.25269	6.05307	9.9728	19.5036	9.79576	22.838	29.7936	35.8479		0.404905		3.69758	42.3803	6.11586	0.732581	22.5121	23.5558		7.08434	81.1981	11.7176	1.56533	48.1023	50.3324		0.968459	1.25936
Abcd3	21.9851	17.0274	17.1521	27.5241	29.1063	0.911774	0.11695	0.165859	1.03634	1.90091	33.5827	29.0385	56.1069	39.1949	45.4781	16.3736	14.3371	20.6578	29.7391	29.1465	3.42021	4.75496	5.9409	4.40022	5.64691	16.2859	14.8705	18.9529	27.9226	34.1408		0.882784		22.559	40.6802	4.83264	0.826365	22.0508	22.4346		33.14	59.7607	7.09932	1.82373	48.6647	49.5116		0.994955	1.03478
Abcd4	11.4449	6.59189	7.21986	24.6936	32.9279	2.56907	0.292189	0.354511	5.21542	3.31122	53.9141	19.7425	34.8157	129.982	145.342	41.7864	7.48977	19.0173	97.1903	97.9914	5.51207	1.16574	3.52994	11.5178	13.31	36.893	7.25453	13.2156	79.5782	67.377		0.198422		16.5756	76.7594	7.00711	2.34848	52.695	40.8637		16.5191	76.4977	6.98322	2.4487	54.9438	42.6075		0.885632	0.972291
Abce1	137.275	135.017	80.6904	94.4436	84.4915	2.72291	0.61104	0.167128	2.7774	1.90705	156.165	144.365	127.377	122.906	126.075	45.3335	45.9717	31.2065	36.3343	34.9997	24.7573	33.6898	17.1318	17.7223	21.2658	59.6838	68.0338	31.9362	43.9846	42.0711		1.01377		106.383	135.377	22.9134	1.63711	38.7691	49.1419		40.1941	51.1487	8.65722	1.82819	43.2942	54.8776		1.30972	1.46969
Abcf1	105.754	96.8048	78.5709	93.4567	81.4067	1.33145	0.527813	0.338892	1.92436	1.09323	116.451	104.178	67.6228	94.7973	79.7428	42.1717	38.7442	25.6197	33.5112	31.843	10.2804	15.3403	7.31067	8.86847	9.92143	27.6887	27.3347	20.9934	29.7578	17.8251		0.920606		91.1986	92.5586	10.3443	1.04315	34.3779	24.7199		46.985	47.6857	5.32931	1.73451	57.1622	41.1033		0.664525	0.712928
Abcf2	181.032	224.018	144.141	196.598	159.905	4.21904	2.27608	1.02876	3.09218	1.95022	163.706	177.749	98.3172	156.011	141.533	40.6577	43.8289	11.1738	33.4567	29.5762	18.2901	27.7803	10.118	11.4073	13.8529	41.9073	39.1058	13.79	32.6038	32.3324		1.07612		181.139	147.463	16.2897	2.51326	31.7387	31.9479		52.5205	42.7564	4.72314	3.79647	47.9438	48.2598		1.03	0.894642
Abcf3	24.939	25.1341	25.8249	36.0926	37.3649	0.215965	0.198505	0.449736	0.651695	0.478694	49.3285	46.8847	35	58.9981	55.1623	25.0714	20.7634	16.0726	24.1662	21.2269	6.71994	6.7062	4.97158	3.80298	4.94869	18.6316	12.2513	13.8553	15.4911	17.7627		0.83476		29.8711	49.0747	5.42988	0.398919	21.4601	15.5984		35.4025	58.1621	6.43536	1.06499	57.292	41.643		0.752994	0.608883
Abhd10	7.92612	11.3113	11.4023	6.70421	7.19195	140.146	214.399	237.564	126.233	110.704	16.0734	11.5267	9.87512	9.4633	8.14166	167.702	106.432	96.6108	92.3631	76.1438	3.14552	2.35863	1.33889	0.571035	1.26049	353.017	101.414	141.084	123.045	84.311		0.636816		8.90717	11.016	1.73491	165.809	107.85	160.574		41.1263	50.8633	8.01045	38.1843	24.837	36.9787		2.09847	0.95329
Abhd11	52.0172	43.4968	17.9182	60.5229	69.1424	121.707	92.2293	44.1204	121.384	114.453	52.1587	27.9367	11.9618	48.7975	45.4263	291.066	94.266	28.7768	202.536	166.7	9.85249	5.77931	1.74814	4.69859	7.23814	416.344	92.4625	7.66356	83.2199	109.311		0.32618		48.6195	37.2562	5.86333	98.7787	156.669	141.8		52.9976	40.6111	6.39131	24.8658	39.4386	35.6957		1.42894	0.981068
Abhd12	63.2237	49.8841	33.6074	47.6708	51.9209	1.23934	0.239044	0.174733	0.677141	0.889814	113.517	62.1189	46.6666	91.7794	97.4734	21.7912	6.3887	7.09695	17.5414	15.0788	11.001	7.34649	3.72428	8.73943	11.2408	23.1452	7.67153	9.63658	17.0776	13.7345		0.324191		49.2614	82.3112	8.4104	0.644014	13.5794	14.2531		35.191	58.8008	6.00816	2.26156	47.6864	50.0521		1.05941	1.17362
Abhd13	11.4966	17.3125	13.7318	12.1607	10.3627	40.719	37.583	57.7615	25.6105	28.9708	22.081	21.2646	18.5668	22.2884	19.8987	68.3573	54.4062	44.7763	81.4505	70.6967	5.26672	5.35288	3.18871	3.24539	6.00707	57.2208	107.794	123.401	82.0459	102.293		0.798851		13.0129	20.8199	4.61215	38.129	63.9374	94.5509		33.8481	54.1552	11.9968	19.3925	32.5187	48.0888		0.839432	1.96357
Abhd16a	43.7082	37.4268	19.5512	21.5766	20.2846	3.75655	2.054	1.87609	2.85322	3.85466	93.9808	60.4744	42.5207	41.9287	44.6887	32.2838	11.9627	12.9873	24.3171	21.6583	4.92441	5.63656	4.43579	3.2407	4.10237	19.0251	7.04981	6.07227	12.6943	15.8446		0.389461		28.5095	56.7186	4.46796	2.8789	20.6419	12.1372		31.7845	63.2342	4.98123	8.07366	57.8885	34.0379		0.601646	0.620996
Abhd17a	86.6945	59.7527	31.6575	101.323	116.852	7.07126	2.0065	0.668517	2.71998	1.02283	51.5268	22.6895	12.5677	35.3183	33.4686	29.4503	11.0549	8.732	23.4867	20.2958	3.88161	2.14325	0.393846	2.8417	3.14661	36.0392	15.1539	9.61954	26.6707	23.4364		0.395888		79.2559	31.1142	2.4814	2.69782	18.6039	22.1839		70.2303	27.5709	2.19882	6.20393	42.7817	51.0143		1.21638	1.34003
Abhd17b	16.2073	12.4248	10.3741	14.8476	15.7376	0.594131	0.162853	0.0903505	0.435684	0.883779	15.3815	9.1352	9.29068	13.8178	14.4502	23.2607	16.1558	12.2898	21.1558	19.0108	3.36889	3.10445	1.55199	2.37533	3.34378	42.0519	25.7842	26.7024	38.3028	32.7925		0.707146		13.9183	12.4151	2.74889	0.433359	18.3746	33.1267		47.8583	42.6895	9.45211	0.834432	35.3802	63.7854		1.77455	1.56123
Abhd17c	59.736	86.2443	117.295	50.8879	45.9356	0.608075	0.293631	0.232166	0.573066	0.736394	30.1386	50.1391	70.9102	24.7482	22.811	16.6554	72.3907	41.5168	23.096	21.4245	4.43092	9.92302	6.90973	3.03761	2.98527	22.2457	81.5984	48.6313	26.3875	20.8248		4.15685		72.0197	39.7494	5.45731	0.488666	35.0167	39.9375		61.4364	33.9082	4.65536	0.64773	46.4148	52.9374		1.31663	1.12546
Abhd2	25.5348	16.9326	12.9274	25.773	27.7093	1.04989	0.344117	0.467315	1.16559	0.870247	105.608	65.9152	76.6592	156.274	171.076	10.2029	5.24379	7.34581	16.3144	16.3317	11.3977	9.28289	7.66405	15.848	17.017	11.7033	6.81662	8.16285	18.6809	19.4756		0.557335		21.7755	115.106	12.2419	0.779432	11.0877	12.9678		14.6023	77.1885	8.20924	3.13844	44.6456	52.216		1.13393	1.2519
Abhd5	12.6718	12.0136	15.8208	25.233	27.9049	0.409288	0.096779	0.514452	0.862837	1.34741	10.2324	7.98949	9.52462	13.5957	15.1451	7.93613	8.89753	6.67307	11.7301	11.8462	0.665961	0.760202	1.26846	1.23753	2.28046	12.1824	11.7163	9.35866	17.993	11.8618		1.10759		18.7288	11.2975	1.24252	0.646153	9.4166	12.6224		59.8962	36.1302	3.97368	2.84835	41.5099	55.6418		1.47518	1.28479
Abi1	61.218	102.89	168.368	91.5788	90.805	1464.04	2763.47	4183.16	1637.3	1623.45	68.1937	141.046	224.56	99.3463	108	877.109	1913.16	2591.25	1073.29	1261.15	9.18758	20.1315	23.9897	10.2302	11.4523	643.698	1338.61	2043.66	903.673	1081.09		2.17987		102.972	128.229	14.9983	2334.28	1543.19	1202.15		41.8246	52.0835	6.09192	45.9539	30.3801	23.6661		0.734189	0.699841
Abi2	28.9852	23.3876	21.8339	23.9543	21.4094	191.516	185.512	192.242	169.458	171.844	31.7874	22.396	32.5685	35.1163	36.0794	139.258	101.035	135.917	132.071	154.738	6.24774	4.67014	5.28192	4.83545	5.46471	219.318	79.5992	117.355	302.589	161.086		0.727482		23.9141	31.5895	5.29999	182.114	132.604	175.989		39.33	51.9534	8.71658	37.1126	27.023	35.8644		1.57081	0.789916
Abl1	48.1851	19.3834	15.5069	39.1856	34.8087	19.2205	3.71232	8.04476	11.0885	26.5924	56.9264	23.6699	25.2035	52.1769	50.9877	144.911	80.3458	69.1864	113.875	126.074	7.13651	3.38588	2.43613	5.39708	7.06491	39.8042	112.44	75.3304	120.207	179.784		0.557501		31.4139	41.7929	5.0841	13.7317	106.878	105.513		40.1246	53.3815	6.49386	6.07266	47.2656	46.6618		0.279651	1.39455
Abl2	23.6091	26.6622	24.4587	22.2005	19.587	53.8618	69.0899	69.081	61.7987	61.0498	44.1036	45.3705	48.4053	55.5691	56.0969	55.8546	67.1386	64.209	96.3402	82.2449	7.75785	9.62272	7.26182	7.64749	7.398	62.8767	49.0413	55.6061	92.9375	90.7632		1.19847		23.3035	49.9091	7.93758	62.9763	73.1575	70.245		28.7165	61.5021	9.78135	30.5149	35.4482	34.0369		1.12351	0.734405
Abr	110.361	152.365	213.392	178.573	156.965	45.9986	63.5191	88.0325	62.3375	56.793	124.66	316.267	216.592	232.065	229.272	134.723	370.579	169.303	218.883	216.099	16.4085	64.1086	30.6739	22.414	27.5596	143.364	361.88	195.028	219.908	237.619		2.73778		162.331	223.771	32.2329	63.3361	221.917	231.56		38.8041	53.4908	7.70504	12.2551	42.9395	44.8053		1.06367	0.976591
Abracl	76.455	123.007	175.081	125.346	90.6918	1.63318	2.84819	2.91644	1.49203	1.34235	36.9903	68.2977	101.194	45.0319	43.3736	16.3014	68.8157	49.1986	8.80066	9.91699	7.53528	27.1603	19.1923	7.96335	6.80881	29.6048	91.3529	87.629	14.8526	14.2113		4.03525		118.116	58.9774	13.732	2.04644	30.6067	47.5301		61.8974	30.9065	7.19611	2.5522	38.1709	59.2769		1.76892	1.32281
Abtb1	8.65667	4.55107	5.62405	5.17022	6.50421	0.983062	0.159736	0.470394	0.957701	0.978723	20.0491	6.86472	9.63552	12.1744	13.8638	42.3961	15.2906	20.9693	29.3073	30.9089	2.22834	0.535203	0.961345	1.20622	2.80328	19.2166	10.3193	16.4591	24.2414	13.4745		0.375394		6.10125	12.5175	1.54688	0.709923	27.7745	16.7422		30.2557	62.0735	7.67086	1.5697	61.4118	37.0185		0.465862	0.694838
Abtb2	0.32694	7.84467	45.1583	6.27988	6.46977	0.029296	0.2452	0.289347	0.296945	0.540208	1.19018	26.4021	54.5268	9.60649	9.96649	1.091	44.0074	46.0091	9.08515	9.85768	0.232577	2.69864	3.71322	0.68019	0.440373	1.47625	53.5623	55.865	9.40875	10.1348		21.5244		13.2159	20.3384	1.553	0.280199	22.0101	26.0894		37.6443	57.9321	4.42358	0.579167	45.4944	53.9264		1.18425	1.2123
Acaa1a	88.108	63.9268	24.1605	67.6329	78.9231	8.1526	0.699541	0.829553	4.45522	4.01585	93.3455	42.1009	22.9795	59.9174	63.8818	144.961	17.714	41.5321	96.1206	91.6945	7.79304	5.88225	2.80046	5.67555	5.48712	93.4969	9.96986	29.9544	78.4386	87.9023		0.128213		64.5503	56.4451	5.52768	3.63055	78.4045	59.9524		51.0186	44.6125	4.36892	2.55695	55.2193	42.2237		0.647412	0.586183
Acaca	52.188	45.216	15.2089	40.4773	34.6334	1.45685	0.0777155	0.043758	0.988113	0.925902	79.9511	62.2752	25.5927	67.5833	61.3928	24.2277	12.2338	5.46912	21.3046	20.2303	13.0859	12.1999	3.05243	8.51993	10.0265	25.9597	13.8547	5.79825	21.7109	20.806		0.524573		37.5447	59.359	9.37692	0.698468	16.6931	17.6259		35.326	55.8512	8.82279	1.99463	47.6707	50.3346		1.06865	1.12248
Acad9	20.2705	22.6067	15.7815	17.0087	15.0764	1.37336	0.276996	0.206444	1.00889	0.994156	23.2897	26.8067	17.7783	18.8865	18.3322	21.3936	32.0818	12.0123	20.7799	19.9264	3.81672	4.79473	2.99216	1.55668	2.91411	23.0504	29.6472	11.0912	16.4473	14.0239		1.47729		18.1488	21.0187	3.21488	0.771968	21.2388	18.852		42.8215	49.5931	7.58543	1.88917	51.9759	46.1349		1.07399	0.926406
Acadl	77.3455	55.1297	54.3207	86.2381	89.8286	1.11249	0.26355	0.494884	1.53524	1.49418	70.8948	63.0144	89.6236	99.2078	103.646	16.7154	12.3311	22.2347	28.0258	26.1554	6.85232	9.95178	9.9126	11.9297	11.6576	18.7748	14.6274	27.4618	33.6675	30.5622		0.752511		72.5725	85.2773	10.0608	0.980068	21.0925	25.0187		43.2209	50.7873	5.99176	2.08121	44.7906	53.1282		1.11625	1.17225
Acadsb	12.2282	8.50396	8.56056	24.2246	29.833	0.308338	0.06001	0.0333235	0.877698	0.965917	13.9056	14.1634	16.8712	32.2108	38.8083	6.2328	6.65634	7.75856	14.4695	14.7489	2.1114	3.34955	3.31646	3.98442	5.38337	7.41517	9.76371	12.3332	21.3124	19.488		1.05856		16.67	23.1919	3.62904	0.449057	9.97322	14.0625		38.3299	53.3257	8.34436	1.83403	40.7323	57.4336		1.16347	1.40586
Acadvl	34.3639	32.2972	30.2483	47.6245	56.291	2.11186	1.01636	2.02848	1.87122	2.53396	50.4078	36.1964	40.6547	53.1926	55.6697	61.7806	28.9741	36.0639	59.1863	56.0009	5.6783	5.27853	4.76661	4.31048	4.97436	44.711	17.7395	24.6057	35.8347	52.8591		0.477443		40.165	47.2242	5.00166	1.91237	48.4012	35.15		43.4729	51.1135	5.41358	2.23765	56.6337	41.1286		0.728106	0.625188
Acap1	8.02249	7.85856	7.68135	10.3707	12.7237	0.801694	0.117345	0.175104	0.734031	0.379777	27.2858	14.802	15.7927	48.6477	53.2192	16.8198	5.3685	7.31105	28.6543	28.0237	3.42233	1.74068	2.0363	3.63564	4.54057	11.3173	4.37281	5.69783	18.6838	17.7155		0.357383		9.33137	31.9495	3.0751	0.44159	17.2355	11.5574		21.0375	72.0298	6.93279	1.51051	58.9559	39.5336		0.691214	0.843653
Acat1	128.349	104.288	69.6011	90.39	77.3331	1.65473	0.354907	0.547003	2.55445	2.52075	101.139	75.1645	52.2198	72.5348	68.8859	28.3528	10.8312	17.7123	38.3157	33.6475	11.4824	9.37925	5.41056	7.86156	8.77216	33.3223	13.2445	20.8191	42.9338	37.6285		0.403067		93.9922	73.9889	8.58119	1.52637	25.7719	29.5897		53.2346	41.9053	4.86015	2.68312	45.3029	52.014		1.1693	1.20398
Acbd3	23.7668	23.4529	17.8949	28.1005	28.0459	1.47044	0.209977	0.209388	2.16812	2.04671	30.525	28.4116	28.9269	44.6578	50.3227	32.9544	23.634	23.4065	48.1947	48.0336	5.85065	7.76039	4.22252	6.6244	8.58557	28.3968	18.6961	17.7893	35.03	44.3377		0.725503		24.2522	36.5688	6.60871	1.22093	35.2446	28.85		35.9666	54.2325	9.80088	1.86928	53.9606	44.1702		0.865773	0.799547
Acbd4	22.2982	23.3053	38.5115	42.8654	47.6321	5.07507	3.64231	7.78665	11.7163	13.2745	33.8247	35.2871	37.0593	58.8451	67.3153	35.5962	32.2875	35.6849	56.3047	53.4897	4.05854	5.89631	2.67337	3.27447	6.73852	34.0913	32.0653	34.3412	33.3189	33.4955		0.909588		34.9225	46.4663	4.52824	8.29896	42.6726	33.4625		40.6468	54.0828	5.27048	9.82893	50.5396	39.6315		0.958879	0.993327
Acbd5	15.5119	10.4279	6.15346	11.8131	12.0121	8.64376	4.92087	6.45974	10.5725	13.3945	25.9635	10.5167	17.1955	25.2474	25.299	57.8644	18.0741	39.286	74.0518	68.2307	4.1538	3.36371	3.59763	3.88028	4.94143	48.7206	43.2952	39.4352	23.8993	63.1005		0.324035		11.1837	20.8444	3.98737	8.79828	51.5014	43.6902		31.0524	57.8763	11.0713	8.46071	49.5254	42.0139		0.844663	2.32226
Acbd6	131.155	136.802	138.098	143.303	134.135	2.40757	1.6323	1.78648	2.39094	3.49458	92.2434	90.8617	77.9457	84.1923	88.1362	48.9231	33.3337	29.9217	39.4518	38.5944	7.27084	9.66063	10.4336	8.61244	4.78825	57.3936	43.942	32.2094	44.5786	41.8229		0.687732		136.699	86.6758	8.15315	2.34238	38.0449	43.9893		59.042	37.4365	3.52146	2.7761	45.0894	52.1345		1.16967	1.30897
Accs	5.13075	2.78538	4.95033	1.91319	2.94936	58.4317	21.6026	40.1371	10.0624	8.93272	9.8061	5.13897	8.35639	6.45385	6.27579	107.581	31.7758	71.6055	74.6833	45.3956	1.69395	0.672995	1.29493	0.665034	1.6342	101.574	22.505	43.4328	0	204.064		0.301856		3.5458	7.20622	1.19222	27.8333	66.2082	74.3151		29.6863	60.3321	9.98156	16.5323	39.3262	44.1415		0.944679	0.717143
Acd	78.0223	59.6365	48.5797	78.7923	90.868	5.66933	2.28888	5.28669	10.9184	9.25358	57.1367	38.84	43.6878	52.2894	55.7837	36.1996	21.6167	22.1708	33.1872	28.3265	5.94811	5.51668	5.97577	6.62982	3.99025	16.1028	20.0441	36.6601	12.6453	9.12003		0.607982		71.1798	49.5475	5.61212	6.68338	28.3002	18.9145		56.3401	39.2178	4.4421	12.4	52.5069	35.0931		0.459758	0.930469
Acer3	9.96954	8.61501	9.22338	12.2746	10.8479	0.955758	0.0832915	0.126881	1.03221	1.60368	44.7158	30.7385	41.483	56.0482	45.5524	31.1814	15.2659	30.3886	33.5958	30.7976	5.31608	5.01272	6.6658	4.9822	6.86072	35.392	20.5629	34.7707	38.1697	39.5167		0.505443		10.1861	43.7076	5.7675	0.760363	28.2458	33.6824		17.0732	73.2597	9.6671	1.21292	45.0574	53.7297		1.13084	1.32566
Acin1	96.5504	97.4402	45.6531	43.2453	29.4794	822.379	807.638	597.051	422.373	314.165	140.095	157.625	118.174	98.3927	94.2931	752.577	711.161	591.624	538.202	506.583	24.6183	30.7255	19.4453	18.9226	16.4688	766.294	778.592	328.643	681.152	622.615		0.945041		62.4737	121.716	22.0361	592.721	620.029	635.459		30.2938	59.0207	10.6854	32.07	33.5476	34.3824		1.0182	1.09469
Acly	186.497	135.568	75.0177	204.36	203.471	775.936	569.706	417.816	898.742	858.771	263.648	159.681	83.4084	256.706	262.425	698.359	409.292	243.889	930.396	915.888	18.2926	15.9189	6.94978	20.7576	22.9665	475.852	263.315	216.2	499.845	411.16		0.586669		160.983	205.174	16.9771	704.194	639.565	373.275		42.0174	53.5515	4.43111	41.0123	37.2482	21.7395		0.681841	0.644213
Aco2	276.193	224.017	174.216	245.119	229.302	1.72697	0.269289	0.240657	1.31895	0.983055	462.086	440.522	400.902	361.034	352.947	25.7763	12.7592	8.57413	22.9683	22.7616	43.5476	61.5314	42.4335	26.7131	33.0941	24.3368	13.378	9.73007	17.3153	21.4763		0.513859		229.769	403.498	41.4639	0.907783	18.5679	17.2473		34.0535	59.8013	6.14525	2.47198	50.5621	46.9659		0.946239	1.04497
Acot7	131.073	128.356	153.882	251.535	242.161	9.15704	6.96889	9.96941	9.54635	8.7637	75.9172	81.0596	82.1266	131.018	125.699	33.0317	43.0862	48.7233	53.4598	48.6792	6.24364	9.7258	6.57303	9.01122	15.6967	40.4237	41.9409	68.7357	54.3853	40.2102		1.29544		181.401	99.164	9.45008	8.88108	45.3961	49.1392		62.5489	34.1927	3.25847	8.5877	43.8964	47.5159		1.21721	0.974021
Acot8	15.0314	12.0944	18.2779	16.1888	22.7605	3.50902	0.565991	0.403303	2.396	2.64096	31.0352	21.7612	16.4677	30.6818	28.4295	32.6253	17.9844	16.3869	32.2379	29.5541	4.56607	1.9322	1.01445	2.49341	3.28848	41.8781	14.1027	16.4368	25.9687	28.312		0.564586		16.8706	25.6751	2.65892	1.90305	25.7577	25.3397		37.3206	56.7975	5.88197	3.59064	48.5991	47.8103		1.27518	0.795533
Acot9	35.0429	37.3674	42.2369	62.9453	63.3209	0.705108	0.215159	0.331612	0.755975	0.729384	36.7865	50.7281	62.3354	58.2102	54.1314	11.9781	29.9194	21.6974	16.97	15.8824	4.69837	6.33926	7.2613	6.40032	8.29571	16.4043	38.3892	23.5378	15.9978	16.4145		2.38244		48.1827	52.4383	6.59899	0.547448	19.2894	22.1487		44.9381	48.9072	6.15463	1.30389	45.943	52.7531		1.34106	1.27393
Acox1	30.5723	22.2452	19.1136	31.9092	31.1086	520.702	387.288	401.875	495.248	496.471	44.5509	34.6112	24.2765	40.3694	42.2608	464.876	386.534	209.654	402.978	441.909	6.35184	5.53745	3.36517	3.73935	5.44858	278.984	275.755	122.352	313.308	365.46		0.831839		26.9898	37.2138	4.88848	460.317	381.19	271.172		39.0635	53.8612	7.07531	41.3702	34.2588	24.3711		0.600985	0.714143
Acox3	16.3515	7.13901	4.47921	7.27899	12.6197	4.1377	1.7371	1.08784	2.43519	3.10884	65.5344	24.1791	25.0385	44.2398	57.7924	40.4724	11.1999	13.3603	41.9189	45.9593	6.46145	2.87599	3.07772	4.0872	5.60975	30.7668	8.91829	11.295	28.4682	28.1241		0.294169		9.57368	43.3569	4.42242	2.50133	30.5822	21.5145		16.6926	75.5965	7.71089	4.58137	56.0134	39.4053		0.765974	0.81298
Acp1	38.01	30.7203	23.4837	39.4168	35.8374	1124.41	966.742	650.26	1149.25	1093.9	23.4628	16.2101	22.5468	18.4578	21.395	459.935	298.806	419.983	342.5	347.2	3.97528	3.44931	2.60076	2.989	4.73006	243.435	233.566	141.974	296.831	462.631		0.650431		33.4936	20.4145	3.54888	996.912	373.685	275.687		58.2934	35.53	6.17659	60.5553	22.6987	16.746		0.530302	0.782393
Acp2	8.56848	9.07807	12.8674	5.81562	6.38937	1.50281	1.74203	2.33185	1.26032	1.73218	35.9795	44.2857	65.1506	33.2952	36.3152	25.3553	34.9287	29.9243	28.0152	27.078	5.49728	8.42606	7.51525	4.44313	4.89269	22.6277	43.0977	29.4214	24.9105	20.8878		1.36324		8.54378	43.0052	6.15488	1.71384	29.0603	28.189		14.8062	74.5274	10.6663	2.90663	49.2855	47.8079		0.896508	1.22737
Acp6	54.381	47.0175	33.4843	30.588	34.2375	2.17203	0.569172	0.444709	1.53426	1.70776	83.8583	54.3709	60.2663	90.2079	102.098	35.7204	17.6619	12.6894	51.745	57.9162	12.4977	9.72683	4.60792	8.92797	13.1807	46.1726	21.2567	13.869	44.8119	53.7699		0.508216		39.9417	78.1602	9.78823	1.28558	35.1466	35.976		31.2312	61.1151	7.65362	1.77547	48.5395	49.685		1.28465	1.19263
Acsf3	21.6632	19.0162	25.8566	18.7665	20.4804	1.67333	0.472141	0.619974	1.12035	1.03499	31.2855	28.2621	28.4684	26.5612	25.8224	9.85762	12.371	10.2266	14.4487	13.8702	4.53756	3.91702	2.21567	2.16229	2.25722	12.8165	14.6316	12.4685	14.777	16.8799		1.23148		21.1566	28.0799	3.01795	0.984159	12.1548	14.3147		40.4876	53.7369	5.7755	3.5848	44.2739	52.1413		1.27252	1.16907
Acsl1	26.7102	20.0681	20.9434	31.258	30.004	0.85279	0.168894	0.254833	0.576893	0.723634	35.8684	27.0901	79.1368	34.7825	38.6535	10.8975	8.32073	14.1436	14.696	14.6723	3.22891	6.16689	9.98335	3.89543	4.30564	12.9189	10.0122	16.4297	18.6658	15.3211		0.783416		25.7968	43.1063	5.51604	0.515409	12.546	14.6695		34.6642	57.9237	7.41214	1.8586	45.242	52.8994		1.1699	1.18147
Acsl3	12.4113	8.27835	2.73694	11.3731	11.1356	353.344	233.026	85.2721	262.723	241.133	76.9314	47.0287	21.7844	90.1647	86.8766	1170.13	661.45	289.25	1110.23	1098.17	11.4717	7.48371	3.13357	10.0575	11.576	758.93	479.901	287.986	540.754	780.35		0.565648		9.18709	64.5571	8.74449	235.099	865.847	569.584		11.1374	78.2618	10.6008	14.0733	51.8307	34.096		0.648884	0.725943
Acsl4	45.301	56.8717	50.8306	131.22	122.881	23.4549	21.6328	33.3668	51.4443	72.9115	66.4059	96.7831	102.711	214.417	209.096	138.911	287.151	252.365	433.725	477.728	9.01311	16.9463	14.6954	23.6371	28.3424	89.4327	440.706	381.689	366.044	488.827		2.05953		81.4208	137.883	18.5269	40.5621	317.976	353.34		34.2348	57.9752	7.78995	5.6979	44.6672	49.6349		0.646357	1.5329
Acsl5	73.2172	71.4115	32.4212	48.6956	44.4852	2.0303	0.248088	0.252334	1.07785	1.16754	122.469	70.8388	36.9845	110.056	97.3277	31.5184	16.1253	15.1818	20.3593	19.6505	22.4836	16.0144	7.77143	14.237	12.8822	41.0713	23.9897	22.4748	27.3232	21.9993		0.526632		54.0461	87.5354	14.6777	0.955224	20.5671	27.3717		34.5875	56.0193	9.3932	1.95367	42.0646	55.9817		1.29377	1.45923
Actb	8583.2	15503.4	13306	18227.6	16057.7	16.7188	10.565	8.13293	13.7926	11.6601	6349.87	11813.1	7873.59	11345.6	11023.7	444.387	493.891	227.916	235.798	195.542	519.945	1121.83	547.837	681.411	750.002	301.151	326.439	132.872	169.878	149.844		1.11115		14335.6	9681.17	724.206	12.1739	319.507	216.037		57.9427	39.1301	2.92715	2.22266	58.3343	39.4431		0.6784	0.661638
Actg1	1165.82	6849.1	3864.86	3987.31	3509.49	4.44213	13.641	1.73246	3.63691	2.79649	652.721	4303.41	1864.28	1666.34	1465.37	127.024	427.363	37.2341	59.7417	42.8522	63.4555	454.085	147.768	121.429	126.03	133.066	296.303	57.7688	66.1529	70.1052		3.34595		3875.32	1990.42	182.554	5.24979	138.843	124.679		64.0729	32.9088	3.01826	1.95325	51.6583	46.3884		1.04719	0.694044
Actl6a	73.3691	72.5181	58.6732	56.0525	47.8322	3.37917	1.79955	1.48251	1.5353	1.37568	68.2001	56.3134	42.4549	41.7292	37.0523	34.4593	25.6844	16.6101	23.6725	21.181	9.95704	8.34742	5.2348	5.18133	5.12265	37.8786	28.4403	28.8225	29.6141	24.4584		0.752535		61.689	49.15	6.76865	1.91444	24.3215	29.8428		52.4532	41.7915	5.75528	3.41385	43.3702	53.2159		1.09643	1.10328
Actn4	206.425	168.436	144.547	262.654	232.379	1.62576	0.351099	0.40094	2.49295	2.1976	314.262	240.323	195.205	376.047	364.24	35.7689	24.6937	33.8895	50.9202	47.8121	25.0919	24.1931	15.7458	26.153	28.8745	27.2312	19.0283	26.6419	41.6785	35.0061		0.69879		202.888	298.016	24.0117	1.41367	38.6169	29.9172		38.6516	56.774	4.57439	2.02104	55.2082	42.7708		0.767802	0.779502
Actr10	26.5946	26.6615	29.2534	35.5555	35.8729	0.804362	0.047136	0.342152	0.560507	0.590044	21.3056	20.494	31.4194	23.6618	23.1531	10.9862	11.7846	12.9969	15.8804	14.7069	2.41806	4.67503	2.11221	1.52367	2.30239	15.7717	13.6848	11.5864	18.8678	15.5779		1.06661		30.7876	24.0068	2.60627	0.46884	13.271	15.0977		53.6363	41.8232	4.54049	1.6258	46.0198	52.3544		1.39925	1.14863
Actr1a	123.018	104.766	111.054	144.819	136.53	1.91861	0.583209	0.688063	2.72243	1.9196	108.733	71.2226	74.9418	96.8433	96.6732	30.6724	14.2837	22.1113	33.1472	32.6788	12.0308	10.0335	7.85137	7.79955	12.7008	28.9812	19.1172	11.9913	31.7307	29.9967		0.482557		124.038	89.6827	10.0832	1.56638	26.5787	24.3634		55.4225	40.0721	4.50538	2.9831	50.6179	46.399		0.946605	1.31625
Actr1b	91.3561	89.4103	106.018	104.115	98.8453	1.57686	1.05855	0.748728	2.96718	1.58719	79.0504	63.529	71.2655	69.8	68.3019	47.1954	43.0926	48.4752	58.3385	57.8131	7.5709	7.72739	7.40293	5.16864	7.80062	41.0621	29.1642	29.8099	45.2581	36.9195		0.914871		97.9491	70.3894	7.13409	1.5877	50.9829	36.4428		55.8202	40.1142	4.06565	1.78367	57.2756	40.9408		0.87274	0.684111
Actr2	172.569	159.394	138.575	209.137	196.878	2.01644	0.43541	0.317727	1.51044	1.46826	178.115	160.513	174.776	179.097	180.153	42.7913	50.9239	47.8866	36.567	33.5528	22.1064	32.6228	26.7635	20.9628	24.6249	45.1013	58.7696	47.2792	40.0685	33.687		1.18571		175.31	174.531	25.4161	1.14965	42.3443	44.9811		46.7174	46.5097	6.77298	1.29941	47.8602	50.8404		1.05275	1.1511
Actr3	238.33	369.343	367.678	434.648	375.048	224.338	302.256	326.109	404.451	496.211	177.864	310.875	417.85	255.269	258.118	160.611	204.936	176.853	249.166	271.954	20.1718	43.5408	39.9612	27.8605	32.6521	110.071	205.462	180.486	145.072	303.86		1.27427		357.009	283.995	32.8373	350.673	212.704	188.99		52.9812	42.1457	4.87314	46.6093	28.2713	25.1194		0.687274	1.00255
Actr5	11.7582	11.6922	9.36817	9.0439	9.42871	3.22289	1.04457	0.577924	2.65304	2.06859	29.4856	20.8101	14.2088	24.171	19.7929	30.8934	20.0265	16.576	22.187	23.3119	3.22983	2.37778	1.33614	1.68538	2.81096	23.0485	13.5178	16.519	17.583	12.2326		0.659275		10.2582	21.6937	2.28802	1.9134	22.599	16.5802		29.9598	63.3579	6.6823	4.65632	54.9953	40.3484		0.754026	0.690452
Actr6	10.2414	6.8448	6.66745	7.80928	6.40973	0.656231	0.0383105	0.160923	0.656273	0.730664	15.4889	11.1258	8.74919	10.0348	9.16451	12.2974	7.99058	6.76558	9.21006	8.89907	3.12162	0.875976	1.30042	0.81193	1.36062	21.6183	11.2398	8.62181	12.4884	8.71126		0.676118		7.59454	10.9126	1.49411	0.44848	9.03253	12.5359		37.9702	54.5597	7.47009	2.03698	41.0254	56.9376		1.70096	1.3614
Actr8	30.752	21.4912	15.1611	34.6293	32.6422	1.29109	0.201317	0.277765	1.33117	1.02486	31.9003	19.1394	16.4521	31.8894	32.7611	20.1591	7.15675	8.77836	19.2258	17.3638	5.62105	2.70974	2.57119	2.83081	3.74924	26.8585	9.07148	12.0599	33.1703	22.3365		0.385496		26.9351	26.4285	3.49641	0.825241	14.5368	20.6994		47.371	46.4799	6.14915	2.28844	40.3112	57.4004		1.31662	1.23474
Acvr1	11.8801	8.38582	9.33532	11.5415	12.672	34.2874	26.6823	32.9654	66.6654	86.3997	32.4889	24.9747	35.8385	46.7564	55.2054	117.467	71.0549	113.984	174.504	202.185	3.78979	4.34032	3.19152	5.79321	6.86989	93.8656	59.1028	76.05	190.113	143.555		0.608227		10.7629	39.0528	4.79695	49.4001	135.839	112.537		19.7078	71.5086	8.78357	16.5896	45.6178	37.7926		0.800776	0.834126
Acvr1b	6.34928	4.32522	4.54478	9.31062	8.63532	0.988021	0.26424	0.0864765	0.823499	0.816456	18.8595	14.819	21.6345	30.9214	29.3003	9.85316	7.57626	6.22251	13.9732	12.3406	2.23372	2.27841	1.3182	2.52147	2.45555	13.9224	10.4258	6.32947	17.0575	12.1067		0.790208		6.63305	23.107	2.16147	0.595738	9.99313	11.9684		20.7923	72.4323	6.77545	2.641	44.3012	53.0578		1.37494	1.33226
Acvr2a	2.461	2.99042	2.95617	1.68212	1.89088	0.361495	0.0692565	0.013495	0.260516	0.598073	16.7267	16.2072	28.2072	17.0897	16.9311	13.2833	10.22	14.7455	14.1772	13.19	3.84661	4.72844	3.32402	3.54449	2.65612	17.9573	12.8287	17.6705	19.8688	20.2502		0.785529		2.39612	19.0324	3.61993	0.260567	13.1232	17.7151		9.56594	75.9823	14.4517	0.837866	42.1983	56.9638		1.32723	1.23251
Acvrl1	4.62575	3.00368	3.13504	17.2304	20.2315	33.4316	39.0154	49.49	133.047	167.771	19.5873	11.1303	17.467	71.8735	74.3708	130.98	32.8519	72.57	356.095	452.276	2.4926	1.91119	1.1377	4.99045	7.6642	133.368	44.8266	70.2304	45.3924	128.405		0.256492		9.64527	38.8858	3.63923	84.5511	208.955	84.4444		18.4881	74.5363	6.97567	22.371	55.2863	22.3427		1.01809	1.35374
Adal	10.9329	6.16388	5.24578	6.49287	6.42283	71.7644	25.8266	14.9789	22.5887	25.6922	16.7043	6.10945	9.29762	14.839	15.0932	73.9409	23.9731	36.589	52.5212	45.7737	3.0529	1.5667	1.53423	2.68593	1.87086	46.9303	4.48376	8.48226	31.7134	40.038		0.333237		7.05165	12.4087	2.14213	32.1702	46.5596	26.3296		32.6428	57.4411	9.9161	30.621	44.3174	25.0616		0.639575	0.219587
Adam10	80.8796	53.7075	21.0634	41.0421	44.4155	1.6217	0.210705	0.161752	1.49303	2.17024	280.016	184.995	161.533	219.558	235.566	46.5049	20.0034	30.0899	50.4392	49.4089	41.798	37.6099	24.2263	30.8444	40.2287	45.9384	22.3163	30.8968	52.5662	50.2008		0.442131		48.2216	216.334	34.9414	1.13149	39.2893	40.3837		16.1009	72.2324	11.6667	1.40028	48.6227	49.9771		0.988074	1.11012
Adam15	140.529	110.659	45.6399	149.881	161.318	1102.09	780.673	353.519	913.912	1167.81	522.472	324.447	222.954	537.916	565.478	1868.04	1254.61	962.243	1837.95	2218.03	45.4831	35.1232	19.0694	39.124	47.2705	1194.36	579.991	723.709	1405.01	1146.77		0.671792		121.605	434.653	37.2141	863.601	1628.18	1009.97		20.4905	73.239	6.27056	24.662	46.4961	28.8419		0.639556	0.462718
Adam17	23.9079	55.9906	56.8359	27.4521	25.3674	436.477	1003.24	1170.52	454.658	431.336	99.8511	258.666	377.98	123.613	109.601	1008.85	2787.58	3805.65	1099.83	1025.36	15.3991	64.0257	63.2709	18.0305	17.9805	1126.18	3559.5	4086.89	1836.93	1178.84		2.76138		37.9108	193.942	35.7414	699.247	1945.45	2357.67		14.1673	72.4762	13.3565	13.9783	38.8907	47.131		1.11618	1.27681
Adam8	15.7633	21.033	35.0206	74.0927	79.777	3.39122	1.48627	1.60748	7.94654	7.27654	74.3257	133.633	252.612	626.21	699.51	22.8446	44.0464	52.6056	286.641	299.929	8.93583	22.0341	22.9939	53.4728	73.7271	20.2634	18.7011	28.081	167.449	198.354		1.88916		45.1373	357.258	36.2328	4.34161	141.213	86.5697		10.2906	81.449	8.26047	1.87038	60.8351	37.2945		0.891748	0.437351
Adam9	37.4409	46.7277	33.6091	40.0193	39.5739	8.6048	1.71817	3.78268	4.9035	3.85276	115.352	134.948	153.06	174.041	174.979	85.8007	128.058	76.5799	65.9605	66.7051	19.3676	32.589	20.6524	21.4622	26.6791	49.2932	65.909	38.0103	41.5239	46.9007		1.48683		39.4742	150.476	24.1501	4.57238	84.6208	48.3274		18.4372	70.283	11.2798	3.32487	61.5332	35.142		0.579409	0.518443
Adamts10	6.98004	4.41574	1.42815	2.30328	2.44576	44.5116	15.4291	19.9294	10.3634	16.2486	67.6968	9.81357	6.67357	37.1255	39.9153	174.871	28.4079	13.8608	82.4811	111.223	9.40933	0.906491	0.763499	3.64265	5.45409	176.27	1.28204	64.8443	59.3405	65.1002		0.167213		3.51459	32.2449	4.03521	21.2964	82.1687	73.3675		8.8318	81.0281	10.1401	12.0433	46.4669	41.4898		1.00796	0.0775995
Adamts13	2.62594	2.38924	3.203	1.97399	2.19243	12.1339	14.3012	23.0006	11.0184	11.6089	15.3857	17.5012	37.0847	12.2749	14.4687	93.0045	77.0751	196.203	53.8885	62.7345	4.02983	3.72102	8.39387	2.79307	3.19193	133.847	63.8922	244.147	26.9292	61.6506		0.830547		2.47692	19.343	4.42594	14.4126	96.5811	106.093		9.43736	73.6993	16.8634	6.63908	44.4896	48.8713		1.43447	0.831151
Adar	59.287	78.4465	282.263	139.153	119.387	251.574	292.281	1314.48	1094.47	910.719	135.418	254.173	440.074	279.065	253.858	384.064	591.745	954.077	881.361	789.893	19.1706	47.0116	55.8669	26.7784	27.9931	247.962	686.383	868.242	634.857	554.052		1.53934		135.707	272.517	35.3641	772.704	720.228	598.299		30.593	61.4347	7.97227	36.9497	34.4404	28.6099		0.646545	1.15966
Adat1	6.09326	7.33497	5.92416	3.58367	3.37093	1.29032	0.268915	0.253491	1.20732	0.503175	17.582	17.4896	9.78366	12.7515	11.9335	16.113	14.3077	10.1754	15.1866	15.4234	2.61832	3.28501	1.28702	1.78367	1.14695	17.691	12.1819	8.97058	12.3777	16.0167		0.89451		5.2614	13.908	2.02419	0.704644	14.2412	13.4476		24.8254	65.6237	9.55095	2.48172	50.1567	47.3615		1.09221	0.861124
Adat2	13.3106	12.7827	14.3921	12.9121	12.9844	0.516105	0.037704	0.332816	0.468975	0.739281	13.584	13.3393	10.432	17.9399	18.8996	8.18331	9.91306	7.71004	12.1805	12.4124	0.73114	2.32886	2.07568	3.71457	2.93089	18.1206	17.0557	5.66999	14.651	14.1121		1.18836		13.2764	14.839	2.35623	0.418976	10.0799	13.9219		43.5697	48.6977	7.73254	1.71566	41.2758	57.0085		2.08211	1.65451
Adck1	19.4915	14.5729	11.3328	20.1245	20.3633	55.7375	53.4154	39.6746	76.1586	90.785	24.8539	19.5052	26.1667	20.5146	22.1345	68.9579	47.1302	47.2902	67.4834	70.4415	2.41325	2.33476	1.96765	1.91713	2.69224	16.8453	0	26.8851	57.9426	177.803		0.687989		17.177	22.635	2.26501	63.1542	60.2606	55.8951		40.8228	53.7942	5.38301	35.2207	33.607	31.1724		0.255087	0.020777
Adck4	19.4739	15.7087	14.6987	27.7866	39.0517	1.28645	0.139547	0.10021	0.829951	1.1815	20.6622	17.688	16.1869	32.7031	38.2883	14.1188	5.97766	5.86604	18.8597	19.1104	2.28785	1.14362	0.965064	2.5363	4.00826	10.4949	7.36688	2.8197	18.2242	16.09		0.461523		23.3439	25.1057	2.18822	0.707532	12.7865	10.9991		46.0998	49.5789	4.32131	2.88869	52.2044	44.9069		0.760309	1.1991
Adck5	13.7804	12.7164	13.9148	15.7974	15.6896	1.85993	0.414647	0.449286	0.838773	1.01337	29.1375	27.5353	30.5489	25.0442	26.3993	22.8929	12.8359	14.7294	18.8289	16.1082	2.96469	3.09867	2.73476	2.78231	3.09803	22.0866	11.1089	10.5498	11.3268	12.5559		0.57908		14.3797	27.733	2.93569	0.915201	17.079	13.5256		31.9205	61.5627	6.51675	2.90357	54.1851	42.9113		0.966256	0.875179
Adcy7	41.5882	44.672	41.7015	29.7395	32.7332	7.68753	3.54306	3.08045	6.74598	6.76822	202.763	176.387	195.914	305.351	335.757	91.1882	92.4167	98.1128	151.081	152.668	25.4622	31.073	26.7903	27.2703	40.1877	58.6312	90.4021	58.6976	89.4727	101.551		1.01333		38.0869	243.234	30.1567	5.56505	117.093	79.7509		12.2278	78.0904	9.68181	2.7494	57.8498	39.4008		0.646842	0.978435
Add1	61.3938	40.3114	32.2624	39.1664	43.7407	102.131	102.402	86.0962	51.4334	33.5679	51.2708	27.7159	27.1223	40.8822	47.4418	72.9377	43.638	62.5826	50.5393	79.0324	5.74436	3.97377	4.62403	3.56684	5.73622	114.161	11.3913	46.6807	13.8669	44.6205		0.603724		43.375	38.8866	4.72905	75.1261	61.746	46.1441		49.8616	44.7021	5.43627	41.0489	33.738	25.2131		1.55754	0.277595
Add3	58.6951	32.6336	8.39209	23.311	21.3842	173.818	144.1	50.8936	132.512	142.226	56.5826	24.6598	8.55529	20.9518	23.0727	117.836	46.0681	26.913	76.7932	67.007	6.76846	2.86779	1.30005	2.44724	3.22019	206.988	46.6417	29.2398	58.1439	147.642		0.396078		28.8832	26.7644	3.32075	128.71	66.9234	97.7311		48.9808	45.3878	5.6314	43.8737	22.8124	33.3139		1.75022	1.01219
Adhfe1	3.03486	9.39324	31.0499	3.03963	2.76551	27.7758	100.138	243.485	29.2863	27.2439	19.7607	26.0554	48.6143	12.665	14.942	105.075	131.149	257.138	55.6576	33.9327	4.22166	9.36944	8.98923	1.81965	2.83923	142.684	228.221	399.485	67.2543	125.081		1.2458		9.85664	24.4075	5.44784	85.5857	116.59	192.545		24.8203	61.4613	13.7184	21.6826	29.5374	48.78		1.35454	1.73457
Adipor1	176.745	128.329	108.975	207.275	216.682	5.12409	3.19184	2.41573	8.04072	8.14501	84.379	50.3931	56.59	82.205	84.185	35.7427	19.439	22.8223	35.1269	31.6392	6.30289	5.65148	6.59567	7.7196	6.0145	42.6836	16.2486	23.4052	33.0854	35.78		0.556274		167.601	71.5504	6.45683	5.38348	28.954	30.2406		68.2392	29.1319	2.62891	8.33638	44.8357	46.8279		1.18891	0.843905
Adipor2	68.4639	68.9214	48.809	71.7838	71.3538	3.05215	2.49719	1.70485	2.81224	2.73265	98.8255	68.4367	63.4528	83.7683	83.924	16.3117	8.93039	7.20839	12.2346	11.067	10.3091	8.82272	4.91865	6.93953	8.80515	17.1793	9.33381	8.35313	12.204	12.7494		0.573623		65.8664	79.6814	7.95903	2.55982	11.1504	11.9639		42.9078	51.9074	5.18481	9.9704	43.4305	46.5991		1.05012	1.04062
Adk	48.425	42.1939	22.0136	47.6567	47.3646	1.36359	0.583786	0.572813	1.46088	1.98979	61.9484	44.7241	26.2442	52.3455	55.2885	26.3229	8.18608	6.73893	24.54	23.5783	7.99717	7.20679	2.54224	6.15726	7.93925	34.1963	12.0072	8.79443	29.6815	26.9762		0.336204		41.5307	48.1101	6.36854	1.19417	17.8733	22.3311		43.2569	50.1098	6.63325	2.88457	43.1737	53.9418		1.28816	1.41597
Adnp	63.7178	43.7332	36.659	18.7201	14.4923	5.85333	2.2463	1.55274	3.83803	4.25047	58.0013	39.3887	45.0894	25.4956	27.1539	81.4571	61.3833	52.9372	71.9842	70.685	16.1207	17.5642	11.2426	6.1152	9.69451	98.9634	73.5286	65.2852	81.2157	77.2356		0.756555		35.4645	39.0258	12.1475	3.54818	67.6894	79.2457		40.9342	45.0448	14.021	2.35785	44.9813	52.6608		1.21231	1.19469
Adnp2	44.8435	51.5845	55.5443	45.1991	45.6275	1.14491	0.332303	0.442045	1.56543	1.86068	33.2597	40.4265	56.7896	43.3747	50.1043	17.1421	21.9006	24.4825	23.4949	22.9991	7.72702	10.5246	10.0029	7.99401	11.6004	34.8278	48.3496	53.5398	51.153	43.5638		1.26229		48.5598	44.791	9.56978	1.06907	22.0038	46.2868		47.1818	43.52	9.29822	1.54135	31.7243	66.7344		1.97484	2.15495
Adora2a	0.025065	5.84873	43.2077	7.03477	7.46178	0.0396055	4.23755	18.4664	0.539152	0.954244	0.0762925	15.9241	105.624	12.6226	12.4609	0.170104	25.2581	61.7048	6.28919	6.88509	0	2.39961	9.00418	1.1556	0.922789	0	36.0121	80.3115	8.86964	9.2445		22.4409		12.7156	29.3417	2.69644	4.8474	20.0615	26.8875		28.4124	65.5625	6.02506	9.35856	38.7314	51.91		0.854625	1.40955
Adora2b	3.41289	5.71458	9.47378	28.9752	28.2632	0.175131	0.251607	0.181751	1.05762	1.64032	12.0872	21.3607	38.3064	119.902	121.245	4.53918	5.77324	13.5695	39.4977	34.1967	0.261927	3.78009	3.73861	7.74524	10.5468	4.73805	6.78213	13.5433	33.6932	36.4018		1.22279		15.1679	62.5802	5.21454	0.661287	19.5153	19.0317		18.2829	75.4317	6.2854	1.6866	49.7734	48.54		1.0359	1.14895
Adpgk	33.2466	37.5097	33.7067	39.8465	34.6422	3.17582	0.586809	0.610511	2.7569	2.70252	121.097	148.013	157.22	142.115	126.819	57.3806	66.2504	22.4549	48.158	47.684	21.0055	33.7425	19.976	14.7992	13.9064	66.5487	82.5653	26.389	44.9363	43.4541		1.15193		35.7903	139.053	20.6859	1.96651	48.3856	52.7787		18.3043	71.1162	10.5795	1.90681	46.9167	51.1764		1.15704	1.2426
Adprh	65.3865	65.0793	91.3961	219.487	246.947	0.88558	1.19589	0.8248	3.35684	3.49929	84.1721	109.682	215.296	172.029	176.522	15.4325	24.6102	37.6737	36.5654	38.2028	8.86144	14.0479	20.9815	11.2624	18.067	26.8496	50.528	52.8125	46.1801	55.5304		1.55851		137.659	151.54	14.6441	1.95248	30.4969	46.3801		45.3059	49.8744	4.8196	2.47684	38.6872	58.836		1.69479	2.01201
Adprhl2	30.3372	30.2766	23.3621	30.3547	32.0272	2.30452	1.10615	0.604912	3.04985	1.394	34.8087	27.2405	16.4882	23.5656	22.5431	22.5471	20.322	9.72556	20.4496	14.9932	5.00163	4.00206	1.2476	1.18316	1.49684	29.6773	10.4135	14.737	21.6306	5.68791		0.905506		29.2716	24.9292	2.58626	1.69189	17.6075	16.4293		51.5462	43.8995	4.55431	4.73538	49.2812	45.9834		1.30281	0.53529
Adprm	12.0874	14.1014	11.9013	17.9737	21.9855	1.27998	0.370474	0.435845	1.11547	1.84021	13.3983	13.7909	15.2004	19.793	20.4164	16.3132	15.0927	11.8824	18.8291	19.3381	2.34243	3.38873	2.79702	4.69866	3.05408	26.6232	20.3259	15.8697	28.7824	25.7171		0.929503		15.6099	16.5198	3.25618	1.0084	16.2911	23.4637		44.1133	46.6847	9.20194	2.47379	39.9652	57.561		1.5955	1.32519
Adrbk1	198.213	151.372	94.4928	187.354	180.889	4.30228	5.23106	6.42132	4.37393	7.53125	159.551	76.0629	73.8368	100.724	100.508	138.933	22.5124	82.1831	114.402	88.1438	12.8916	6.93106	6.30711	8.55718	9.88234	161.738	9.63993	25.392	117.791	127.29		0.168027		162.464	102.136	8.91385	5.57197	89.2348	88.3701		59.3987	37.3423	3.259	3.04185	48.7151	48.243		1.16297	0.452524
Adrm1	183.767	253.709	138.012	256.295	219.307	2.93195	0.964313	0.87601	3.3942	2.01396	143.886	190.648	103.702	150.817	144.444	60.5109	55.4272	23.1475	50.4719	37.6986	14.4274	22.6165	10.773	11.0914	11.8475	27.6362	30.9022	12.4764	22.4539	23.2938		0.917354		210.218	146.699	14.1511	2.03609	45.4512	23.3525		56.652	39.5343	3.81362	2.87421	64.1606	32.9652		0.465548	0.56537
Adsl	56.7627	47.1634	21.2458	43.9855	39.0871	3.91358	0.610229	0.402692	3.25719	2.17141	45.2593	35.7788	13.6073	30.4306	27.8208	37.0759	23.343	14.3718	28.0715	24.048	5.22522	6.82873	1.47447	3.77275	2.92958	35.3971	18.9336	11.9336	25.0068	27.837		0.639329		41.6489	30.5794	4.04615	2.07102	25.3821	23.8216		54.604	40.0913	5.30473	4.03907	49.5021	46.4588		0.955909	0.818862
Adss	87.1577	100.344	82.3386	65.9619	58.3466	1.22526	0.317786	0.138107	1.52488	1.62698	79.8878	109.929	81.4582	67.3645	68.2198	34.3713	42.6971	21.8429	33.9567	31.1693	10.3177	20.2325	8.0386	10.0342	10.7312	39.526	64.362	26.8317	49.1636	42.5181		1.23538		78.8298	81.3718	11.8708	0.966602	32.8075	44.4803		45.812	47.2893	6.89874	1.23521	41.9241	56.8407		1.14573	1.4958
Adssl1	137.936	105.186	42.5346	37.1164	41.7787	5.52363	2.83321	2.82306	3.83038	4.81335	143.089	75.634	29.1792	36.9044	46.7569	63.617	16.3538	15.2957	37.9069	36.8846	14.4329	10.5336	2.93796	2.04103	6.964	50.1616	10.7236	12.433	27.2723	25.0153		0.268564		72.9103	66.3127	7.3819	3.96473	34.0116	25.1212		49.7325	45.2322	5.03524	6.28349	53.9033	39.8132		0.791767	0.675563
Aebp2	37.3244	49.6125	51.1533	21.4833	19.4019	146.226	233.337	254.173	76.284	85.073	47.5556	66.3896	110.407	42.4216	41.0726	150.639	162.373	290.399	131.843	131.199	7.69549	15.995	16.3385	4.7143	7.9282	165.756	209.043	355.263	127.987	148.872		1.07738		35.7951	61.5694	10.5343	159.019	173.291	201.384		33.1747	57.0622	9.76312	29.7959	32.4701	37.734		1.09969	1.28567
Aen	36.577	45.0949	27.2499	47.6845	46.9502	59.7925	111.302	75.8173	73.0186	97.6109	25.031	29.4498	22.7624	35.4832	32.3759	66.7545	70.6668	49.74	81.7053	90.9821	5.64055	5.54448	3.14393	5.54552	6.30425	28.1655	40.222	29.6116	89.2451	32.6035		1.05774		40.7113	29.0205	5.23574	83.5083	71.9697	43.9695		54.3053	38.7107	6.98402	41.8698	36.0845	22.0457		0.430458	0.57519
Aes	367.169	215.912	89.8458	244.664	310.5	10.4806	6.80576	6.74442	19.9875	20.502	158.799	78.3041	39.2105	92.8872	115.412	59.2526	6.04489	20.8097	73.3605	50.6199	15.5999	10.0507	2.0934	8.51301	9.48123	23.3633	25.4408	7.32773	24.7845	35.0947		0.116922		245.618	96.9226	9.14764	12.9041	42.0175	23.2022		69.8397	27.5592	2.60106	16.5175	53.7833	29.6993		0.404352	3.75319
Aff1	22.9814	45.9553	49.9255	46.9816	41.6474	2.10572	7.38096	10.1086	14.7634	10.0261	37.0711	78.6637	76.7026	108.985	99.9802	38.8648	75.9731	48.8956	85.8936	85.2567	6.43722	13.4885	10.426	13.7578	13.4417	31.7343	106.777	89.9182	94.1925	78.0528		1.93085		41.4982	80.2805	11.5102	8.87694	66.9768	80.135		31.134	60.2304	8.63555	5.69076	42.9369	51.3723		0.821133	1.4002
Aff4	25.3234	33.1509	27.0662	22.28	17.3028	1.56845	0.277578	0.375374	1.56484	1.53825	32.9843	37.8449	51.0795	43.3806	43.3918	27.7844	37.1454	34.841	32.3144	30.6979	7.58192	13.6484	10.0376	8.43025	9.50688	29.8011	39.5382	36.0302	35.9584	27.9773		1.32521		25.0247	41.7362	9.841	1.0649	32.5566	33.861		32.6685	54.4846	12.8469	1.57804	48.2445	50.1775		1.07006	1.06273
Afg3l1	36.6237	33.4923	30.7763	47.5689	51.4824	459.539	373.752	325.253	613.143	575.897	39.3289	51.4009	58.7548	46.3765	44.9995	190.874	212.186	263.017	227.401	208.215	5.30858	7.59499	6.06146	3.65455	5.74944	123.295	114.025	141.889	212.21	120.128		1.11107		39.9887	48.1721	5.67381	469.517	220.339	142.309		42.6162	51.3372	6.0466	56.4211	26.4778	17.1011		0.647795	0.539555
Afg3l2	39.5027	26.3796	16.6133	56.431	57.1781	1.80714	0.145546	0.143898	2.1223	2.434	69.8351	53.4448	36.0523	75.6249	81.9245	23.0902	12.3821	6.25383	40.0818	42.7365	9.8814	7.91845	3.10389	7.83441	11.7863	28.1826	13.6307	6.30341	41.2513	46.1844		0.555501		39.2209	63.3763	8.10488	1.33057	24.9089	27.1105		35.4292	57.2494	7.32134	2.49405	46.6896	50.8163		1.21139	1.0933
Aftph	27.5912	34.0894	51.8228	31.5495	28.344	319.255	427.712	1207.3	498.514	447.563	22.9619	26.3033	67.3131	27.1085	30.3699	159.489	254.515	748.56	238.726	278.438	7.215	16.704	20.4192	8.33869	10.4418	185.312	424.087	1252.44	744.709	660.066		1.59211		34.6794	34.8113	12.6237	580.069	335.946	653.322		42.233	42.3937	15.3733	36.9627	21.4069	41.6305		1.1609	1.66365
Aga	14.3915	11.5829	7.56031	10.628	11.0823	131.11	117.308	88.35	101.49	78.9447	34.587	21.2741	21.9748	32.3982	36.2663	108.111	75.2359	75.9832	106.138	134.18	4.15134	4.7942	5.15507	5.11425	4.3698	84.673	60.6346	188.548	148.463	307.116		0.698702		11.049	29.3001	4.71693	103.441	99.9296	157.887		24.5174	65.0159	10.4667	28.6335	27.6617	43.7049		0.785193	0.808472
Agap1	9.53222	6.47259	2.81387	2.44956	5.02853	163.831	114.909	57.4954	62.4	102.895	17.445	6.1065	8.35333	7.98311	15.3091	144.988	68.6769	78.0632	49.7978	88.2815	2.35414	1.06399	0.769652	0.940587	1.52754	105.674	69.6807	19.7117	31.4833	102.716		0.477278		5.25935	11.0394	1.33118	100.306	85.9614	65.8531		29.8319	62.6174	7.55069	39.7849	34.0954	26.1197		0.730706	1.01441
Agap2	15.3376	12.9055	15.8343	17.5166	14.3584	1.87152	0.870149	0.843332	0.874538	1.00849	23.2562	17.1086	20.9003	24.0052	21.878	11.5857	9.79929	8.67422	13.3204	11.9732	1.82874	1.63836	1.42749	1.74516	1.76145	13.9536	2.33344	14.7561	12.5575	13.9268		0.858058		15.1905	21.4297	1.68024	1.09361	11.0706	11.5055		39.6614	55.9515	4.38701	4.62028	46.7711	48.6086		1.18814	0.308672
Agap3	63.1211	33.9812	13.686	53.0294	54.7487	9.67561	3.51196	2.3718	12.5163	9.99227	70.1129	25.4793	16.2939	50.0659	48.3986	40.4541	10.4354	15.4829	57.1481	51.543	6.19942	1.70365	2.55379	3.41349	3.99843	41.8395	5.5846	12.3173	46.4067	43.3165		0.275858		43.7133	42.0701	3.57376	7.61359	35.0127	29.8929		48.9197	47.0809	3.99941	10.4987	48.2806	41.2207		1.03342	0.575806
Agbl5	20.2991	11.8528	10.5603	11.7782	12.1418	28.5717	32.5163	19.6166	17.2076	33.8573	32.9026	15.3111	15.9395	33.5165	32.5546	71.3426	40.9851	53.2616	75.2583	70.8955	3.91435	3.11089	2.09122	3.27443	4.07608	80.74	43.7156	16.341	58.0241	79.6198		0.580365		13.3264	26.0449	3.29339	26.3539	62.3486	55.6881		31.2353	61.0455	7.71925	18.2518	43.1805	38.5677		1.1299	1.06503
Agfg1	72.1286	63.5613	67.9653	69.793	61.7378	1.47653	0.17454	0.240694	1.29634	1.45579	77.9379	74.4891	96.765	74.8598	78.7116	34.4423	32.336	38.0757	33.6786	32.571	11.4691	15.018	10.7092	8.70371	11.8915	34.0305	39.0543	40.0414	38.6105	37.2605		0.940571		67.0372	80.5527	11.5583	0.928779	34.2207	37.7995		42.1225	50.6149	7.26261	1.27319	46.9105	51.8163		0.988383	1.20153
Aggf1	33.982	25.8423	8.42896	20.9705	20.2745	0.863808	0.238624	0.140682	1.03439	0.725601	24.7113	18.3987	10.8949	19.6315	18.9723	19.5641	16.0522	11.638	18.5744	18.2845	4.51068	6.229	1.81004	2.77183	3.50688	29.0011	17.6174	13.8749	21.9871	23.6496		0.829222		21.8996	18.5217	3.76568	0.60062	16.8226	21.226		49.5612	41.9166	8.52214	1.55403	43.5264	54.9196		1.45891	1.09179
Agk	22.6328	21.0236	22.0658	14.5199	10.7143	0.729569	0.08992	0.095866	0.390587	0.49925	37.9244	34.4393	25.6128	24.6053	25.0145	13.5478	14.1516	9.30132	10.8611	11.4107	3.61524	5.07385	4.00902	3.00953	4.18957	23.1039	22.7755	15.24	15.6081	18.2481		1.04151		18.1913	29.5193	3.97944	0.361038	11.8545	18.9951		35.193	57.1083	7.69867	1.15678	37.9822	60.861		1.65688	1.56917
Ago2	116.816	116.876	87.1779	96.0762	95.4284	3.4788	0.766298	0.756952	3.26237	3.3268	143.297	107.826	124.871	158.575	176.774	44.5702	23.4514	30.7216	46.9645	49.3105	20.7447	16.5631	14.9571	18.0078	23.2085	41.8863	24.4907	37.6539	46.5783	52.2148		0.536567		102.475	142.268	18.6963	2.31824	39.0036	40.5648		38.8988	54.0042	7.09698	2.83104	47.6312	49.5377		0.941104	1.0425
Ago3	3.37065	4.03702	3.87035	2.74192	2.87831	0.793133	0.12446	0.201931	0.808831	0.951296	24.5698	29.1345	27.2769	36.0755	40.7484	18.7699	19.8381	17.3608	21.7403	22.3026	6.01919	11.035	6.25102	7.02189	8.9444	21.0406	21.4849	16.4217	22.7644	21.9501		1.05403		3.37965	31.561	7.8543	0.57593	20.0023	20.7323		7.8973	73.7494	18.3533	1.39415	48.4194	50.1865		1.11486	1.07903
Agpat1	113.897	111.139	109.994	153.841	157.062	3.87725	0.993518	0.408192	5.16164	4.60632	119.236	98.0305	154.602	184.78	199.305	26.1885	23.8737	33.8356	30.9487	27.78	13.3485	14.727	16.9511	12.3319	16.8954	37.385	33.3943	61.5189	19.6286	10.077		0.914862		129.187	151.191	14.8508	3.00938	28.5253	32.4008		43.7583	51.2115	5.03027	4.70691	44.6158	50.6773		1.41181	1.38276
Agpat2	45.5442	24.268	15.3508	36.0791	37.3542	3.60955	0.669649	0.526479	1.56487	1.96777	44.208	22.4926	17.8337	33.6582	33.1975	30.4059	11.4622	11.4561	19.9319	19.9957	4.46357	2.97649	1.7723	2.86243	3.35515	22.4859	11.8063	8.6819	16.3335	13.2467		0.396811		31.7193	30.278	3.08599	1.66766	18.6504	14.5109		48.7365	46.5219	4.7416	4.78816	53.5485	41.6633		0.747819	1.02761
Agpat3	53.5035	41.5536	35.1904	55.18	55.562	1.73871	0.653729	0.710681	1.42732	1.66244	64.6052	41.0182	38.7557	62.0684	70.7306	12.2368	8.48671	8.93829	13.0804	12.815	4.66965	5.08345	3.81441	5.23019	6.31896	9.76927	7.1292	8.02004	11.4309	11.0787		0.716693		48.1979	55.4356	5.02333	1.23858	11.1114	9.48563		44.3579	51.019	4.62312	5.67227	50.8867	43.441		0.813586	0.856904
Agpat4	5.10215	16.4736	32.2967	14.3804	19.1165	0.152319	0.334846	0.325345	0.597401	0.666354	15.1469	80.3857	113.059	53.7101	57.6707	3.2862	29.5731	12.3878	14.2174	13.1299	1.75374	10.5391	10.2203	2.41985	5.94247	4.75357	37.3671	15.771	18.9835	17.0384		7.13292		17.4739	63.9945	6.1751	0.415253	14.5189	18.7827		19.9374	73.0169	7.0457	1.23159	43.0612	55.7072		1.34235	1.25493
Agpat5	39.0631	29.8372	14.9194	19.3894	14.291	2.24091	0.276321	0.212547	1.74321	1.61924	72.4312	52.6756	47.3449	41.8239	34.3821	41.4184	18.0195	13.9457	27.6825	26.4831	9.08814	9.98477	5.09893	5.0358	4.87206	50.135	24.5601	17.4339	37.0275	30.4337		0.448379		23.5	49.7315	6.81594	1.21844	25.5099	31.9181		29.3576	62.1275	8.51487	2.07761	43.4978	54.4246		1.20549	1.34389
Agpat6	55.3688	51.7082	26.7653	67.4715	57.8274	1.59784	0.170584	0.190997	1.37678	1.43934	78.8721	41.2667	32.1337	97.8208	105.281	21.8129	9.89153	9.01611	24.1141	25.2225	8.14078	6.92225	3.74032	9.82091	10.8749	25.8994	10.8131	9.76747	27.0376	23.0229		0.477428		51.8282	71.0749	7.89984	0.955108	18.0114	19.3081		39.6231	54.3374	6.0395	2.49541	47.0584	50.4462		1.17913	1.08461
Agps	36.6371	28.404	17.9243	17.0759	16.2677	1.66254	0.169181	0.104696	1.3189	1.60209	49.2383	31.8706	31.5643	37.5558	35.457	46.1864	26.8541	27.1934	38.4079	35.5203	7.67817	6.5615	4.63695	7.92388	7.55122	43.3646	27.978	24.67	36.9187	33.7207		0.5903		23.2618	37.1372	6.87034	0.971481	34.8324	33.3304		34.5801	55.2067	10.2132	1.40521	50.3837	48.2111		0.9402	1.04035
Agrn	1.10694	1.42428	12.6639	4.40703	4.0496	0.039562	0.071327	0.843245	0.645193	0.575759	8.09914	23.7115	254.987	63.1237	60.4379	1.73458	14.9645	124.806	24.5729	22.5626	1.13301	2.81906	24.8753	4.50237	6.45712	1.10231	10.9522	76.9988	14.7334	13.4727		5.83803		4.73036	82.0719	7.95737	0.435017	37.7281	23.4519		4.99195	86.6106	8.39743	0.706025	61.232	38.062		0.768786	0.748673
Agtpbp1	21.0673	15.0192	12.5875	12.0326	11.5637	212.092	130.952	114.603	126.275	115.622	31.0429	21.7173	25.4467	41.8133	44.7896	215.193	148.376	161.173	306.819	276.812	8.14747	7.81607	6.4529	7.3727	10.3468	303.787	295.137	95.1749	151.808	366.615		0.690937		14.4541	32.962	8.02719	139.909	221.674	242.504		26.07	59.4518	14.4782	23.1604	36.6957	40.1439		1.40979	1.9825
Agtrap	5.48671	5.23588	9.7354	4.59781	6.56469	0.58005	0.504595	0.585319	1.28044	1.11948	12.5036	10.7844	16.9361	14.6611	15.8665	14.6626	15.0115	11.1332	21.2044	17.6464	0.963863	0.572829	0.487862	0.86448	0.73416	10.0673	10.7882	3.73136	9.77839	11.0705		1.02227		6.3241	14.1503	0.724639	0.813976	15.9316	9.08714		29.8319	66.7498	3.41826	3.15095	61.6722	35.1768		0.706606	0.736235
Ahctf1	22.9934	25.901	13.0721	17.1562	15.2403	2.08405	0.383174	0.217922	1.95856	1.30866	41.8776	37.4138	26.4605	32.9082	34.3815	23.2751	20.872	14.2652	20.0955	20.2259	9.26694	9.46216	4.55936	4.93986	6.04799	27.268	28.5851	17.1282	20.7259	23.5494		0.901005		18.8726	34.6083	6.85526	1.19047	19.7468	23.4513		31.279	57.3592	11.3618	2.68194	44.4861	52.8319		1.16448	1.35265
Ahcyl1	131.118	126.843	132.25	155.2	153.632	2.46274	1.16587	0.753905	3.41614	3.89744	125.091	136.693	173.012	152.961	173.342	49.7807	66.4745	69.2361	67.186	67.9398	20.4819	31.5034	27.3875	20.6349	22.6564	52.276	81.6302	76.1343	79.8288	71.5171		1.32874		139.809	152.22	24.5328	2.33922	64.1234	72.2773		44.1648	48.0854	7.74978	1.68605	46.2184	52.0955		1.04914	1.22461
Ahcyl2	28.154	22.9424	20.4871	39.7046	39.5757	1.00962	0.266904	0.377047	1.7441	2.66489	30.5859	23.7365	24.2149	51.1434	53.4507	40.1807	29.857	35.4368	60.8422	53.7096	4.54869	5.01771	2.69254	4.74352	7.20927	41.7185	36.9828	35.3276	67.2091	65.4611		0.749307		30.1728	36.6263	4.84235	1.21251	44.0052	49.3398		42.1164	51.1245	6.75914	1.2823	46.538	52.1797		1.03734	1.23093
Ahi1	6.66517	5.43328	3.88181	10.032	11.7865	0.358836	0.0633055	0.127829	0.530037	1.10415	8.86262	6.58056	8.47735	21.481	27.4743	8.24518	5.1688	8.8933	18.2351	15.2197	2.61703	1.65326	2.74543	4.45572	6.07944	8.65369	4.23728	13.7143	20.2897	31.2236		0.667245		7.55975	14.5752	3.51017	0.436832	11.1524	15.6237		29.4783	56.8342	13.6875	1.60524	40.982	57.4128		1.04419	0.848995
Ahnak	310.456	229.683	61.921	30.8352	37.1567	662.115	522.668	158.862	66.2685	83.0913	1200.48	638.134	189.266	179.545	198.314	1085.86	553.323	178.933	192.495	193.705	209.807	98.4175	42.6549	41.6516	70.7783	1389.12	450.304	380.068	314.527	455.234		0.51002		134.01	481.148	92.6619	298.601	440.864	597.85		18.9328	67.976	13.0912	22.3284	32.9664	44.7052		1.27902	0.814154
Ahsa1	252.87	206.768	93.532	235.491	207.222	1.25911	0.22719	0.422172	2.53221	0.89239	140.71	119.999	51.8092	116.526	105.492	35.4576	18.89	13.8106	26.0727	25.6162	18.7613	18.274	5.38373	16.1186	12.3518	31.8633	23.3376	5.74767	34.2628	28.6557		0.545564		199.176	106.907	14.1779	1.06662	23.9694	24.7734		62.1918	33.3813	4.42697	2.14139	48.1222	49.7364		0.90141	1.22361
Ahsa2	5.03531	5.32706	3.88777	8.87773	8.81472	8.94191	7.91772	11.225	12.2311	3.97589	7.39266	7.00413	6.44863	8.36412	9.3666	38.3457	24.6258	17.9628	41.4884	41.9654	1.75364	2.24128	0.831138	1.77167	1.05565	148.675	170.426	45.1616	79.0439	18.8706		0.651298		6.38852	7.71523	1.53068	8.85833	32.8776	92.4354		40.8619	49.3477	9.79042	6.60225	24.5042	68.8936		3.80409	6.6896
Aida	34.5965	18.6354	25.8691	37.3345	30.3867	0.897938	0.186244	0.452503	1.59832	1.31793	18.592	10.0356	20.137	17.5195	15.5979	18.3452	8.71885	20.819	14.1147	11.578	5.56563	2.72019	4.29575	3.08257	3.85429	25.0116	16.0513	22.6032	17.1338	15.3713		0.502391		29.3644	16.3764	3.90369	0.890587	14.7151	19.2342		59.1494	32.9873	7.86328	2.55622	42.2364	55.2074		1.3446	1.75446
Aifm1	56.7261	44.6093	23.2837	45.9965	44.545	681.459	572.585	312.934	571.517	612.342	84.7241	58.7289	27.4109	73.1321	60.685	551.234	402.994	187.381	517.81	359.709	8.35045	7.00919	3.43182	7.44603	7.90694	281.109	294.332	119.547	410.592	146.371		0.731564		43.0321	60.9362	6.82889	550.168	403.826	250.39		38.8386	54.998	6.16341	45.6804	33.5297	20.7899		0.510851	0.731031
Aifm2	10.178	8.00019	8.54337	24.3491	33.1701	91.2893	90.3255	94.7541	249.584	312.269	12.6222	10.4188	8.77096	43.9939	51.6632	94.1908	58.1882	50.2907	249.195	358.129	1.66309	1.05303	0.19299	3.51774	6.67481	68.3044	0	0	233.204	292.815		0.621784		16.8482	25.4938	2.62033	167.644	161.999	118.865		37.4717	56.7004	5.82784	37.3783	36.1195	26.5023		0.728057	0.0168953
Aig1	14.2152	15.9526	38.3637	21.8908	23.2444	0.719976	0.564146	1.12862	0.568244	1.05005	44.9538	63.4253	64.3411	44.2731	49.9822	28.9015	51.5733	26.1809	17.7011	19.3883	5.29479	10.6834	8.78574	2.82996	7.62205	41.1789	80.3906	37.0593	24.7086	26.6959		1.75821		22.7333	53.3951	7.04319	0.806207	28.749	42.0067		27.333	64.1987	8.46827	1.12659	40.1737	58.6998		1.41059	1.54814
Aim1	14.7846	10.8733	19.545	24.8487	28.4738	0.919745	0.311323	0.676803	0.784374	0.859093	21.1537	14.4615	30.7199	35.4055	40.4376	10.0105	7.12665	15.4058	13.4706	15.0347	2.85061	3.01402	4.89336	4.59807	5.89065	16.3644	12.3086	19.8498	14.2064	23.3941		0.738084		19.7051	28.4357	4.24934	0.710268	12.2096	17.2247		37.6122	54.2768	8.11097	2.35621	40.5036	57.1402		1.57708	1.63765
Aim1l	1.10127	5.28587	8.22514	9.26001	9.26497	6.35968	25.4748	43.0645	42.8407	46.0697	4.13004	13.2062	25.0807	32.9301	31.4937	12.3726	32.7848	69.5838	83.4595	86.0311	1.08805	2.51913	3.75868	2.85295	4.6253	22.7639	40.6728	79.2305	93.0639	94.2834		2.52642		6.62745	21.3681	2.96882	32.7619	56.8464	66.0029		21.4034	69.0087	9.58785	21.0537	36.531	42.4153		1.77706	1.23348
Aim2	20.0473	23.7745	25.5221	16.9281	14.3169	2.1163	0.729554	0.949776	2.30584	2.54505	37.9414	43.2077	64.2218	40.947	43.3233	71.7451	86.4583	90.0616	61.4573	57.7245	12.4644	15.9402	15.6544	11.06	14.2376	91.5142	116.262	101.286	67.857	62.4588		1.20226		20.1178	45.9282	13.8713	1.72931	73.4893	87.8755		25.1732	57.4697	17.3571	1.06031	45.0595	53.8802		1.27176	1.34078
Aimp1	70.6938	53.6889	48.1715	58.3819	57.4695	0.565352	0.142792	0.093928	0.490639	0.522388	47.3274	38.9466	34.9438	38.1154	38.5263	17.9024	14.386	11.4597	13.4929	12.5498	4.36456	8.60839	3.10505	3.94766	2.70777	20.389	18.4458	9.89836	15.3029	13.3777		0.813971		57.6811	39.5719	4.54669	0.36302	13.9581	15.4828		56.6614	38.8723	4.46631	1.21803	46.8332	51.9488		1.13155	1.26386
Aimp2	91.4991	88.8523	53.265	73.2085	55.826	794.262	835.948	489.942	553.705	454.34	76.6107	78.4888	39.7374	62.0958	56.1209	444.419	347.905	175.547	311.302	285.301	8.59092	8.88055	3.26293	4.53588	7.7155	206.289	67.3019	91.1611	73.7703	260.863		0.783318		72.5302	62.6107	6.59716	625.639	312.895	139.877		51.172	44.1735	4.65447	58.0149	29.0144	12.9707		0.465379	0.195761
Aip	56.7977	51.2466	56.9659	73.9046	88.1998	1.89764	1.63796	3.64066	2.70113	4.63368	39.9256	35.6407	30.5354	36.383	40.4165	18.5015	30.2082	38.9857	38.0575	20.794	3.12403	5.09819	3.2404	2.23568	3.09793	8.83092	18.7129	110.05	27.0319	19.3437		1.6003		65.4229	36.5802	3.35925	2.90221	29.3094	36.7938		62.0932	34.7185	3.18828	4.20577	42.474	53.3202		0.504111	0.631659
Ak2	194.205	174.322	136.264	202.523	157.88	11.4225	7.15742	8.93221	15.8757	10.1947	142.958	103.136	102.714	142.814	125.371	93.6635	58.254	95.0757	91.099	82.2472	18.0546	16.4305	12.9763	18.4034	16.7947	104.31	57.2061	106.992	78.1135	65.6897		0.625944		173.039	123.399	16.5319	10.7165	84.0679	82.4623		55.2894	39.4284	5.28228	6.04609	47.4299	46.524		1.11247	0.982315
Ak6	49.2863	53.7821	41.9741	67.4008	57.6487	115.517	126.826	81.4231	60.4856	55.7487	19.2873	21.5239	17.4888	30.1341	25.6791	44.9378	38.3786	16.9802	30.5899	28.7471	4.50794	7.10018	4.32801	3.59331	3.10927	55.0858	61.6892	18.0422	41.5562	25.5643		0.857216		54.0184	22.8226	4.52774	88.0002	31.9267	40.3876		66.3871	28.0484	5.56447	54.8922	19.9151	25.1927		1.22091	1.59196
Akap1	18.2574	6.0664	2.74837	7.94968	7.46733	7.08279	0.290879	0.082104	1.31546	3.18672	77.7778	28.4944	14.1505	40.9401	40.4099	47.0396	11.9597	5.80363	26.7553	33.1665	6.70661	3.15488	1.19059	3.6246	5.85589	26.3234	1.83511	0	12.2056	43.3537		0.26977		8.49784	40.3545	4.10651	2.39159	24.9449	16.7436		16.0461	76.1997	7.75415	5.42556	56.59	37.9844		0.568768	0.218764
Akap10	37.1937	27.0176	24.0578	28.38	25.1173	2.8608	0.285898	0.215294	1.81007	2.40736	58.3233	31.8219	36.5789	50.738	48.2388	60.537	27.8095	33.5964	44.8444	39.5547	13.4974	7.70015	7.65648	8.25844	10.2395	74.2826	41.4301	38.156	62.6081	50.9232		0.468165		28.3533	45.1402	9.47039	1.51588	41.2684	53.48		34.1755	54.4095	11.4151	1.57471	42.8699	55.5554		1.22337	1.47278
Akap11	11.5808	9.29544	4.70401	6.48152	6.04691	0.442086	0.0164355	0.102102	0.360326	0.418998	20.7686	12.2529	12.5182	13.3806	13.5196	14.8314	8.83539	9.40358	10.5365	10.3539	7.2629	4.705	2.80685	3.01438	3.92159	19.0892	14.9852	9.87071	14.7511	15.6422		0.621257		7.62173	14.488	4.34214	0.26799	10.7922	14.8677		28.8136	54.7711	16.4153	1.0336	41.6238	57.3426		1.26895	1.62527
Akap13	41.1371	52.7395	110.136	62.2628	55.3301	1.04018	0.865354	0.824507	1.56185	2.06054	54.4052	125.331	233.385	125.716	113.866	21.5861	99.1492	85.8081	48.2251	41.5069	13.5363	48.0818	47.6131	19.4786	22.5392	24.3525	116.282	97.8071	52.295	45.6442		4.4341		64.3211	130.541	30.2498	1.27048	59.2551	67.2761		28.573	57.9893	13.4377	0.994106	46.3649	52.641		1.12248	1.17107
Akap8	32.9214	18.0097	6.5012	13.5043	12.0262	7.60736	2.41847	1.31726	4.39967	4.70907	84.3414	38.9467	20.6426	38.1984	37.7092	98.7444	36.5413	27.5235	56.312	51.8423	17.7478	9.8606	4.59796	6.01802	7.06964	93.3156	26.9003	24.373	45.1836	34.3902		0.376375		16.5925	43.9677	9.0588	4.09037	54.1927	44.8325		23.8334	63.1547	13.012	3.96678	52.5553	43.4779		0.945573	0.74319
Akap8l	13.6197	15.1901	6.86732	10.704	10.6832	2.96474	0.682284	0.753625	3.03494	2.48757	83.8886	73.3497	80.1176	152.188	148.041	49.9859	37.1174	36.1825	64.346	63.0727	13.0855	12.5781	8.98221	17.106	18.431	43.2833	29.2152	26.313	47.1714	49.5727		0.747606		11.4129	107.517	14.0365	1.98463	50.1409	39.1111		8.58326	80.8603	10.5565	2.17526	54.957	42.8678		0.868541	0.792689
Akap9	4.08775	2.77839	1.748	2.29895	2.72144	0.785456	0.182629	0.153564	0.554083	0.763622	42.5081	29.9285	21.032	29.3675	31.0611	12.3376	6.99708	8.94672	10.528	11.0932	13.5982	10.8104	7.16261	6.63067	9.82548	21.5628	11.1564	14.2675	18.0972	16.3085		0.599587		2.72691	30.7794	9.60547	0.487871	9.98052	16.2785		6.32519	71.3944	22.2804	1.82403	37.3147	60.8612		1.69166	1.52011
Akirin1	64.0202	97.5239	95.7658	76.1146	73.7409	2.10878	0.523087	0.198981	1.83922	1.19402	45.4455	51.4498	65.3412	53.0075	54.3084	28.265	23.1446	33.0935	35.5547	33.2317	6.79156	10.3318	7.7552	5.96161	7.29523	30.204	26.4546	35.2578	39.823	31.5836		0.825033		81.4331	53.9105	7.62708	1.17282	30.6579	32.6646		56.9579	37.7074	5.33472	1.81846	47.5351	50.6464		1.06626	1.13709
Akirin2	41.1713	53.03	86.4732	67.864	56.233	0.926401	0.09296	0.199155	1.07378	1.55219	44.1215	46.1118	69.113	52.8237	56.0411	31.8896	24.9434	30.2801	29.0515	26.7712	4.84322	7.71896	6.77523	7.30551	7.87888	47.1457	31.7275	51.2626	43.8629	36.9401		0.788803		60.9543	53.6422	6.90436	0.768897	28.5872	42.1877		50.1678	44.1497	5.68256	1.07472	39.9576	58.9677		1.46386	1.26149
Akna	49.2316	135.692	224.499	47.8919	46.7864	3.313	3.37345	3.75991	3.75602	3.80605	73.6042	251.614	349.595	95.2198	98.228	42.8514	167.903	175.869	49.6291	50.2338	9.85401	37.0517	42.1641	9.42526	12.1949	28.5865	113.228	123.318	40.6894	34.2919		3.85171		100.82	173.652	22.138	3.60169	97.2973	68.0228		33.9908	58.5456	7.46366	2.13216	57.599	40.2688		0.674699	0.676293
Akr1a1	749.318	654.634	663.899	805.737	865.107	4.76478	1.06858	1.02229	4.50479	2.31691	358.554	260.443	234.515	286.45	321.505	45.4939	29.9321	38.7395	37.3458	34.1686	43.4366	33.3388	25.9456	28.084	41.5393	45.8877	42.7052	41.731	38.1887	37.1712		0.665292		747.739	292.293	34.4689	2.73547	37.136	41.1368		69.5894	27.2027	3.2079	3.37678	45.8422	50.781		1.00847	1.41294
Akr1e1	17.6036	12.8139	12.2359	14.1431	14.8939	1.39726	0.318488	0.151969	0.757367	0.788803	16.3956	9.49465	10.1529	12.3944	13.5878	13.2619	6.06713	9.92352	11.2473	11.8687	2.73984	1.72226	1.92828	2.97448	1.68457	25.7843	9.54561	21.8941	26.2662	29.8374		0.495523		14.3381	12.4051	2.20989	0.682778	10.4737	22.6655		49.5218	42.8455	7.63266	2.01874	30.9672	67.0141		1.87803	1.49221
Akt1	323.745	252.148	138.664	305.515	277.93	3194.38	2518.23	1483.24	2898.74	2755.72	193.911	123.322	79.1032	134.807	136.119	880.851	525.322	349.468	557.466	536.506	20.0254	14.7997	7.16146	10.9506	12.2072	560.715	359.22	298.343	587.363	408.232		0.596838		259.6	133.452	13.0289	2570.06	569.922	442.774		63.9281	32.8634	3.20843	71.7342	15.9074	12.3585		0.636973	0.68441
Akt1s1	74.7417	77.1923	88.2353	63.8754	73.6025	906.416	1005.06	1148.98	755.402	828.494	89.0597	83.9032	79.7453	69.7018	71.943	559.808	495.055	498.177	382.391	437.225	8.06017	11.7477	8.1691	4.15261	7.57006	140.211	231.301	0	140.269	139.434		0.884537		75.5294	78.8706	7.93993	928.87	474.531	130.243		46.5255	48.5836	4.89093	60.5662	30.9414	8.4924		0.251799	0.468297
Akt2	109.218	135.407	112.615	125.427	122.853	2.01808	0.615282	0.373182	1.75015	1.46083	83.7804	95.4662	69.7799	71.1559	71.8277	26.1845	41.3101	24.1563	29.4288	27.8851	6.67996	10.2242	5.08385	4.80475	6.95268	20.1	42.8616	22.6952	22.0489	23.5166		1.5564		121.104	78.402	6.74909	1.2435	29.793	26.2444		58.7157	38.0121	3.2722	2.17088	52.0121	45.8171		0.776175	1.03667
Akt3	38.3162	29.8776	25.6747	34.4345	36.0245	0.951446	0.167953	0.201388	0.592042	1.15358	54.5088	26.7328	43.431	48.6798	46.7722	46.2139	22.4221	34.4179	32.5645	29.2266	11.2075	7.86028	7.41741	8.28748	8.78105	38.6468	22.7343	29.546	28.5456	24.2138		0.496085		32.8655	44.0249	8.71075	0.613281	32.969	28.7373		38.3938	51.4303	10.176	0.984091	52.9031	46.1128		0.839727	1.01333
Alad	25.4235	17.6825	9.57338	17.2672	17.6091	22.5686	11.2668	7.22575	17.5324	8.07454	21.7661	10.4573	5.85372	13.9773	13.924	13.8244	7.50002	7.08808	33.302	17.9317	1.93679	1.90346	0.495562	0.876486	1.44627	14.6037	5.04279	2.97909	4.991	37.9788		0.57338		17.5111	13.1957	1.33171	13.3336	15.9292	13.1191		54.6565	41.1869	4.1566	31.4606	37.585	30.9544		1.05257	0.710914
Alas1	19.9736	32.4686	21.4926	36.1869	37.0364	2.38336	0.669895	3.25761	3.93159	2.06563	30.1556	40.4863	25.5639	43.9351	44.5068	24.032	21.7752	21.4748	46.4306	50.3119	2.89166	4.38618	2.26675	3.20983	4.44221	29.8969	15.517	57.3943	26.0968	58.2985		0.909846		29.4316	36.9296	3.43933	2.46162	32.8049	37.4407		42.1653	52.9073	4.92737	3.38566	45.1192	51.4952		1.2343	0.725216
Alas2	0.155166	0.102695	0.134819	0	0.0729375	0.907625	0.451079	0.451101	0.554292	3.6886	12.3253	6.61359	6.60269	8.89021	9.72894	66.0873	27.4491	39.2316	35.0316	38.7818	1.867	1.87216	1.30777	0.853131	1.17028	42.7458	68.5764	25.0458	26.8957	27.7911		0.424061		0.0931235	8.83214	1.41407	1.21054	41.3163	38.211		0.900672	85.4227	13.6766	1.49935	51.1734	47.3272		0.652073	2.44564
Alcam	24.5103	26.6167	40.4013	54.3495	57.0402	0.587149	0.275375	0.515521	2.23599	5.45801	125.289	180.746	401.131	341.108	379.587	45.145	95.9984	176.984	111.807	100.497	19.5214	42.1853	56.4571	49.0395	60.8417	66.4643	174.789	275.56	195.336	167.774		2.10203		40.5836	285.572	45.609	1.81441	106.086	175.985		10.9165	76.8153	12.2682	0.639134	37.3694	61.9915		1.46201	1.81229
Aldh16a1	39.0703	37.7118	32.5005	29.1801	25.7885	3.5951	1.4551	1.70186	2.27485	1.44812	59.2339	46.6877	28.0241	24.7089	21.4751	38.6002	24.6573	13.0322	10.1422	9.67089	5.06562	4.0247	1.7707	2.05634	1.76441	36.355	25.6767	14.4374	7.95664	13.3284		0.647908		32.8502	36.0259	2.93635	2.09501	19.2206	19.5508		45.7444	50.1666	4.08892	5.12648	47.0327	47.8408		0.943303	1.03973
Aldh18a1	168.793	158.772	173.066	156.61	170.566	7.35287	4.99145	2.89547	3.19998	3.33433	226.757	249.786	166.227	173.782	183.515	59.5642	77.7048	11.8916	39.1639	37.3293	24.0607	39.5257	12.0087	15.497	17.4306	65.7746	84.7641	15.3996	35.1967	43.7161		1.29953		165.562	200.014	21.7045	4.35482	45.1308	48.9702		42.7499	51.6458	5.60436	4.42312	45.8386	49.7383		1.10254	1.08969
Aldh1l2	20.8219	17.9131	18.8441	18.1653	33.4705	1.83931	0.650706	0.312397	0.927453	2.48327	50.4712	75.5303	45.3239	49.7307	75.953	39.2068	69.9846	6.32302	34.941	47.4373	9.98496	18.7504	8.11321	7.20537	10.1338	53.3448	85.0575	8.86859	46.083	57.9309		1.76549		21.843	59.4018	10.8375	1.24263	39.5785	50.257		23.7211	64.5095	11.7694	1.36435	43.4556	55.1801		1.35163	1.21234
Aldh3a2	27.5406	20.9682	20.846	24.1592	25.482	1.28096	0.704796	0.754507	1.06002	0.97414	32.1309	28.949	18.7681	28.271	31.8762	17.8773	16.8876	6.74813	16.4319	15.3296	7.72072	7.70894	2.42107	4.10283	6.07763	20.5436	25.1415	10.7958	15.1541	17.3608		0.94757		23.7992	27.999	5.60624	0.954886	14.6549	17.7992		41.4588	48.775	9.76621	2.85817	43.8652	53.2766		1.14124	1.46143
Aldh3b1	102.482	72.305	66.6172	68.6056	86.2414	5.60676	2.22681	2.35561	3.23514	2.92444	102.369	56.682	73.0964	67.2182	79.2499	55.1429	14.2708	53.342	41.6831	38.9556	12.8048	7.33995	7.06406	6.52272	7.10869	49.3992	11.8972	46.131	31.607	23.3846		0.271999		79.2502	75.723	8.16805	3.26975	40.6789	32.4838		48.5776	46.4156	5.00674	4.27797	53.222	42.5		0.897695	0.844568
Aldoa	1984.87	1573.35	1421.75	3010.33	3000.57	2372.85	1810.73	1875.2	4624.75	4580.8	1303.22	973.564	746.197	1721.36	1764.43	1345.71	767.249	833.718	1933.29	1741.59	108.243	98.6059	58.3915	123.834	133.937	615.541	288.892	317.286	1052.82	786.212		0.570463		2198.17	1301.75	104.602	3052.87	1324.31	612.15		60.9837	36.1144	2.90197	61.1879	26.5429	12.2692		0.457812	0.377341
Alg1	24.5404	25.9737	22.4202	21.9505	23.4811	5.44358	1.78436	1.04973	2.64546	2.68263	100.592	90.611	100.994	108.083	102.535	38.1775	19.0467	13.1639	31.9053	30.5602	8.95654	8.28645	7.35979	8.72441	10.4899	26.5866	9.09658	9.77682	20.6712	28.6869		0.511689		23.6732	100.563	8.76343	2.72115	26.5707	18.9636		17.7994	75.6115	6.58907	5.63906	55.0626	39.2984		0.704145	0.503654
Alg10b	38.6259	36.5545	26.6871	20.3901	23.2432	1.45529	0.236757	0	1.67185	0.656383	82.1868	72.7208	75.5268	76.204	84.0157	16.8106	12.9643	5.46773	12.4211	12.2008	10.5988	12.4582	6.80408	10.9045	15.9758	75.6857	44.7275	26.5781	27.2526	32.8496		0.784045		29.1002	78.1308	11.3483	0.804057	11.9729	41.4187		24.5407	65.8891	9.57019	1.48362	22.092	76.4244		4.30562	3.27459
Alg11	4.83895	5.53288	2.64912	3.95081	3.86235	39.0847	61.4714	51.4911	46.4042	72.2187	18.3105	17.6134	11.9172	16.0137	17.7773	95.2609	94.1119	52.2768	82.9924	96.8138	3.7646	4.95436	2.68523	4.65003	4.71163	134.907	65.7025	167.208	106.021	35.3881		0.988064		4.16682	16.3264	4.15317	54.134	84.2912	101.845		16.9064	66.2426	16.851	22.5305	35.0818	42.3878		1.41186	0.701305
Alg12	12.6586	9.32408	11.2698	20.9948	25.452	146.091	103.299	139.278	213.08	285.778	50.8183	39.279	45.5097	91.8307	106.137	294.91	217.832	243.661	446.409	574.979	9.24711	6.2451	4.28854	8.15228	13.1799	283.601	120.985	124.988	267.904	381.813		0.739523		15.9399	66.7149	8.22258	177.505	355.558	235.858		17.54	73.412	9.048	23.0849	46.2412	30.6739		0.961783	0.557436
Alg13	4.4632	7.15965	6.97992	4.76028	4.2956	1.13627	0.958739	1.22926	1.88578	1.30849	16.8021	16.2347	15.8044	17.9576	18.8123	32.5208	32.1534	28.1403	38.0605	34.8288	3.65123	6.44274	2.09799	3.95426	3.7896	24.3238	44.2087	34.9409	45.2324	45.4278		0.989038		5.53173	17.1222	3.98716	1.30371	33.1408	38.8267		20.7639	64.2699	14.9662	1.77929	45.2303	52.9904		0.755464	1.36362
Alg14	26.564	19.8213	21.2923	25.8176	25.4539	0.538737	0.155919	0.174971	0.405449	0.630992	76.3403	54.5382	44.7737	61.9806	59.5087	12.6556	10.6215	9.19856	12.5673	13.2989	12.0856	9.00873	3.30186	7.21123	6.34709	13.7409	12.6139	11.4137	15.1257	14.5162		0.851047		23.7898	59.4283	7.5909	0.381214	11.6684	13.4821		26.1977	65.4432	8.35919	1.4931	45.7016	52.8053		1.07948	1.17144
Alg3	34.547	29.885	32.7611	34.2869	36.6544	3.16	0.622745	0.118779	0.873086	0.934966	126.29	111.836	89.2154	119.767	110.768	47.1731	34.3277	16.1659	28.378	24.8788	11.5747	10.8631	7.62755	7.4561	8.10773	45.4542	23.0696	24.493	15.2773	18.2069		0.73335		33.6269	111.575	9.12583	1.14192	30.1847	25.3002		21.7893	72.2974	5.91328	2.01656	53.3046	44.6788		0.964318	0.681323
Alg5	15.7166	14.4496	9.86307	9.21302	9.53698	1.18836	0.05716	0.144917	0.828323	0.951976	52.4164	42.0661	41.4049	34.7053	38.4389	15.7647	8.88308	6.42757	15.4298	16.0484	5.37084	9.34217	5.15166	4.02981	5.19074	20.8105	15.1476	11.1619	18.9317	10.411		0.589515		11.7559	41.8063	5.81704	0.634148	12.5107	15.2925		19.7979	70.4056	9.79642	2.22998	43.9938	53.7762		1.30098	1.63386
Alg6	6.66296	4.85159	2.94943	3.44112	4.06843	0.992251	0.169714	0.191615	0.996857	0.893537	30.2958	16.2048	12.2644	20.1322	19.4746	23.267	7.08344	6.4087	21.8059	21.444	3.34981	3.70462	1.85092	2.04673	2.80361	29.2677	10.1208	8.81121	27.1122	27.2532		0.333105		4.39471	19.6743	2.75114	0.648795	16.0018	20.513		16.3858	73.3565	10.2577	1.74578	43.0577	55.1965		1.24728	1.37576
Alg8	26.3433	19.9391	18.3525	13.2517	9.75403	2.3256	0.522867	0.487734	1.05351	0.787163	124.682	116.684	114.147	75.4316	65.4141	36.7063	23.5946	20.8269	14.413	16.1731	18.2068	21.7891	13.4156	5.488	9.73772	52.1556	37.7448	31.1878	23.3055	18.8477		0.652268		17.5281	99.2716	13.7274	1.03538	22.3428	32.6483		13.4287	76.0544	10.5169	1.84801	39.879	58.273		1.40973	1.57534
Alg9	20.4538	20.6798	26.0096	27.6782	31.6784	160.426	166.544	196.566	153.785	162.86	62.0646	64.8443	79.1664	80.9393	84.6986	277.438	330.37	322.938	320.986	362.643	6.64389	8.77309	9.06253	6.99917	6.96186	92.7571	330.708	162.447	111.85	186.778		1.1901		25.3	74.3426	7.68811	168.036	322.875	176.908		23.572	69.265	7.16301	25.1619	48.3477	26.4904		0.336725	1.00102
Alkbh1	13.4088	19.4077	17.3804	9.30787	9.65659	7.04572	2.49945	1.63768	5.11006	4.58874	58.0133	68.0639	39.2449	43.4387	45.0228	106.123	117.801	69.2979	68.3503	65.4597	11.9245	20.7696	11.8128	5.42526	8.8411	165.938	197.702	101.116	105.784	91.8884		1.10901		13.8323	50.7567	11.7547	4.17633	85.4064	132.486		18.1184	66.4845	15.397	1.88065	38.4595	59.6599		1.55838	1.67257
Alkbh2	26.1404	21.2158	25.7357	31.555	36.9264	4.82084	1.7357	2.28591	3.0037	3.03027	28.6112	13.3408	14.3693	21.5567	22.6354	25.8419	13.7728	13.0243	26.0187	26.9227	2.68251	2.11679	1.20207	2.89964	1.648	36.3728	10.9537	32.3095	40.8607	16.0789		0.550362		28.3147	20.1027	2.1098	2.97528	21.1161	27.3151		56.0385	39.7859	4.17558	5.78775	41.0767	53.1356		1.39233	0.809174
Alkbh3	43.0381	40.818	59.7054	47.0198	50.4912	2.43266	1.19588	1.97388	2.20956	2.30934	59.613	68.0317	63.271	53.9404	56.0927	38.4747	45.7282	40.9746	31.2455	30.8869	10.5621	12.9869	7.76557	6.68328	6.87424	50.9367	55.732	54.6086	36.1942	33.7363		1.18375		48.2145	60.1897	8.97442	2.02426	37.462	46.2415		41.076	51.2783	7.6457	2.36127	43.6987	53.94		1.3157	1.21408
Alkbh4	12.4233	5.34648	8.85868	14.4021	15.8453	7.67428	0	0	5.36673	12.1801	18.178	5.73718	10.6154	22.5361	23.253	36.3416	6.89632	20.1066	41.276	39.2065	3.15634	0.68619	1.16848	3.45163	3.75452	21.6875	0	15.5067	15.0854	40.0056		0.211462		11.3752	16.0639	2.44343	5.04422	28.7654	18.457		38.0663	53.7569	8.17679	9.65094	55.0359	35.3132		0.607566	0.126641
Alkbh5	128.274	111.523	73.5674	119.285	100.396	1.16283	0.248505	0.0576975	0.795651	1.162	93.8136	61.1451	47.5334	83.1387	70.2133	30.0946	16.3197	16.4584	22.0494	19.1058	9.49624	7.17668	5.04802	6.69982	6.3071	39.1411	15.0517	20.9334	24.5722	20.1463		0.557		106.609	71.1688	6.94557	0.685336	20.8056	23.969		57.7128	38.5272	3.75998	1.50756	45.7669	52.7255		1.29094	0.926789
Alkbh6	31.1132	26.5538	29.5985	39.1638	43.0314	7.22426	4.89911	7.62905	8.59951	10.5086	34.9562	29.5267	26.1247	37.7557	41.4248	17.2506	11.9086	14.8776	25.1962	25.5267	5.00081	6.6939	2.93888	3.86907	7.8924	25.1128	19.2222	17.8542	26.4621	24.6025		0.707296		33.8921	33.9576	5.27901	7.7721	18.9519	22.6507		46.3458	46.4354	7.21879	15.741	38.3838	45.8751		1.43079	1.56657
Alkbh7	18.6983	16.0392	19.2607	26.0043	26.3369	120.807	109.266	139.256	188.263	196.906	16.3593	7.63372	6.27712	11.8886	12.8072	56.6438	29.3774	26.7904	45.4778	45.7543	1.48567	0.309085	1.28348	0.354808	1.08171	96.7776	9.38377	107.59	0	15.7721		0.526985		21.2679	10.9932	0.902951	150.9	40.8087	45.9046		64.1294	33.1479	2.72268	63.5065	17.1745	19.3191		1.69624	0.341826
Alkbh8	11.7358	8.817	7.22534	7.61139	5.9899	0.884037	0.454163	0.36497	0.503552	0.860164	18.3202	16.0814	13.7412	14.7814	14.7514	17.2309	15.7075	16.0915	15.4057	15.0351	6.07472	6.93336	6.07776	2.27714	4.76142	29.4645	29.6233	24.1551	24.6545	22.8953		0.916439		8.27589	15.5351	5.22488	0.613377	15.8941	26.1585		28.5023	53.5032	17.9946	1.43762	37.2524	61.31		1.67104	1.83291
Alpk1	7.73978	16.8501	9.32974	13.5799	11.5177	0.22464	0.0912285	0.134808	0.416871	0.479966	25.9852	43.8019	35.8121	49.7873	44.1902	6.8104	8.61382	7.56617	12.7518	11.5073	5.52802	15.9209	9.82823	8.29063	9.69836	9.32256	11.215	8.8945	15.9872	13.957		1.2309		11.8034	39.9153	9.85323	0.269503	9.4499	11.8752		19.1701	64.8271	16.0028	1.24801	43.7604	54.9916		1.32164	1.27057
Als2	7.63766	5.68259	5.18479	17.1948	15.5824	1.9949	0.710465	0.187476	3.18162	2.09088	12.5977	6.63514	11.2985	25.9693	21.3217	9.33321	6.6902	13.0544	28.8577	32.4022	1.31043	1.50103	1.6412	2.26843	2.98208	0	13.6815	33.3853	0	25.8478		0.744222		10.2564	15.5645	1.94063	1.63307	18.0675	14.5829		36.9447	56.0649	6.99036	4.76342	52.7004	42.5362		0.0967754	1.90912
Als2cl	9.56762	7.84982	14.415	11.1906	14.2272	1.66203	0.353828	2.08487	0.637258	0.938402	31.6996	35.8102	16.6525	26.4428	30.0176	46.5776	50.3533	12.2819	28.8396	13.8358	4.83753	6.9642	1.67088	2.26721	4.65394	9.03777	0	0	5.98508	0		1.07936		11.4501	28.1245	4.07875	1.13528	30.3776	3.00457		26.2295	64.427	9.3435	3.28899	88.0065	8.70449		0.210977	0.0194729
Alyref	278.802	290.656	164.965	201.061	197.358	4.62055	2.09112	5.50404	5.59751	4.89514	209.887	187.089	95.1066	119.348	110.509	102.462	67.5422	40.0196	44.51	37.4552	20.2971	17.6905	8.56657	9.03077	9.22156	64.2181	44.2062	34.7884	17.7677	24.7411		0.662485		226.568	144.388	12.9613	4.54167	58.3979	37.1443		59.0148	37.6091	3.37606	4.53787	58.3489	37.1132		0.630356	0.659538
Ambra1	34.9488	47.6194	65.3199	44.2616	37.7194	240.999	249.816	297.052	184.753	164.575	96.9784	142.936	125.641	134.974	134.292	520.055	659.364	531.659	509.313	616.656	14.2136	22.334	15.0211	12.2031	17.8632	392.198	463.249	460.371	567.735	366.602		1.26736		45.9738	126.964	16.327	227.439	567.409	450.031		24.2907	67.0828	8.62653	18.27	45.5795	36.1506		0.754619	0.703019
Amfr	48.0183	52.9329	51.5484	64.4405	59.589	0.94593	0.387521	0.340075	0.86088	0.87105	82.1547	93.7891	125.425	109.656	120.682	16.1394	20.6956	20.319	15.5489	14.5699	7.88948	11.3042	11.679	8.17659	11.9166	14.6576	20.9469	23.4562	20.1547	17.6936		1.26583		55.3058	106.341	10.1932	0.681091	17.4546	19.3818		32.1844	61.8838	5.93177	1.8154	46.5239	51.6608		0.913543	1.01158
Ammecr1	15.1578	14.999	10.9078	9.34637	7.82345	0.253517	0.088771	0.055513	0.233611	0.653107	25.4497	18.4333	20.4181	29.5474	29.3763	12.1617	7.85428	8.98187	13.7995	14.2225	1.58559	2.43149	1.21936	2.65234	2.50512	12.8101	9.5422	8.66137	16.1947	14.4545		0.672733		11.6469	24.6449	2.07878	0.256904	11.404	12.3326		30.3537	64.2287	5.41764	1.07073	47.5295	51.3998		1.04926	1.19063
Ammecr1l	24.864	40.395	40.5022	28.941	25.6814	7.88685	2.89806	2.74394	9.885	6.7123	32.4125	43.5989	41.1024	37.8154	38.4053	57.2765	81.9223	76.7289	80.2718	80.3768	7.34961	8.89611	6.42101	4.88199	5.42614	93.219	106.38	132.396	93.4891	54.9671		1.42291		32.0767	38.6669	6.59497	6.02523	75.3152	96.0902		41.4757	49.9969	8.5274	3.39582	42.4477	54.1565		1.61676	1.29495
Amn1	1.31061	3.09119	9.95342	7.73404	7.30603	0.765911	0.546824	0.789011	1.22146	1.44096	6.67414	13.3388	29.7007	15.8455	18.4256	14.7978	19.3103	32.3764	26.1784	27.9719	2.21697	3.1226	2.64454	3.12089	2.45107	23.1997	24.119	45.6031	32.1172	37.1557		1.28564		5.87906	16.7969	2.71121	0.952834	24.1269	32.4389		23.1576	66.163	10.6794	1.65656	41.9462	56.3972		1.53184	1.23677
Amotl1	5.52328	4.67111	7.33183	4.97247	5.05225	0.434605	0.350434	0.583462	0.431809	0.675917	9.50906	11.0026	16.1167	13.8532	18.7748	3.74794	5.83847	6.84492	5.29631	6.28276	2.1391	2.16307	3.38491	1.69801	2.45613	3.29612	6.96529	7.05546	6.2954	7.16943		1.4403		5.51019	13.8513	2.36824	0.495246	5.60208	6.15634		25.3579	63.7435	10.8987	4.04161	45.7176	50.2408		0.90484	1.16478
Ampd2	157.741	194.165	126.417	107.31	96.1746	481.297	593.052	215.418	127.954	96.9634	328.968	317.106	147.512	241.367	236.846	759.231	583.246	165.357	316.799	340.878	32.0024	38.6356	12.7394	17.7575	24.2582	318.95	371.333	102.297	123.152	319.282		0.768511		136.362	254.36	25.0786	302.937	433.102	247.003		32.795	61.1736	6.03141	30.8163	44.0573	25.1264		0.420859	0.637288
Ampd3	9.71002	7.84113	31.0483	5.5513	5.98526	1.12934	0.516582	2.8635	1.08484	1.10793	12.7222	12.3182	44.1023	14.2303	16.253	8.67798	9.83744	21.1712	13.4853	15.6036	1.81456	2.41975	5.20002	1.91355	1.64785	0	6.07157	21.0899	0	5.53468		1.1198		12.0272	19.9252	2.59915	1.34044	13.7551	6.53923		34.8095	57.668	7.52252	6.19575	63.5787	30.2256		0.103327	0.652513
Amz2	23.2099	13.5991	12.5366	17.6531	23.0005	131.924	80.7133	89.5486	76.9723	87.9409	12.9298	6.29114	10.6439	12.5781	17.2714	61.4189	23.9556	41.2384	40.7698	41.5672	2.62183	2.14007	2.19474	1.55676	1.83128	61.8851	38.4003	30.3491	44.0881	64.6746		0.399808		17.9998	11.9429	2.06894	93.4199	41.79	47.8794		56.229	37.3079	6.46308	51.0242	22.8249	26.1509		1.00747	1.57882
Anapc1	96.8507	78.3325	44.6518	76.8983	71.6446	2.40178	0.506162	0.382756	2.26326	2.20723	129.463	94.8698	69.9051	102.167	106.065	42.2103	41.3174	25.6963	44.1532	42.179	19.4646	20.9916	11.3151	12.4086	16.0612	40.3889	44.7695	26.4671	43.9424	37.0164		0.979337		73.6756	100.494	16.0482	1.55224	39.1113	38.5169		38.7322	52.831	8.43676	1.96038	49.3951	48.6445		0.957849	1.08158
Anapc10	12.0432	12.6343	8.40664	11.3337	11.1613	0.40176	0.208008	0.12088	0.426555	0.653791	13.3714	13.435	10.5648	14.2407	13.3986	12.2062	9.95006	10.8472	12.1297	12.0494	1.91427	2.20135	1.1694	2.65043	2.33939	15.2752	15.4362	15.8091	21.2891	18.8216		0.829162		11.1158	13.0021	2.05497	0.362199	11.4365	17.3262		42.4707	49.6778	7.85152	1.2436	39.2671	59.4893		1.23239	1.50101
Anapc11	31.9714	23.7616	14.8973	23.4519	26.9788	368.949	276.705	204.017	286.613	367.619	24.0904	11.7641	10.0563	14.8772	14.7427	171.623	68.0537	66.1349	75.586	82.2948	2.61903	1.11128	0.2623	1.32846	0.978133	108.983	74.394	27.2442	49.3506	19.5555		0.400027		24.2122	15.1062	1.25984	300.781	92.7384	55.9055		59.668	37.2273	3.10472	66.9257	20.6349	12.4393		0.637129	1.09182
Anapc15	55.4372	59.9793	90.2139	55.4115	56.2782	375.118	837.577	1221.27	604.066	366.01	33.2189	51.2865	57.5118	22.0611	24.2289	341.195	644.565	530.974	186.221	181.752	9.31371	7.98142	8.34239	3.30726	2.64523	635.687	325.385	278.25	0	0		1.88654		63.464	37.6614	6.318	680.807	376.942	247.864		59.0674	35.0523	5.88031	52.1446	28.8709	18.9845		1.8606	0.50558
Anapc16	38.718	36.3699	45.1107	27.5446	28.001	1.59162	0.518506	0.775968	1.15156	1.73136	22.1173	16.8098	16.1089	11.0202	11.5529	22.6783	17.0389	12.6335	14.1192	10.4001	5.73867	5.19011	2.34244	2.45691	2.05332	26.4457	27.2743	13.0138	17.0633	17.8321		0.761832		35.1488	15.5218	3.55629	1.1538	15.374	20.3258		64.818	28.6238	6.55816	3.13077	41.7164	55.1528		1.1591	1.56741
Anapc2	55.654	44.9228	33.4457	56.9734	56.596	1.80933	0.087754	0.0837595	0.997205	0.93735	75.1348	49.9194	33.1291	64.6197	66.9867	32.1551	13.5728	13.4018	26.4552	28.4333	7.19713	6.43615	3.20076	6.23406	7.06392	27.4628	11.642	14.8245	24.7006	23.211		0.439533		49.5184	57.9579	6.02641	0.78308	22.8037	20.3682		43.6275	51.063	5.30948	1.78155	51.8796	46.3388		0.858473	0.86751
Anapc4	27.439	17.8442	12.0279	27.0062	29.0033	0.793962	0.124192	0.08864	1.00251	0.84805	33.4961	20.5814	25.8309	39.635	38.2854	18.5253	8.42181	10.4685	19.5014	18.5024	6.61841	3.21797	4.06481	4.08196	7.66674	20.906	8.96795	12.1747	20.3417	21.8844		0.482545		22.6641	31.5657	5.12998	0.571471	15.0839	16.855		38.1809	53.1769	8.64216	1.75781	46.3972	51.845		1.12193	1.05797
Anapc5	249.829	184.909	88.9387	149.538	131.891	10514.4	7352.04	3649.19	5901.24	4945.95	126.411	75.9761	79.0207	53.541	54.7317	2293.74	1261.66	1362.34	880.622	926.057	16.429	14.5898	11.2698	5.05503	7.03683	2738.83	1279.81	1794.99	822.417	884.969		0.55024		161.021	77.9361	10.8761	6472.55	1344.88	1504.2		64.4515	31.1952	4.35333	69.4358	14.4275	16.1367		1.19396	1.01438
Anapc7	31.3185	28.0446	33.0357	34.6648	33.2267	1.88705	1.00313	1.4903	3.02244	2.88692	35.199	34.8987	49	33.0089	35.451	19.1443	18.0703	19.1525	19.8317	19.6102	4.73381	5.70634	4.95141	4.28614	4.66814	17.3869	18.0723	20.7181	18.281	19.1307		0.946681		32.0581	37.5115	4.86917	2.05797	19.1618	18.7178		43.0664	50.3925	6.54117	5.15296	47.9794	46.8677		0.912758	1.00011
Angel2	30.4054	26.6893	17.1839	16.5374	17.1382	527.918	597.894	332.117	250.195	332.633	28.5374	24.6247	20.1282	23.1239	26.6349	328.305	324.187	250.227	254.822	325.254	6.16849	8.93119	3.96286	3.28933	4.31128	387.183	383.271	217.222	112.603	383.878		0.987493		21.5908	24.6098	5.33263	408.152	296.559	296.832		41.8969	47.7552	10.3479	40.7523	29.6102	29.6375		1.17879	1.18169
Angptl6	3.47945	2.51293	3.96241	5.10835	11.2151	2.97451	2.40443	2.48478	3.14694	8.58542	7.3718	6.19022	6.58706	6.34547	13.3846	35.5691	25.6142	19.3348	24.466	36.7586	1.94899	0.924855	1.68831	1.9167	5.08522	24.1065	18.0491	9.65241	26.8929	39.8224		0.727778		5.25565	7.97583	2.31282	3.91921	28.3485	23.7047		33.8108	51.3103	14.8789	7.00205	50.6473	42.3506		0.68655	0.71575
Ank	146.763	121.516	57.1633	158.945	196.433	1.85331	0.237511	0.159853	2.23488	4.37427	268.932	188.082	102.626	342.449	433.912	48.258	31.1726	16.3419	87.9822	90.8013	30.2394	28.6168	9.79876	30.3383	47.061	68.2515	41.972	26.4765	123.939	112.3		0.653143		136.164	267.2	29.2109	1.77197	54.9112	74.5877		31.4775	61.7697	6.75278	1.34985	41.8304	56.8197		1.40589	1.33567
Ank2	6.6937	4.8682	10.1222	7.10708	7.84557	0.635732	0.149453	0.418921	0.501464	0.848739	9.68602	7.61405	26.3865	16.2619	18.2572	11.4208	6.75061	31.7989	14.6115	18.2127	3.21745	2.44625	6.96941	2.90537	4.44599	12.0347	10.8307	47.3569	22.1978	26.2244		0.624005		7.32736	15.6411	3.99689	0.510862	16.5589	23.7289		27.1732	58.0045	14.8223	1.25215	40.5869	58.161		1.04943	1.52642
Ankfy1	51.9796	37.7218	70.3817	63.5975	56.4476	2.49105	0.336328	0.500802	2.99467	2.40605	74.7852	61.4816	107.91	89.3321	89.67	38.4531	43.8964	58.0283	43.7373	39.6104	11.8858	13.8322	15.2464	8.90534	11.5768	38.668	48.7359	64.7955	48.1853	39.1279		1.13797		56.0256	84.6357	12.2893	1.74578	44.7451	47.9025		36.6299	55.3353	8.03482	1.84947	47.4028	50.7477		1.00545	1.10779
Ankhd1	43.5283	31.1362	21.8048	37.3733	32.7625	2.62491	1.56217	1.73259	3.20253	3.07534	74.4626	54.8184	58.5991	68.7165	71.8747	40.3604	26.3914	30.8116	30.0377	29.2923	21.9419	21.2107	14.7435	14.7467	17.3488	48.3547	38.2675	34.7147	35.3602	34.4305		0.662261		33.321	65.6942	17.9983	2.43951	31.3787	38.2255		28.4762	56.1424	15.3814	3.38615	43.5551	53.0588		1.19328	1.43357
Ankib1	20.4182	22.6438	16.8028	18.6525	17.044	386.427	466.403	361.589	360.785	350.598	27.2417	22.5955	21.7469	25.4126	26.2771	211.656	208.862	191.755	211.894	184.371	4.87408	5.98033	3.63216	3.08054	4.89554	413.339	121.173	465.82	231.324	267.362		0.98686		19.1123	24.6547	4.49253	385.16	201.708	299.804		39.6031	51.0878	9.30911	43.4389	22.7488	33.8123		1.9484	0.582161
Ankle2	13.8415	9.63894	6.66798	11.3723	11.3366	1.49206	0.279902	0.203633	0.903272	0.958605	78.0476	65.3717	53.3663	77.6794	70.9361	23.0294	14.5043	14.5371	21.8945	20.1536	10.0924	10.6998	5.84034	6.32707	8.55668	30.488	19.3183	14.184	25.1496	23.1398		0.645223		10.5715	69.0802	8.30326	0.767495	18.8238	22.4559		12.0192	78.5405	9.44036	1.82532	44.7682	53.4064		1.31039	1.31049
Ankra2	9.86153	7.39534	8.82394	6.8337	7.14915	124.485	123.167	158.973	120.895	109.99	18.7767	10.8907	11.2777	20.2025	19.5132	178.858	102.074	92.6021	185.923	185.483	4.63543	2.47544	2.01141	1.84982	3.73616	185.863	0	0	24.3017	213.676		0.573081		8.01273	16.1322	2.94165	127.502	148.988	84.7682		29.582	59.5578	10.8602	35.2939	41.2414	23.4647		1.03895	0.00970181
Ankrd10	34.1454	10.8591	8.38902	14.1711	13.3713	80.7526	32.6959	73.6077	75.3344	46.3172	71.669	24.2455	12.9578	39.0862	37.9722	487.468	124.45	99.6169	288.502	274.139	12.6886	5.37809	2.82366	5.9045	7.39507	659.529	199.639	158.377	257.877	452.489		0.256824		16.1872	37.1861	6.83799	61.7416	254.835	345.582		26.884	61.7594	11.3566	9.32429	38.4855	52.1902		1.35225	1.59935
Ankrd11	46.8877	52.6646	29.7607	28.1302	23.6981	82.753	107.642	106.512	112.837	91.6741	73.4214	70.4518	56.7539	68.9512	58.1239	268.53	396.61	154.34	200.149	200.847	21.23	39.0652	16.5662	15.4725	17.5082	284.68	388.011	394.203	246.544	237.869		1.4752		36.2283	65.5404	21.9684	100.284	244.095	310.262		29.2784	52.9675	17.7541	15.3189	37.2869	47.3942		1.05992	0.978375
Ankrd13a	142.35	109.298	93.0269	113.331	106.023	1.81294	0.21589	0.623097	1.17704	1.14647	74.0479	52.9449	64.4987	51.2745	52.8897	19.4232	18.6505	22.1301	20.9995	20.1577	7.95643	7.68947	8.16997	4.05127	5.6454	18.4072	20.0266	21.4705	11.7086	13.8649		0.962164		112.806	59.1311	6.70251	0.995088	20.2722	17.0955		63.1472	33.1008	3.75197	2.59388	52.8434	44.5628		0.950251	1.07003
Ankrd13c	50.4037	47.2441	34.1781	44.1162	36.7411	0.987233	0.16722	0.134035	0.747615	0.830485	41.1531	38.0844	35.8134	33.4612	30.4939	23.2427	19.9118	21.4116	20.4401	18.122	4.99799	6.48415	4.88405	3.59154	5.76238	26.8417	26.4137	25.479	24.7969	25.8371		0.862601		42.5367	35.8012	5.14402	0.573318	20.6256	25.8737		50.9532	42.885	6.16184	1.21794	43.8166	54.9654		1.14845	1.31092
Ankrd16	2.42996	1.19558	2.42365	2.54444	2.99004	2.32445	0.47035	0.537277	1.92166	2.3824	20.1305	12.3941	12.6486	24.5085	25.229	37.953	19.8059	25.0892	40.7613	41.581	5.6937	3.72781	3.02404	4.38547	5.44837	81.2061	40.5404	59.0586	77.4806	59.0607		0.534129		2.31673	18.9821	4.45588	1.52723	33.0381	63.4693		8.99536	73.7035	17.3012	1.55785	33.7004	64.7417		2.11039	1.99656
Ankrd17	54.3093	64.0486	37.6062	51.1221	44.6843	235.861	238.99	171.334	267.772	250.989	68.163	73.0779	66.4199	84.9122	79.3942	198.119	203.651	218.49	297.354	248.098	17.2582	23.1463	13.9385	13.5247	16.5837	307.721	359.104	300.663	374.947	435.866		1.02778		50.3541	74.3934	16.8903	232.989	233.142	355.66		35.5513	52.5237	11.925	28.3514	28.37	43.2786		1.55043	1.7596
Ankrd27	36.7879	27.4025	14.639	37.607	34.7759	1.91182	0.481098	0.49764	2.21202	2.04131	26.1867	13.6768	14.0529	34.7716	38.1909	18.2164	8.42717	6.3632	25.2489	26.4959	4.26617	2.0628	1.8782	4.66533	4.66252	14.6721	6.43462	3.98144	18.1136	12.0196		0.49058		30.2425	25.3758	3.507	1.42878	16.9503	11.0443		51.1498	42.9187	5.93148	4.85593	57.6083	37.5357		0.815561	0.788638
Ankrd28	35.1569	26.6136	13.8212	25.026	25.6568	2.36213	1.37211	0.849983	2.30531	3.43922	51.3667	32.1589	26.4122	61.138	65.9384	38.0957	16.5294	20.0826	47.185	44.8629	13.7091	14.6674	6.49159	11.1452	17.1269	43.3357	19.6972	20.929	54.5791	52.194		0.44837		25.2549	47.4029	12.628	2.06575	33.3511	38.147		29.6121	55.5812	14.8067	2.80811	45.3363	51.8556		1.13403	1.18072
Ankrd32	6.56424	6.49105	3.52827	4.39646	4.12311	0.40285	0.0880065	0.0782255	0.287578	0.28374	21.7963	18.1436	18.6911	12.1316	12.8327	13.0835	8.21698	8.38865	7.61282	6.56817	2.95228	4.92221	2.64983	2.01244	4.17091	18.2873	13.9101	11.1889	16.293	13.0934		0.654453		5.02063	16.7191	3.34153	0.22808	8.77402	14.5545		20.0175	66.6597	13.3228	0.968219	37.2465	61.7853		1.3695	1.61768
Ankrd39	8.19532	5.22649	4.92686	5.56757	7.01102	1.65143	0.362516	1.01812	2.15352	1.65682	17.4458	6.75619	6.0863	12.0609	14.4629	22.28	7.52505	6.75168	20.1524	18.8489	2.67605	1.23428	0.249322	0.743781	0.964476	19.3437	10.7215	4.91461	15.4607	13.6932		0.366196		6.18545	11.3624	1.17358	1.36848	15.1116	12.8267		33.0394	60.692	6.26865	4.66949	51.5634	43.7671		0.873868	1.37495
Ankrd40	81.3585	57.5061	44.9929	67.8601	67.2436	6.90616	8.30952	5.07311	14.5802	27.0358	49.9187	34.1739	35.826	39.8436	38.741	40.7712	31.1324	36.4622	43.5556	39.6143	7.04958	5.53143	5.26285	3.28891	5.83068	143.063	23.7828	32.7244	53.3031	105.82		0.769246		63.7922	39.7006	5.39269	12.381	38.3071	71.7387		58.5865	36.4609	4.95262	10.1129	31.2898	58.5972		3.44886	0.771273
Ankrd46	19.8458	13.9831	16.8216	8.14464	9.56237	0.58546	0.554198	0.36424	0.586873	0.757371	16.8925	11.2865	12.7077	12.8269	15.3308	8.90767	5.42127	6.15978	9.13965	9.11003	3.02132	2.66955	2.4774	1.87515	2.03662	18.2408	11.9191	8.92815	18.0117	15.0562		0.648111		13.6715	13.8089	2.41601	0.569629	7.74768	14.4312		45.7296	46.1891	8.08126	2.50403	34.058	63.438		1.94201	2.01192
Ankrd49	20.0507	17.3549	10.894	10.7421	8.70567	5.63459	0.987785	0.524254	2.76801	0.658203	16.7083	12.7288	9.93668	10.1672	12.2767	31.7341	23.5581	15.3845	17.954	19.0838	14.5364	18.9065	7.31837	4.32746	5.76986	140.611	106.658	48.8822	64.3401	65.2493		0.750229		13.5495	12.3635	10.1717	2.11457	21.5429	85.1481		37.5491	34.2625	28.1884	1.94344	19.7994	78.2571		4.3261	4.38381
Ankrd52	87.6493	79.7146	48.7509	97.5815	80.7447	2.41905	0.444684	0.355369	2.30181	2.03059	136.464	84.5723	72.2136	158.863	153.66	72.5113	27.7917	24.1554	65.5616	59.4103	13.8798	9.22089	5.77068	10.9628	12.7176	56.6351	22.8726	15.1126	51.2557	50.2252		0.391664		78.8882	121.155	10.5104	1.5103	49.8861	39.2202		37.4671	57.5411	4.99178	1.66669	55.0518	43.2815		0.78403	0.829149
Ankrd54	42.431	33.6403	43.5802	28.2982	27.654	3.01996	0.636414	1.03907	3.72174	1.98361	53.8607	31.7805	35.5539	39.9448	36.6079	36.9553	19.9589	24.1157	40.0784	32.532	5.01337	4.86485	3.21318	3.68003	4.58439	29.4634	21.864	16.1703	27.6457	18.4407		0.552199		35.1208	39.5496	4.27116	2.08016	30.7281	22.7168		44.4896	50.0999	5.41054	3.74634	55.3409	40.9128		0.802611	1.0909
Anks1	16.9029	11.4571	8.62575	16.485	17.4355	91.3132	80.3912	46.9048	58.4333	49.5126	36.3506	16.8365	17.7015	42.597	43.642	149.316	73.6253	78.688	116.475	143.063	2.74673	1.73314	1.29314	3.16525	3.57357	101.636	53.117	66.9036	177.992	101.612		0.496454		14.1812	31.4255	2.50237	65.311	112.234	100.252		29.4772	65.3213	5.20144	23.5103	40.4013	36.0883		0.682802	0.725183
Anks3	15.4973	6.53695	11.5372	5.31498	4.30347	7.15994	1.24578	0.551364	3.58559	3.68439	35.6971	14.0795	16.8941	24.7237	23.5267	66.5575	30.1541	23.5309	36.8668	32.9415	6.61083	2.89603	2.58602	2.26292	4.6618	71.7805	37.1646	29.2529	44.3836	45.963		0.46115		8.63798	22.9842	3.80352	3.24541	38.0102	45.7089		24.3833	64.88	10.7366	3.73188	43.7077	52.5604		1.07731	1.22503
Ankzf1	16.1201	12.218	15.7783	16.426	13.8475	164.198	123.679	192.174	159.581	103.622	67.342	42.4226	43.6741	60.8594	57.3875	479.518	265.875	279.987	425.207	392.756	11.8753	6.02044	8.14219	5.02936	8.60725	511.326	122.072	366.685	343.858	391.853		0.555389		14.878	54.3371	7.93492	148.651	368.668	347.159		19.2845	70.4305	10.285	17.1955	42.6464	40.1582		1.06619	0.461159
Ano10	17.6535	13.648	11.6692	26.5312	31.6989	135.597	119.162	83.1537	236.115	221.363	61.6716	49.9686	62.7756	97.6631	108.459	164.99	141.709	191.066	281.593	335.151	5.38498	6.40582	9.69874	6.68102	9.31994	97.2046	48.0183	177.025	168.801	185.109		0.859742		20.2402	76.1076	7.4981	159.078	222.902	135.232		19.4906	73.289	7.22041	30.7569	43.0968	26.1463		0.59163	0.343486
Ano6	29.8072	17.8065	13.6373	24.8985	27.6187	102.919	81.2483	66.1636	64.5378	66.0501	117.381	87.7703	94.0007	134.971	150.969	199.626	202.096	207.558	158.375	145.558	14.23	13.6831	11.1456	12.0924	17.1485	307.642	131.799	165.962	29.7906	134.737		1.01231		22.7536	117.019	13.6599	76.1837	182.643	153.986		14.8298	76.2673	8.90292	18.4548	44.2435	37.3017		1.5384	0.653874
Anp32a	268.863	169.719	122.788	186.993	170.497	2.55981	1.36187	2.35019	2.55384	2.5789	197.844	118.817	119.575	171.921	146.299	30.8266	33.0186	57.2607	41.419	37.6847	25.2677	23.3299	19.1657	21.9621	23.0134	27.5133	27.3216	59.2175	38.1082	33.3892		1.06887		183.772	150.891	22.5478	2.28092	40.0419	37.11		51.4463	42.2415	6.31218	2.87151	50.4098	46.7187		0.895895	0.832535
Anp32b	592.26	544.04	348.128	378.52	306.665	6.13841	1.98931	1.11313	3.50147	3.99678	308.451	258.376	178.489	192.562	158.715	123.405	122.805	43.2176	68.1308	62.8993	40.7634	49.7161	26.9616	19.5917	20.6296	108.248	146.163	55.3747	89.894	73.9956		0.995182		433.923	219.319	31.5325	3.34782	84.0916	94.7351		63.3673	32.0279	4.6048	1.8377	46.1599	52.0024		0.878167	1.18867
Anp32e	144.407	112.357	69.5403	104.244	74.448	4446.65	3805.27	2681.58	3284.62	2605.05	123.379	92.7102	65.0545	71.2023	55.4783	1396.39	1044.77	795.066	886.488	751.067	14.0857	16.4508	8.78757	6.39673	6.58671	1100.42	1148.15	775.368	836.975	656.061		0.74837		100.999	81.5649	10.4615	3364.64	974.756	903.396		52.3242	42.256	5.41975	64.1765	18.5923	17.2312		0.7882	1.09886
Antxr2	8.54048	8.73344	11.8537	14.8796	13.4942	0.210544	0.051556	0.0557225	0.313261	0.66975	39.4747	43.6856	79.0066	66.3236	64.9792	8.14707	10.2487	11.219	14.3271	13.4389	6.05397	8.02179	10.7432	6.26247	8.43574	11.2587	13.2893	13.9558	18.5763	15.387		1.22977		11.5003	58.6939	7.90343	0.260167	11.4762	14.4934		14.7255	75.1545	10.1199	0.991876	43.7525	55.2557		1.34018	1.2703
Anxa1	44.7664	47.6823	114.735	107.071	84.7756	0.518795	0.146063	0.514029	0.760806	1.06356	69.1966	85.9495	158.672	115.876	111.064	12.688	36.2803	30.6615	19.1749	20.2561	6.90521	15.0775	22.8082	12.958	16.8114	42.2958	68.4622	62.6978	36.4875	47.9239		2.72358		79.806	108.152	14.912	0.60065	23.8121	51.5734		39.3385	53.3109	7.35055	0.790473	31.3374	67.8721		3.16305	1.86324
Anxa2	352.945	444.95	863.525	588.61	596.899	2.90412	0.845267	1.16901	2.62508	2.37813	416.657	464.866	646.304	560.284	515.319	31.166	91.2545	140.999	43.7463	40.51	38.4535	57.6457	76.497	43.7579	40.9436	36.3693	105.743	159.685	46.8837	43.9467		2.86808		569.386	520.686	51.4595	1.98432	69.5353	78.5256		49.8791	45.6129	4.50794	1.32248	46.3429	52.3346		1.16177	1.15705
Anxa3	17.389	15.0055	38.4759	61.3395	58.0981	0.366764	0.170038	0.409714	0.730563	1.12976	18.0628	21.6219	53.9015	51.8854	45.1579	7.95444	13.0663	33.4325	20.753	20.2912	1.103	2.92026	9.40097	8.08765	5.774	12.6431	20.8383	49.721	26.1659	28.572		1.57088		38.0616	38.1259	5.45717	0.561368	19.0995	27.5881		46.6186	46.6974	6.68405	1.18811	40.4231	58.3888		1.52361	1.55252
Anxa4	54.3175	39.5489	47.5758	92.2029	97.261	1.0437	0.598361	0.468306	1.15931	1.61461	48.308	41.6189	51.5224	82.4567	96.211	11.9699	9.74015	18.2695	24.8977	27.1616	5.24658	4.99687	7.34133	8.22429	11.3879	13.2396	10.7412	20.3016	21.132	25.8746		0.828084		66.1812	64.0234	7.4394	0.976858	18.4078	18.2578		48.0814	46.5137	5.40481	2.5951	48.9017	48.5032		1.0979	1.0932
Anxa5	418.289	563.206	676.931	784.42	774.102	1.84457	1.68981	0.799292	3.36114	4.85675	341.503	524.359	457.927	565.801	563.912	54.8649	164.01	82.7091	80.005	85.0477	36.2798	78.8032	54.2072	51.0796	66.465	54.4639	188.246	90.9826	76.1142	79.9263		2.95373		643.389	490.7	57.367	2.51031	93.3273	97.9466		54.0002	41.1849	4.81486	1.29542	48.1604	50.5441		0.992822	1.14687
Anxa6	51.1008	38.439	27.0377	110.745	122.161	221.269	186.623	188.256	465.452	595.694	64.1583	34.9909	29.183	133.238	142.232	121.451	49.9622	74.7611	196.066	259.002	3.71208	4.90106	3.09046	9.41812	11.0361	46.643	51.146	42.6279	158.148	150.355		0.416183		69.8967	80.7604	6.43156	331.459	140.249	89.7841		44.495	51.4107	4.09422	59.0319	24.9779	15.9903		0.389077	1.02323
Anxa7	53.7767	116.833	268.335	167.145	138.578	32.0446	90.6459	218.487	106.921	84.0961	51.2437	167.547	232.364	118.184	110.706	35.2203	260.997	199.226	104.266	85.2978	4.8407	29.9895	24.2791	8.40915	15.158	48.7784	323.106	183.224	76.4508	22.4552		7.23343		148.934	136.009	16.5353	106.439	137.002	130.803		49.4012	45.1141	5.48475	28.4411	36.6076	34.9513		1.37432	1.23706
Aoc2	2.0015	2.22923	0.971952	1.48853	1.15813	5.06284	2.80787	2.30738	1.44577	0.293627	20.8663	29.3383	16.7639	19.9685	20.3756	50.5781	59.9638	30.2362	38.0387	43.4565	3.43178	5.1819	1.83463	2.16231	3.1691	22.2173	46.5587	23.9137	28.53	19.2033		1.18197		1.56987	21.4625	3.15594	2.3835	44.4547	28.0846		5.99454	81.9545	12.0509	3.18127	59.334	37.4847		0.45014	0.780114
Ap1ar	36.2622	30.6026	13.3837	25.0725	18.4467	0.691677	0	0.0513445	0.494201	0.647876	22.9671	12.0142	11.0727	21.5622	21.0915	16.1093	8.00214	6.95463	14.9991	14.5483	5.51099	3.76915	3.51677	3.96584	3.97065	18.7016	10.4274	7.26172	14.122	18.6944		0.526156		24.7535	17.7415	4.14668	0.37702	12.1227	13.8414		53.0716	38.0379	8.89049	1.4313	46.0219	52.5468		1.15152	1.2694
Ap1b1	64.6897	46.1571	42.7556	74.3295	74.7348	7.69135	1.56776	1.57559	5.6779	3.37879	88.811	58.203	50.125	98.4497	103.382	97.1343	60.0464	39.8298	83.5048	93.7358	6.4909	5.61216	3.97579	6.17633	8.93986	50.9698	37.2328	19.3935	34.8178	59.9579		0.62207		60.5333	79.7942	6.23901	3.97828	74.8502	40.4744		41.3009	54.4423	4.25678	3.3346	62.7396	33.9257		0.529579	0.626292
Ap1g1	61.8189	63.0118	53.3527	59.0954	50.8151	1.68688	0.297946	0.293144	1.79535	1.91283	68.3541	63.0552	70.0085	76.1369	77.2401	37.7551	35.1182	35.4999	45.2167	41.9024	10.5212	10.0599	10.213	10.2905	12.6633	34.6733	36.1207	36.4662	45.4712	38.671		0.931959		57.6188	70.9589	10.7496	1.19723	39.0985	38.2805		41.355	50.9297	7.71534	1.52365	49.7587	48.7177		0.92048	1.02776
Ap1g2	44.6843	42.2973	46.4379	42.3183	45.2431	3.85627	1.23897	1.38285	2.28596	1.87561	96.396	89.0712	66.948	65.4603	67.2854	106.549	91.9796	53.0107	65.3143	65.7381	8.17472	13.336	6.09183	5.29876	8.21784	57.8443	46.3648	20.3574	25.702	29.2644		0.864534		44.1962	77.0322	8.22382	2.12793	76.5183	35.9066		34.1409	59.5063	6.35279	1.8576	66.7974	31.345		0.54714	0.50941
Ap1m1	159.509	145.878	140.53	150.672	134.343	2.23483	0.583125	0.660854	1.76157	1.22617	144.908	128.975	120.27	123.786	116.105	32.6052	31.7413	22.021	24.9922	20.9617	15.0397	13.0862	10.0337	10.3713	12.0293	29.4717	32.3312	17.8025	16.3785	18.6405		0.974292		146.186	126.809	12.112	1.29331	26.4643	22.9249		51.2742	44.4776	4.24824	2.55179	52.2158	45.2324		0.906757	1.01802
Ap1s1	192.909	171.255	165.974	292.546	301.856	12.3615	9.15903	11.9922	11.8517	11.9663	138.016	100.336	103.044	157.542	157.243	50.836	39.0016	67.0486	75.6146	70.2624	13.5301	10.2394	6.56024	11.2484	12.2922	33.0214	30.9384	54.3477	55.6376	64.9692		0.771696		224.908	131.236	10.7741	11.4662	60.5527	47.7829		61.2965	35.7671	2.93637	9.57095	50.5441	39.885		0.656328	0.798426
Ap1s2	18.947	13.9991	8.71383	13.8341	13.7227	15.0366	30.7682	23.3549	29.7212	32.7232	41.5462	14.8875	18.6735	22.8068	27.2463	68.6553	23.9125	29.3523	20.1794	52.3413	7.711	2.53813	2.62822	3.5309	5.55977	108.439	33.153	14.2713	65.605	70.1704		0.357654		13.8433	25.032	4.3936	26.3208	38.8881	58.3278		31.9937	57.8522	10.1542	21.306	31.479	47.2149		1.57116	1.37092
Ap1s3	27.7014	28.7211	66.6057	69.9476	66.0074	1.08405	0.617503	1.88931	2.7764	4.04245	45.1827	68.499	69.4071	81.9229	83.1533	21.9273	44.9371	52.8734	56.7025	55.2738	7.493	17.5806	9.8857	9.8962	12.2826	26.6641	57.315	72.4997	65.2669	57.5286		2.0036		51.7966	69.633	11.4276	2.08194	46.3428	55.8549		38.9867	52.4119	8.60143	1.9965	44.4409	53.5626		1.2066	1.26945
Ap2a1	104.985	87.9784	67.6149	107.217	108.415	5.96779	0.551575	0.541068	8.64363	10.0381	125.101	113.099	87.1155	112.227	114.027	47.0179	54.6033	37.8958	48.1997	52.0272	11.9338	10.0453	7.62821	5.15068	8.87685	53.5338	15.826	33.8682	21.5496	26.1873		1.15797		95.242	110.314	8.72697	5.14843	47.9488	30.193		44.4469	51.4805	4.07264	6.18131	57.5683	36.2504		1.1357	0.302608
Ap2a2	123.777	72.9968	32.8886	82.4591	79.2527	2.16997	0.244137	0.243586	1.54039	0.944196	103.296	41.7614	27.8113	61.9692	63.8355	32.8616	6.49663	8.69133	22.4924	20.0008	10.7613	5.49699	3.33846	5.95978	8.31844	26.566	6.70356	10.137	19.5449	16.364		0.22139		78.2748	59.7347	6.77499	1.02846	18.1086	15.8631		54.063	41.2577	4.67936	2.93844	51.7386	45.323		0.814079	1.0276
Ap2b1	72.3775	72.8519	79.852	103.166	95.2073	82.5653	82.89	107.933	111.604	107.315	75.3244	72.3685	85.277	99.0023	98.7057	38.5792	74.9152	74.2289	85.0155	83.986	9.09884	10.9816	10.0566	10.0252	9.90193	80.7285	29.654	47.0978	22.375	38.468		1.91806		84.691	86.1356	10.0128	98.4614	71.345	43.6647		46.8322	47.631	5.53686	46.124	33.4214	20.4546		2.06494	0.403793
Ap2m1	305.58	253.74	191.632	387.46	439.717	3.67315	2.11563	1.08116	5.51745	5.43172	158.999	145.654	171.087	197.455	242.923	34.0372	32.9034	28.5506	41.3379	38.8212	19.7542	22.0699	18.9604	18.8591	28.2758	24.364	19.0973	25.579	29.8406	32.5621		0.967642		315.626	183.224	21.5839	3.56382	35.1301	26.2886		60.6467	35.206	4.14729	5.48428	54.0608	40.4549		0.723917	0.592781
Ap2s1	298.609	269.984	235.333	408.441	463.817	1.40581	0.229754	0.20179	1.76934	1.97126	155.152	111.015	79.5274	138.736	168.649	19.0017	12.9311	15.1234	25.1855	22.2667	14.786	12.5347	6.57765	12.1152	15.0732	12.9209	13.7899	17.2178	22.2315	19.8339		0.696493		335.237	130.616	12.2173	1.11559	18.9017	17.1988		70.1229	27.3215	2.55555	2.9976	50.789	46.2134		0.695986	1.06165
Ap3b1	67.8986	51.8973	48.6531	62.2074	61.7155	0.742116	0.0931645	0.100795	0.772039	0.852191	76.2179	66.3166	71.1577	74.7127	80.5159	17.2498	15.6153	16.4503	19.216	18.1926	13.594	14.7914	13.268	8.30957	11.1271	20.0035	20.3307	18.2665	23.0963	19.4527		0.910437		58.4744	73.7842	12.218	0.512061	17.3448	20.2299		40.4733	51.07	8.45674	1.34446	45.5402	53.1154		1.15089	1.2838
Ap3d1	81.7689	62.4529	56.2416	29.593	21.8337	5.32531	1.00038	1.12412	6.26832	4.70164	123.432	60.4485	87.6384	116.218	108.835	71.0345	27.1864	55.9013	90.5784	77.3507	15.4501	6.70738	11.4817	12.3805	14.1983	40.5644	18.5807	33.9252	52.7727	48.6336		0.39129		50.378	99.3145	12.0436	3.68395	64.4102	38.8953		31.1483	61.4053	7.44644	3.44328	60.2024	36.3543		0.577007	0.694688
Ap3m1	36.9581	25.0643	15.0041	34.9008	35.7087	1.50597	0.392156	0.247474	1.66762	2.37686	39.0768	25.3116	28.9566	54.7231	60.0128	35.7586	21.3956	24.4113	35.0901	34.8431	8.68569	5.78008	5.2703	8.7594	12.4054	44.0852	24.6819	24.5267	48.4332	50.3441		0.609262		29.5272	41.6162	8.18017	1.23802	30.2997	38.4142		37.2238	52.4638	10.3124	1.76981	43.3151	54.9151		1.22652	1.14674
Ap3s1	39.7566	33.1568	33.4878	70.2157	66.3612	0.263571	0.094406	0.099565	0.602505	0.841463	17.4054	15.1871	19.1086	28.4043	27.6267	10.1796	9.90091	12.1779	19.6724	18.5237	1.87514	2.7064	3.65846	3.05814	4.11104	12.8366	15.4449	21.5218	30.4509	24.0033		0.975069		48.5956	21.5464	3.08184	0.380302	14.0909	20.8515		66.3658	29.4254	4.20879	1.07665	39.8919	59.0314		1.23766	1.50858
Ap3s2	16.0247	10.8399	13.5473	13.6854	16.1934	0.855609	0.05406	0.101589	0.837052	0.86542	15.8005	8.71342	10.2651	19.2639	22.2597	16.398	9.64003	12.4681	20.5481	23.3042	2.91246	1.34229	0.937971	2.26604	3.0015	17.0443	9.79867	14.9878	20.8047	19.591		0.611567		14.0582	15.2605	2.09205	0.542746	16.4717	16.4453		44.7559	48.5838	6.66031	1.62209	49.2284	49.1495		1.03715	1.01491
Ap4e1	9.82883	9.98426	8.31991	6.40353	5.02778	0.566739	0.064048	0.0937925	0.463923	0.573547	16.5203	15.6636	18.679	13.3567	12.3328	10.8613	9.18544	8.23844	8.88213	8.92262	4.14223	4.38161	3.26849	2.81599	2.71577	10.0646	9.68546	7.72441	8.58192	5.57451		0.858712		7.91286	15.3105	3.46482	0.35241	9.21799	8.32618		29.6493	57.3681	12.9826	1.96915	51.507	46.5239		0.932834	1.04909
Ap4m1	17.5297	11.771	13.313	12.4876	11.36	1.62312	0.236113	0.701501	1.55577	0.28215	28.4592	17.3644	17.5453	17.8874	17.7682	32.9817	15.7333	13.2972	15.9977	12.1977	5.74007	3.19762	1.25528	1.90561	2.12642	25.2724	9.66136	9.2906	19.9215	15.0244		0.492421		13.2923	19.8049	2.845	0.879729	18.0416	15.8341		36.9824	55.1022	7.91549	2.53121	51.9101	45.5587		0.773134	0.637133
Ap5b1	32.554	21.365	13.3046	19.9918	19.8484	2.35518	6.53486	3.40214	0.280986	4.89452	93.0175	50.4948	48.0715	50.4626	45.1198	66.6378	41.0824	9.21047	42.0479	47.4085	8.58695	5.24944	3.81016	4.10321	4.90703	33.2432	0	32.2905	17.4165	28.3354		0.622173		21.4128	57.4333	5.33136	3.49354	41.2774	22.2571		25.4377	68.2289	6.33348	5.21205	61.5823	33.2057		0.506274	0.0237629
Ap5m1	12.0022	10.6237	5.70591	7.20137	6.63522	0.368937	0.20058	0.163349	0.716738	0.687056	21.5714	13.6453	12.5572	18.4555	18.8347	12.4597	8.31488	7.56283	11.0668	11.7663	4.64157	3.35732	2.12568	3.16466	2.96006	22.2791	16.6737	13.2788	21.1962	24.4119		0.692055		8.43369	17.0128	3.24986	0.427332	10.2341	19.568		29.3894	59.2856	11.325	1.41363	33.8548	64.7315		1.72954	1.89736
Ap5z1	18.5712	12.4692	10.8813	12.5501	14.7161	7.56214	1.44118	1.24223	3.92261	4.51628	58.2132	25.4889	23.3436	53.8666	60.5899	94.5538	33.6046	28.6806	71.894	84.0247	6.59087	3.7376	2.29833	3.84042	6.17501	45.4359	16.7431	18.6169	40.5687	49.987		0.362148		13.8376	44.3004	4.52845	3.73689	62.5515	34.2703		22.0813	70.6924	7.22627	3.71613	62.204	34.0799		0.485966	0.512739
Apaf1	17.8482	10.9032	11.8609	19.2754	18.2585	274.038	218.139	279.998	316.269	404.367	29.6201	15.021	24.4579	42.4417	44.6158	269.967	137.705	239.023	513.776	471.184	4.02742	3.41749	4.2305	6.07434	6.61927	414.811	116.507	249.837	537.532	333.048		0.511891		15.6292	31.2313	4.87381	298.562	326.331	330.347		30.2106	60.3686	9.42083	31.2552	34.1622	34.5826		1.53454	0.84717
Apba3	50.942	80.8393	78.2947	115.132	123.769	1.47768	1.41238	1.46284	1.24153	1.63804	62.1757	112.42	51.4982	88.016	90.0514	30.948	58.6689	9.9789	28.9713	30.0613	5.02636	12.2268	2.38172	6.42344	7.02409	10.5541	24.0461	9.77691	13.1835	4.13834		1.86769		89.7955	80.8323	6.61649	1.44649	31.7257	12.3398		50.662	45.605	3.73298	3.17827	69.7084	27.1133		0.361653	0.419752
Apbb1ip	138.945	95.3571	164.963	196.656	191.717	1.53835	0.36192	0.695231	2.23226	4.93946	171.758	130.492	239.995	302.948	323.204	50.6243	38.5009	86.8801	82.099	83.217	17.6272	18.7425	23.4729	28.5437	28.3734	81.2909	66.5246	128.477	123.038	121.951		0.765161		157.528	233.679	23.352	1.95344	68.2643	104.256		37.9988	56.3682	5.63296	1.11962	39.1257	59.7546		1.59403	1.70944
Apbb2	23.9458	15.8144	19.7394	26.7483	34.878	310.334	180.927	237.901	358.174	383.864	36.1012	17.4472	37.9662	64.7216	82.2108	254.243	105.448	235.6	409.823	551.471	4.99096	2.29599	5.11947	7.05321	9.28001	245.229	107.187	319.539	344.606	335.846		0.417045		24.2252	47.6894	5.74793	294.24	311.317	270.481		31.1929	61.406	7.40116	33.5876	35.5369	30.8755		0.964684	1.01633
Apbb3	3.66226	9.54233	15.2314	20.5568	21.7404	1.71839	2.90021	2.57672	5.69697	5.36775	31.6696	111.427	53.0934	82.8822	84.4577	48.1922	136.331	52.0148	91.0622	86.776	5.44913	16.9688	7.13661	7.13754	12.7942	42.637	108.768	44.745	81.4177	55.4117		2.79171		14.1466	72.706	9.89726	3.65201	82.8752	66.5959		14.6219	75.1484	10.2297	2.38502	54.1232	43.4918		0.88707	0.799299
Apc	10.3183	7.21324	3.63014	6.0249	5.8371	0.679084	0.120952	0.118574	0.673347	1.10138	13.8588	8.43974	10.3832	15.0822	16.6511	19.0392	13.5567	12.5741	22.5938	22.1925	5.35304	4.49719	3.04018	5.34364	7.56741	29.7331	22.721	17.8342	36.052	38.5709		0.726414		6.60474	12.883	5.16029	0.538667	17.9913	28.9822		26.7962	52.2679	20.9359	1.13375	37.8666	60.9996		1.53365	1.62955
Apeh	37.559	30.4799	19.8541	39.8583	40.0079	1.78159	0.205565	0.714175	1.63465	1.6265	70.7193	50.4515	28.8591	55.2696	58.0546	50.9241	39.4038	28.1545	46.8992	42.8599	7.69668	4.50087	3.62538	5.35659	4.85091	32.1008	24.0887	15.0909	20.2042	16.4974		0.778132		33.5519	52.6708	5.20609	1.1925	41.6483	21.5964		36.6973	57.6086	5.69414	1.85064	64.6339	33.5155		0.637484	0.620951
Apex1	112.217	95.2674	28.8971	65.062	54.5771	18.8124	21.8936	6.19091	12.1615	7.69735	87.821	55.9549	17.3939	34.1236	29.5235	70.0945	17.3115	14.6871	22.0537	20.8405	5.36895	6.28268	2.05193	3.90775	2.89901	38.6016	14.4711	14.5359	25.8592	26.5874		0.257566		71.2041	44.9634	4.10206	13.3512	28.9975	24.011		59.2038	37.3855	3.41073	20.1194	43.6974	36.1832		0.557028	0.844885
Apex2	14.9542	20.0804	17.8802	15.974	12.0383	0.958066	0.137495	0.0366295	0.457457	0.688311	47.1984	46.5005	31.0301	37.5233	33.6423	43.0586	37.8785	26.7455	31.0718	29.5282	5.03482	7.48928	4.13506	2.73417	3.71409	37.7184	40.4055	27.6318	21.3534	24.2338		0.882426		16.1854	39.1789	4.62148	0.455592	33.6565	30.2686		26.9821	65.3137	7.70429	0.707653	52.2774	47.015		0.878792	1.065
Aph1a	153.905	123.033	110.462	172.095	171.832	3201.17	2416.67	1980.43	3014.39	3038.1	170.845	141.671	158.079	225.56	202.904	1737.84	1388.65	1589.9	2007.57	1981.38	13.1976	17.5739	14.8428	16.5455	16.7048	701.435	914.728	1079.1	1310.45	977.05		0.799182		146.265	179.812	15.7729	2730.15	1741.07	996.553		42.7864	52.5996	4.61399	49.9317	31.8423	18.2259		0.403968	0.658965
Api5	124.738	94.4973	54.2687	99.2485	87.245	3.30596	0.589675	0.610635	2.92431	1.47248	104.25	76.839	62.0685	89.4247	92.2904	27.1532	19.6902	21.0774	25.6696	24.2974	15.4497	13.614	11.6615	12.6396	14.2704	44.1579	26.3411	40.8081	35.7179	27.5395		0.734913		91.9995	84.9745	13.527	1.78061	23.5776	34.9129		48.2934	44.6058	7.10077	2.95434	39.1192	57.9265		1.604	1.32145
Apip	24.6394	22.6638	22.1696	14.5228	14.7463	0.441012	0.2343	0.095104	0.311867	0.549036	19.1956	17.7835	14.5891	12.7975	15.8137	10.2423	10.2953	8.1991	8.86723	8.41855	1.21502	4.57229	2.43647	0.57445	2.71989	14.6289	14.966	7.75098	9.6565	8.1559		1.00472		19.7484	16.0359	2.30362	0.326264	9.2045	11.0316		51.8496	42.1023	6.04818	1.5867	44.7637	53.6496		1.39018	1.4135
Apitd1	17.6861	11.3576	5.57233	6.99982	6.51844	1.54143	1.41377	3.53426	5.80049	6.19044	13.0479	5.74171	6.75745	9.7701	7.46499	13.5952	6.35988	10.9321	11.7789	9.80951	2.9667	0.978666	0.987805	0.377267	0	14.1107	7.58159	8.27687	7.82308	4.84304		0.504268		9.62686	8.55643	1.06209	3.69608	10.4951	8.52705		50.0217	44.4596	5.51867	16.2692	46.1968	37.534		1.03532	1.166
Aplp2	56.7039	40.8423	29.4025	34.467	36.6631	255.438	180.489	127.359	191.621	201.384	160.979	131.225	119.801	155.869	159.759	496.411	431.582	314.659	472.405	525.975	20.0695	23.2054	13.569	17.1655	22.0096	272.036	422.151	301.937	580.967	510.807		0.869667		39.6158	145.526	19.2038	191.258	448.206	417.58		19.3866	71.2157	9.3977	18.0937	42.4019	39.5045		0.548915	0.978199
Apmap	17.0867	15.0861	11.8144	9.16832	9.16216	0.532137	0.062685	0.162011	0.50165	0.419859	69.9497	66.4184	48.9841	39.9421	39.7695	15.6426	15.4632	7.45875	10.312	10.4143	8.82885	12.3644	7.14072	4.27151	5.30336	16.4051	16.6631	9.61783	12.0105	9.23806		0.989218		12.4635	53.0128	7.58177	0.335668	11.8582	12.7869		17.0598	72.5625	10.3777	1.34371	47.4692	51.1871		1.04582	1.07289
Apoa1bp	113.182	96.3515	83.7711	108.827	168.533	6.01688	2.57498	2.21894	4.98042	7.18197	229.331	190.286	135.97	144.188	197.764	95.9405	43.569	49.8515	127.915	142.668	23.3665	19.2084	11.8738	13.5049	19.0001	112.333	9.19019	57.8816	178.252	131.513		0.459756		114.133	179.507	17.3907	4.59464	91.9889	97.834		36.695	57.7136	5.59131	2.36329	47.3151	50.3216		1.1691	0.228639
Apobec1	109.765	124.698	164.581	74.7359	78.3061	380.191	353.255	469.975	377.369	380.318	136.121	158.174	148.183	133.707	150.659	398.855	454.724	295.766	433.048	516.567	38.2661	52.8936	37.0394	30.5587	31.8598	691.467	573.541	382.497	757.955	536.752		1.13972		110.417	145.369	38.1235	392.222	419.792	588.442		37.5684	49.4604	12.9712	28.0067	29.9754	42.0179		1.7318	1.26072
Apobr	20.4013	28.3168	87.7877	39.5767	39.9339	3.19854	14.3711	32.1229	14.7325	12.5466	56.7481	167.306	298.495	144.57	133.914	61.5345	233.986	239.81	109.526	91.2532	10.1033	42.967	41.1035	17.1524	24.2532	42.1331	224.853	143.58	82.7802	54.6967		3.7577		43.2033	160.207	27.1159	15.3943	147.222	109.608		18.7412	69.4962	11.7626	5.655	54.081	40.264		0.689749	0.961132
Apol9a	1.52227	4.90142	188.592	48.5523	53.7641	2.23124	2.46998	79.4731	38.0112	27.2912	0.996997	6.20518	142.768	33.734	37.3712	2.40881	24.4	203.418	43.2119	43.2211	0	2.90017	19.7585	3.44273	3.79189	0	15.1464	153.031	0	71.1357		7.45128		59.4664	44.2152	5.97865	29.8953	63.332	47.8627		54.2279	40.3202	5.45198	21.1888	44.8877	33.9235		0.293357	0.635683
Apol9b	1.11493	2.35345	124.316	35.2107	41.4373	0.397985	0.600602	173.554	58.8363	49.8029	0.914316	5.85349	111.358	29.195	33.7884	0	27.1335	272.319	56.6055	49.5604	0.271665	2.87034	18.7964	1.78162	3.11338	0	0	267.769	0	65.0768		28.1335		40.8865	36.2218	5.36668	56.6384	81.1237	66.5691		49.5744	43.9185	6.50705	27.7189	39.7021	32.579		1	0.0355448
Apoo	28.2858	27.6775	19.2959	29.154	24.894	0.648958	0.130331	0.182296	0.16659	0.687838	30.9805	27.5924	22.3956	24.5187	19.5869	13.592	8.45948	9.30202	10.2662	10.1688	3.09221	3.69604	3.3828	2.04467	3.30115	15.2957	5.88448	12.7128	6.96344	8.94696		0.648265		25.8615	25.0148	3.10337	0.363203	10.3577	9.96067		47.9096	46.3412	5.74916	1.75617	50.0817	48.1621		1.11676	0.727787
Apool	23.351	20.5753	28.3829	30.5382	34.9492	0.248685	0.0190105	0.100872	0.2663	0.579335	20.4694	22.4569	32.7055	22.6875	28.5294	8.91714	8.26837	12.8208	10.6428	10.5473	2.39404	2.68633	3.97308	4.59675	5.19676	18.2015	16.3848	22.5429	17.4367	15.5892		0.934581		27.5593	25.3697	3.76939	0.24284	10.2393	18.031		48.6068	44.745	6.64814	0.851679	35.9108	63.2375		1.93619	1.87571
Apopt1	51.8573	36.2976	23.3968	29.5782	29.5981	10.0545	6.20215	4.5928	7.52075	7.97518	30.5712	19.1488	12.7969	13.8809	13.7047	23.4428	11.3003	13.3079	13.508	14.9427	5.68975	2.78168	0.873403	0.215544	1.52325	26.7476	17.2166	8.47872	8.66788	13.3701		0.503226		34.1456	18.0205	2.21672	7.26907	15.3004	14.8962		62.7875	33.1364	4.07615	19.402	40.8384	39.7596		1.13521	1.48099
App	32.4551	27.1541	31.6309	41.2076	45.7331	505.813	483.59	648.231	623.933	753.754	115.635	145.365	223.039	214.169	224.607	708.119	1086.5	1832.23	1448.04	1492.92	13.9951	23.0499	23.7403	20.3023	26.6284	975.297	1256.02	1343.2	1160.04	1333.44		1.53359		35.6362	184.563	21.5432	603.064	1313.56	1213.6		14.7414	76.347	8.91165	19.2658	41.9638	38.7703		1.37677	1.15588
Appbp2	39.6397	49.5937	31.7213	50.0773	44.1436	1.64331	0.476003	0.271327	1.18789	1.60914	40.4598	49.1784	38.0409	43.291	47.3195	29.9887	26.5595	20.7251	31.9731	30.3668	6.00872	8.94888	5.27008	6.02317	6.2414	29.9422	24.33	26.0027	30.3643	31.3979		0.889341		43.0351	43.6579	6.49845	1.03753	27.9226	28.4074		46.1792	46.8475	6.97322	1.80857	48.6732	49.5183		0.9985	0.919104
Appl1	16.2613	12.8953	10.3692	7.72528	7.37445	0.835496	0.258981	0.201079	0.795349	0.807662	24.9824	21.8811	28.7947	16.1981	16.2505	16.5048	15.8572	21.9338	16.8923	16.0497	4.35344	4.41943	4.49906	3.23283	2.71517	18.2712	18.1889	23.5821	21.8141	18.0498		0.963004		10.9251	21.6214	3.84399	0.579713	17.4476	19.9812		30.0219	59.4149	10.5632	1.52522	45.9044	52.5704		1.10091	1.13832
Appl2	17.7319	11.9859	4.64428	12.3089	11.9281	1.62884	0.114383	0.244047	1.12687	1.46469	32.8259	13.9793	12.6361	32.2179	35.6781	22.0096	6.39387	11.3297	25.2147	26.5025	8.01389	2.91846	3.74687	5.86754	6.84886	23.5529	9.67901	16.4079	27.5629	30.5273		0.321338		11.7198	25.4675	5.47912	0.915767	18.2901	21.546		27.4685	59.6898	12.8418	2.24718	44.8815	52.8713		1.06707	1.44431
Aprt	318.734	292.271	299.632	458.081	423.925	15.8646	15.0107	37.7694	27.4531	29.0224	194.076	153.438	139.2	230.613	221.292	85.5761	54.8185	71.2863	120.848	103.069	19.0778	17.3943	11.7076	21.7273	25.0729	103.975	40.9763	83.1009	157.801	100.962		0.644733		358.529	187.724	18.996	25.024	87.1197	97.363		63.4285	33.2108	3.36064	11.9443	41.5832	46.4725		1.21252	0.752014
Aptx	4.61495	5.07738	5.66318	4.36969	4.63907	9.70507	10.4644	13.2108	20.7801	27.1133	6.15312	6.70197	6.74316	7.54124	7.38735	50.4381	64.5131	52.0477	57.637	65.3678	1.08089	1.53766	1.27893	1.17776	1.09261	65.368	50.4812	55.7818	66.955	48.2508		1.27363		4.87285	6.90537	1.23357	16.2547	58.0007	57.3673		37.4495	53.0701	9.48041	12.3495	44.0659	43.5847		1.29025	0.785815
Aqp9	0.41807	5.80024	35.4169	5.34729	9.52157	0.0766425	3.91722	27.0196	2.85811	3.79305	2.66665	46.8104	133.814	20.2258	40.2606	6.76921	171.298	92.3655	32.661	33.5525	0	7.68175	16.2039	1.77451	4.5571	0	114.621	68.8952	36.6619	18.8041		22.177		11.3008	48.7555	6.04345	7.53292	67.3292	47.7964		17.0966	73.7605	9.14291	6.14138	54.8916	38.9671		0.128713	0.671053
Aqr	72.8026	64.361	43.1862	46.2475	39.3526	3.4596	0.454744	0.237235	2.2409	1.4431	76.3291	74.9338	63.195	47.519	47.4434	28.0376	31.4774	20.1174	18.9592	19.4608	9.31817	14.0029	8.29465	5.73623	5.85985	44.2823	42.5127	33.2469	27.5344	21.6283		1.11846		53.19	61.8841	8.64236	1.56711	23.6105	33.8409		42.9935	50.0209	6.98562	2.65529	40.0052	57.3395		1.55944	1.33978
Araf	34.0034	36.6766	35.8063	64.1786	66.7464	12.8233	7.03519	5.93133	11.7771	13.6067	138.572	141.319	140.877	188.718	186.046	257.301	228.417	195.527	277.911	272.891	17.6243	20.2945	16.7227	14.9522	20.1845	252.646	231.223	199.094	268.581	280.5		0.888175		47.4823	159.106	17.9557	10.2347	246.409	246.409		21.1461	70.8574	7.99649	2.03452	48.9828	48.9827		0.981978	1.01223
Arap1	56.3778	36.4815	73.2566	116.105	104.227	935.389	552.518	1185.8	1754.15	1489.13	103.004	55.3687	168.881	284.445	286.898	847.737	440.716	1422.1	2143.95	2267.77	8.95537	6.61816	14.8866	21.636	26.7903	505.6	300.423	1073.3	1284.74	1486.49		0.520439		77.2897	179.719	15.7773	1183.4	1424.45	930.11		28.3334	65.8828	5.78376	33.4486	40.262	26.2894		0.596886	0.682391
Arap3	19.0787	15.8766	27.4318	25.0569	22.5141	3.76097	4.71974	8.86841	7.37097	6.41594	42.1003	34.7178	67.8405	50.3352	51.7247	63.8501	51.3125	119.863	51.1391	71.7537	4.05623	4.56276	7.09114	4.43055	5.64659	29.5762	28.5798	89.0866	32.9334	32.1703		0.806669		21.9916	49.3437	5.15745	6.2272	71.5837	42.4693		28.7499	64.5077	6.74241	5.17725	59.5141	35.3086		0.471491	0.565443
Arcn1	211.119	183.099	127.864	193.957	174.934	3.72705	0.573843	0.330493	3.62954	3.42255	144.439	131.614	136.686	140.35	146.994	62.3803	51.9364	50.0184	64.6212	63.3919	20.6953	25.5778	15.5076	18.3655	20.1014	66.7178	63.2494	51.4557	74.6064	61.5143		0.835218		178.195	140.017	20.0495	2.3367	58.4696	63.5087		52.6797	41.3931	5.92723	1.87966	47.0334	51.0869		1.06844	1.21371
Arel1	15.0072	13.3562	16.5899	21.1976	21.2747	0.640273	0.098084	0.159154	0.764809	0.637282	33.7059	19	24.9851	50.0704	51.8984	11.4014	8.93298	11.3498	14.8759	13.4693	4.46861	4.07872	3.59184	5.75581	5.84774	11.045	9.83481	13.7609	16.8324	13.322		0.800958		17.4851	35.932	4.74854	0.45992	12.0059	12.959		30.0609	61.7752	8.16383	1.80894	47.2211	50.97		0.971266	1.09079
Arf1	522.531	495.342	443.228	720.896	699.912	33.8055	25.5081	35.4209	37.6908	44.5557	327.611	279.872	376.461	343.751	352.38	90.1395	83.7779	47.2586	109.021	53.3263	30.285	29.3781	31.8451	26.7746	32.2816	93.5342	77.8765	47.2817	71.6751	106.05		0.930199		576.382	336.015	30.1129	35.3962	76.7047	79.2835		61.1539	35.6511	3.19497	18.4948	40.0789	41.4263		1.03725	0.93039
Arf2	26.9412	17.3287	36.536	21.7913	19.4862	0.739861	0.187408	0.274525	1.73999	1.11774	24.1207	13.3525	30.1634	30.5164	26.7455	18.5875	9.2077	18.8445	29.0983	23.0611	4.16986	1.87226	3.53316	4.13358	4.90628	18.5958	13.0662	16.6218	18.618	25.4773		0.521134		24.4167	24.9797	3.72303	0.811905	19.7598	18.4758		45.9656	47.0256	7.00879	2.07927	50.6045	47.3162		1.00043	1.378
Arf3	144.029	128.025	121.484	176.073	167.518	1.83363	0.303534	0.257358	1.50615	1.07328	96.2503	74.0681	72.6683	93.8137	93.2744	21.0042	14.6795	15.0288	21.1795	19.9015	10.3365	9.07479	5.45198	8.68356	8.46657	23.8678	18.4596	16.2534	20.7233	24.2019		0.712569		147.426	86.015	8.40268	0.99479	18.3587	20.7012		60.9592	35.5664	3.47443	2.48358	45.8341	51.6823		1.13014	1.24109
Arf4	89.8821	114.339	76.9009	108.169	93.1176	1.6358	0.401342	0.261449	1.90938	1.83748	62.4012	73.7262	95.7161	78.5777	69.2673	42.2487	41.5678	38.0289	49.5917	43.4586	9.1777	9.52278	9.42915	6.55349	10.7902	29.7897	36.861	31.7402	37.5314	44.8597		0.984256		96.4818	75.9377	9.09465	1.20909	42.9792	36.1564		53.1539	41.8357	5.01044	1.50488	53.4935	45.0016		0.711921	0.889427
Arf5	165.688	136.836	130.331	231.231	287.054	1.83033	1.12511	0.601346	2.43822	1.84662	109.375	67.675	128.25	108.467	117.813	30.3564	24.8379	25.21	48.2058	51.2591	7.87034	4.6424	9.30482	4.52521	7.6184	12.9227	20.4316	31.6219	21.7514	36.1916		0.824008		190.228	106.316	6.79223	1.56832	35.9738	24.5838		62.7119	35.0489	2.23918	2.52443	57.9046	39.571		0.444015	0.829463
Arf6	165.391	254.043	310.747	200.727	209.356	17.1606	64.6085	29.8409	3.94437	4.1453	116.805	143.541	192.137	112.966	110.55	21.5029	31.9773	16.8284	25.9636	19.832	14.0363	20.8705	18.2325	11.3388	12.4647	0	20.5334	32.2905	0	0		1.46547		228.053	135.2	15.3886	23.9399	23.2209	10.5648		60.2292	35.7066	4.06416	41.472	40.2263	18.3018		0.0444386	0.652976
Arfgap1	25.3526	27.785	33.4005	29.6458	29.6442	529.358	555.144	798.772	728.291	688.995	51.5815	49.5278	36.3524	69.8381	71.1722	806.385	660.845	441.442	1032.18	964.616	6.05382	8.00775	4.84106	5.68797	9.095	196.206	444.372	259.72	480.174	875.914		0.819738		29.1656	55.6944	6.73712	660.112	781.094	451.277		31.8412	60.8037	7.35516	34.8807	41.2735	23.8458		0.244252	0.672926
Arfgap2	46.7964	64.449	65.9964	31.7174	31.361	35.174	105.842	100.33	54.4341	28.283	78.1121	96.1566	87.2015	62.8275	61.4245	130.26	159.049	139.874	107.743	113.902	7.83186	12.7383	8.43182	5.12991	7.74952	100.447	60.2538	75.5682	58.5845	20.6385		1.21933		48.064	77.1445	8.37629	64.8127	130.165	63.0984		35.9802	57.7494	6.27039	25.1138	50.4367	24.4495		0.772874	0.382719
Arfgef1	38.7924	29.8471	18.5682	20.7249	18.7338	1.91746	0.280914	0.267269	1.26231	1.61521	46.8461	38.1212	49.0512	36.2559	38.1438	32.8395	26.6535	26.7838	26.9354	27.2328	10.6184	15.0585	11.0458	8.31464	9.51973	43.6399	44.1392	36.8248	39.9965	38.1306		0.817197		25.3333	41.6836	10.9114	1.06863	28.089	40.5462		32.5084	53.4897	14.0019	1.53311	40.2976	58.1693		1.31917	1.63231
Arfgef2	28.6632	17.6003	10.3906	19.2091	20.199	2.37202	0.574226	0.481689	1.413	1.1333	42.4988	22.8919	24.2613	28.7263	30.5885	18.8399	5.7641	9.92748	16.0911	17.2924	4.95506	3.10384	3.11883	2.30856	4.38407	15.2967	5.60867	10.164	12.8937	13.1677		0.340934		19.2125	29.7934	3.57407	1.19485	13.583	11.4261		36.5396	56.663	6.79741	4.55979	51.8356	43.6046		0.82141	0.977021
Arfip1	36.6391	28.7859	27.4397	36.5081	36.3848	0.626313	0.0367575	0.113571	0.426863	0.97159	41.415	31.6494	42.1943	42.5352	46.0782	17.7984	14.7343	12.9931	21.063	19.9591	5.15502	7.67312	5.05084	5.21638	4.50485	19.7691	18.3778	14.6881	21.3599	19.9666		0.837002		33.1515	40.7744	5.52004	0.435019	17.3096	18.8323		41.7284	51.3234	6.94817	1.18933	47.3238	51.4869		1.10483	1.23157
Arfip2	42.9856	38.5272	30.4746	54.4421	63.8943	13.9129	8.78735	5.55147	6.41759	6.89455	52.4571	49.2126	34.58	46.3161	49.3307	125.858	116.151	50.3775	107.484	105.667	6.42369	9.0405	4.13077	4.24495	7.42918	77.146	77.1029	43.5815	61.6204	64.6626		0.923482		46.0648	46.3793	6.25382	8.31276	101.108	64.8227		46.6725	46.9912	6.33632	4.77079	58.0268	37.2025		0.616009	0.666683
Arfrp1	17.8289	24.0636	45.7187	14.6882	13.2947	788.388	1108.37	2126.46	710.98	748.258	30.2638	38.3365	41.1991	19.1357	19.2589	1039.49	1284.56	1331.19	628.257	684.667	5.29243	8.28794	6.02932	2.84233	2.73388	458.073	1066.32	988.314	425.465	606.955		1.23553		23.1188	29.6388	5.03718	1096.49	993.634	709.025		40.0016	51.2828	8.71563	39.1723	35.4977	25.33		0.441206	0.830236
Arglu1	27.2099	31.5633	12.5318	15.4297	13.5678	2.8474	0.557229	0.874781	1.53928	2.02174	50.9608	42.6022	39.502	32.719	28.2816	90.0055	70.8438	59.3025	45.7658	46.6878	14.3127	13.701	8.93105	5.3817	7.26029	140.982	114.092	110.984	76.516	73.6778		0.789444		20.0605	38.8131	9.91735	1.56809	62.5211	103.25		29.1615	56.4218	14.4166	0.937069	37.3618	61.7011		1.56014	1.60198
Arhgap1	56.7145	55.1617	51.1962	62.0872	58.574	434.083	465.886	415.25	367.276	417.794	57.8687	54.6372	55.7526	50.3489	54.0522	419.736	376.041	379.442	325.083	318.205	6.96551	6.625	4.10894	3.99827	5.64622	116.871	250.615	99.4744	140.134	356.282		0.896147		56.7467	54.5319	5.46879	420.058	363.701	192.675		48.6064	46.7093	4.68429	43.0195	37.2479	19.7325		0.280154	0.667341
Arhgap10	36.8124	30.4357	50.3128	27.4575	27.9522	0.773312	0.228998	0.225274	0.59089	0.859307	46.827	49.2217	85.626	42.626	43.2076	20.8085	30.0288	37.8295	21.8212	22.4699	9.98634	12.8308	14.6865	4.78601	7.125	22.0722	34.4633	44.6235	23.4742	25.4224		1.42278		34.5941	53.5017	9.88294	0.535556	26.5916	30.0111		35.3078	54.6054	10.0868	0.937299	46.539	52.5237		1.05794	1.14292
Arhgap11a	31.9238	27.6288	26.0829	12.4862	7.81948	2.64804	0.158799	0.404514	2.87863	0.892915	34.8265	30.3643	43.803	16.141	13.4241	50.6476	46.0407	38.8456	19.9259	17.5753	8.14197	10.8809	9.84846	3.30822	3.40247	67.5126	65.2058	55.5892	27.0606	19.0475		0.910802		21.1882	27.7118	7.1164	1.39658	34.607	46.8832		37.825	49.4708	12.7041	1.68492	41.7522	56.5629		1.32654	1.40741
Arhgap12	9.14514	3.80749	2.98109	6.73477	6.76675	28.1693	10.9347	12.1414	22.5664	35.0805	23.1791	8.80886	9.19894	20.4979	22.6805	85.9714	21.4734	32.6346	71.6063	59.2097	8.98023	3.09535	2.608	4.66137	6.96398	170.165	28.359	37.8591	90.0778	158.423		0.2584		5.88705	16.8731	5.26179	21.7785	54.1791	96.9768		21.0087	60.2139	18.7774	12.5935	31.3293	56.0772		1.96806	1.30639
Arhgap17	50.3141	25.2747	38.092	30.267	26.3672	456.612	241.18	531.365	335.221	288.579	86.932	31.0506	59.9464	63.556	57.5848	488.786	160.207	329.964	313.546	280.234	12.0062	4.85244	7.60226	7.28315	8.43895	327.943	70.4698	324.009	388.688	392.04		0.329138		34.063	59.814	8.0366	370.592	314.547	300.63		33.4234	58.6909	7.88571	37.5942	31.9088	30.497		0.671605	0.443341
Arhgap21	31.732	22.3663	10.0534	16.3912	13.7433	34.3694	21.0162	48.5576	22.5204	45.3195	30.9403	16.5146	13.5395	25.6846	24.1054	46.3138	33.3005	24.8725	62.3666	46.6963	8.82926	5.47795	3.59732	5.20333	5.82304	61.9499	39.8771	51.7473	160.62	101.855		0.724958		18.8572	22.1569	5.78618	34.3566	42.7099	83.2099		40.293	47.3434	12.3636	21.4359	26.6477	51.9165		1.33048	1.19174
Arhgap23	10.1734	8.40703	11.339	27.7733	26.8512	0.681982	0.103964	0.0521025	1.50383	0.981575	17.3316	17.4193	22.315	58.5824	60.2381	7.15103	6.78732	9.91766	26.5266	22.7679	2.08947	1.97809	2.04571	4.60915	4.73313	6.00638	6.01621	6.8303	17.5848	16.5081		0.955378		16.9088	35.1773	3.09111	0.664691	14.6301	10.5892		30.6445	63.7533	5.60215	2.56797	56.5219	40.9101		0.85957	0.900979
Arhgap25	19.1982	14.9034	67.3986	18.3573	18.1159	325.672	254.001	1141.25	281.87	310.519	30.7313	21.7602	78.3147	32.712	32.0672	429.738	285.555	828.715	381	377.959	4.48905	3.52588	9.47844	3.92002	4.48214	198.073	148.9	434.682	384.881	428.212		0.665265		27.5947	39.1171	5.17911	462.662	460.593	318.95		38.3841	54.4118	7.20412	37.2452	37.0787	25.6761		0.462168	0.523112
Arhgap27	51.2819	18.2903	26.8528	31.8623	33.1598	13.2828	3.4943	5.5328	15.1491	17.4709	112.378	23.7404	49.7826	63.9666	58.6954	155.235	24.108	83.3165	101.351	88.3973	8.31585	2.79214	3.65974	2.97615	5.77434	137.237	6.12784	10.5217	25.023	19.9598		0.160706		32.2894	61.7125	4.70365	10.986	90.4815	39.774		32.7129	62.5218	4.76533	7.77815	64.0616	28.1603		0.884804	0.283888
Arhgap30	74.7279	47.4289	42.5403	53.0095	45.7803	2.42266	0.286925	0.260518	1.96732	1.50163	97.1214	48.9883	56.9205	75.3122	64.1158	50.951	26.9542	39.5089	45.2697	41.7447	12.2297	9.84631	7.91191	8.9416	9.91101	40.3118	25.6804	37.5838	35.2845	34.9744		0.538088		52.6974	68.4917	9.76811	1.28781	40.8857	34.767		40.2402	52.3008	7.45902	1.67377	53.1394	45.1868		0.795207	0.954431
Arhgap35	18.7341	19.2788	18.7945	16.6211	13.8306	0.74587	0.101086	0.105024	0.555743	0.627096	18.6026	15.4564	24.9381	17.8798	18.9081	20.4266	16.8213	22.3011	16.7329	15.8331	4.79199	5.73048	4.92074	3.10973	3.82948	24.535	21.2488	25.6151	16.7787	17.7092		0.831738		17.4518	19.157	4.47648	0.426964	18.423	21.1773		42.477	46.6274	10.8956	1.06668	46.026	52.9073		1.19174	1.24844
Arhgap39	20.5964	7.16628	3.64383	11.6599	11.4338	113.648	60.7818	38.7695	38.3118	47.3987	39.3874	11.8677	8.85628	30.512	30.2925	53.7917	28.8174	16.6562	47.7983	42.5966	4.53008	1.45048	1.36566	3.14238	2.5904	80.7469	4.90733	9.56306	76.5036	13.589		0.544195		10.9	24.1832	2.6158	59.7819	37.932	37.062		28.9133	64.148	6.93864	44.3565	28.1445	27.499		1.49196	0.198117
Arhgap5	23.8371	14.8219	6.84661	12.0318	10.4204	0.908882	0.0284365	0.0581175	0.558417	0.981987	32.3166	14.999	21.1628	29.0474	28.964	25.5281	10.901	15.0333	26.3426	23.0944	13.164	7.85943	6.89645	14.6054	15.817	27.8676	14.7063	18.6009	26.9827	27.9364		0.448619		13.5916	25.298	11.6685	0.507168	20.1799	23.2188		26.8831	50.0375	23.0794	1.15513	45.9617	52.8831		1.08819	1.31974
Arhgap9	59.7568	49.4611	48.404	69.4333	78.7404	22.1447	13.4218	14.4904	32.0366	34.6719	69.12	36.3515	42.0415	57.1187	55.7699	28.8651	41.9798	50.7635	68.3502	28.3296	4.96099	3.61555	3.0063	4.60381	6.05178	62.6063	6.66483	21.0326	67.2097	71.7187		1.43913		61.1591	52.0803	4.44768	23.3531	43.6576	45.8464		51.9676	44.2532	3.77925	20.6926	38.684	40.6234		2.12979	0.178336
Arhgdia	813.397	736.819	637.143	925.611	847.528	12.8096	7.42767	4.37237	15.1385	12.5443	444.558	340.178	243.92	405.819	375.374	93.7295	45.689	30.0719	56.9738	45.1421	37.0863	35.329	20.7987	24.7788	27.6552	29.3444	25.367	24.4388	31.319	17.7212		0.492866		792.1	361.97	29.1296	10.4585	54.3213	25.6381		66.9456	30.5925	2.46194	11.5669	60.078	28.3551		0.320327	0.564737
Arhgdib	804.998	649.705	628.765	856.789	826.221	2.51503	1.32693	1.51657	3.01761	2.70655	339.078	259.914	219.435	367.086	383.725	19.3898	13.2523	22.6685	19.4955	20.5963	43.3527	37.3048	27.0699	31.5622	36.4153	30.7156	16.8841	42.0303	28.5447	28.3696		0.69899		753.296	313.847	35.141	2.21654	19.0805	29.3088		68.3395	28.4725	3.18802	4.38001	37.7041	57.9159		1.55547	1.25483
Arhgef1	145.159	135.225	98.4701	134.269	124.114	1036.92	967.169	624.092	514.831	302.119	237.102	147.321	123.476	173.474	167.042	1522.07	728.079	632.481	857.029	794.85	23.4754	16.9424	11.6917	14.067	16.3075	600.014	486.429	470.687	377.607	403.761		0.478691		127.447	169.683	16.4968	689.027	906.902	467.699		40.6366	54.1034	5.26	33.3891	43.9469	22.6639		0.394607	0.668555
Arhgef10l	57.7654	47.9103	20.745	36.2502	35.0019	81.1691	122.216	46.249	68.6911	81.8363	113.055	59.1543	35.2559	56.232	53.6504	130.036	50.9249	69.122	57.5688	60.6298	9.12538	5.03917	2.14597	2.8317	4.13633	52.2306	46.0962	42.0899	10.3006	45.6557		0.396264		39.5346	63.4694	4.65571	80.0323	73.6564	39.2746		36.7218	58.9537	4.32447	41.4754	38.1712	20.3534		0.406228	0.907007
Arhgef11	48.1679	25.125	18.3294	38.2481	37.6707	1.35323	0.156235	0.156653	1.06957	1.34812	70.2281	26.3041	34.1286	87.4525	86.613	30.1974	8.37045	14.0071	31.2372	28.6521	8.6876	4.36106	4.33818	7.26688	10.44	29.4092	8.07527	14.7837	28.234	28.181		0.30036		33.5082	60.9452	7.01873	0.816762	22.4928	21.7366		33.0221	60.061	6.9169	1.81316	49.9328	48.2541		0.974736	0.968499
Arhgef12	13.9013	14.2398	13.6289	14.0158	11.687	0.628016	0.213249	0.34618	0.808151	0.873815	18.7737	21.9524	31.5427	22.8776	23.4277	12.2641	17.8263	21.7719	14.7972	13.4484	3.04988	4.39424	4.77526	3.25233	3.87458	11.8749	19.9536	21.5322	13.8335	13.0031		1.41934		13.4945	23.7148	3.86926	0.573882	16.0216	16.0394		32.8505	57.7303	9.41915	1.75849	49.0934	49.1481		0.970654	1.113
Arhgef2	106.13	169.693	198.412	95.4326	83.0233	103.947	110.625	130.676	85.5453	72.2703	182.739	287.948	308.944	133.722	122.845	201.923	315.811	337.035	161.897	147.425	21.0662	39.0498	30.4585	11.5577	12.5332	196.827	179.005	275.148	99.619	76.7796		1.56124		130.538	207.24	22.9331	100.613	232.818	165.476		36.1892	57.4531	6.35775	20.1667	46.6657	33.1676		0.974885	0.568178
Arhgef3	5.90026	68.7229	154.558	6.80341	7.78324	0.206244	2.8337	2.54002	0.637543	0.640343	3.96491	82.4985	156.938	9.98722	9.20466	4.47347	110.296	101.216	11.6008	9.78969	1.34052	16.247	19.9918	0.935457	1.8191	0	152.831	0	5.13217	0		20.3337		48.7536	52.5186	8.06678	1.37157	47.475	31.5926		44.5894	48.0328	7.37777	1.7051	59.0198	39.2751		0.1827	1.38218
Arhgef39	27.0723	9.63433	8.22396	12.4316	8.57899	2.50794	0.220226	0	1.33051	0	92.1591	26.7313	25.6135	28.1895	20.348	72.2688	5.29253	11.8819	28.4547	18.5389	8.98169	1.32325	3.59638	2.38521	2.97182	60.0856	1.6188	0	16.9834	27.8493		0.0858827		13.1882	38.6083	3.85167	0.811736	27.2874	21.3074		23.6993	69.3792	6.92146	1.64297	55.2303	43.1267		0.83372	0.416176
Arhgef6	223.46	133.515	63.0363	80.2113	83.9937	4.93189	2.12808	0.922223	1.42938	1.91925	188.958	116.207	90.754	89.8885	109.434	51.2965	28.3607	17.2168	23.7757	24.5686	41.2695	25.8102	16.6197	15.4425	20.4972	64.6266	36.9131	21.3555	28.5207	28.8834		0.561427		116.843	119.048	23.9278	2.26616	29.0437	36.0598		44.9709	45.8197	9.20941	3.36377	43.1109	53.5253		1.25489	1.29129
Arhgef7	75.647	84.082	110.594	94.2013	87.9598	17.6306	10.3035	6.78867	17.1698	18.2613	106.107	105.125	154.995	155.303	153.275	225.111	161.62	212.036	271.65	252.428	12.4533	18.864	14.7008	13.5095	20.2942	128.51	97.1974	268.679	207.247	285.387		0.719205		90.4968	134.961	15.9644	14.0308	224.569	197.404		37.4849	55.9025	6.61263	3.21804	51.5062	45.2758		0.572774	0.603845
Arid1a	113.132	128.006	93.4148	68.9938	54.8888	3.3551	0.417305	0.429014	1.79464	1.71189	175.413	161.858	144.621	122.513	106.823	65.539	40.8871	51.5832	36.3399	34.654	19.2491	22.6657	17.8636	10.6127	12.4017	62.2676	39.164	54.1852	32.2567	27.5292		0.629511		91.6871	142.245	16.5585	1.54159	45.8006	43.0806		36.6029	56.7866	6.61044	1.70487	50.6517	47.6435		0.950834	0.958865
Arid1b	35.529	22.4235	17.4981	19.3809	18.5223	1.26186	0.192572	0.166507	0.608525	0.673531	58.5794	31.5198	29.0549	32.1818	32.8655	23.9026	13.089	13.6873	14.0326	13.9369	6.34535	3.8404	3.43064	2.47079	3.48299	27.8128	15.8126	18.1492	16.6679	14.8099		0.565763		22.6708	36.8403	3.91403	0.5806	15.7297	18.6505		35.7442	58.0847	6.17111	1.66072	44.9924	53.3469		1.15702	1.19331
Arid2	27.5786	24.0078	14.7639	13.1139	11.187	1.19923	0.376179	0.360874	0.915744	1.1383	38.8287	27.0967	33.7596	26.9927	26.5971	26.2715	16.7382	23.5293	22.2971	19.7926	8.47664	7.69371	6.70487	4.32905	5.82881	32.3211	21.5415	30.944	26.4676	24.3829		0.65043		18.1302	30.655	6.60661	0.798064	21.7258	27.1314		32.7309	55.3421	11.9271	1.60721	43.7532	54.6396		1.22183	1.27079
Arid3b	1.33359	2.73666	11.4495	7.8292	8.96766	0.400979	0.127914	0.22387	1.43956	1.8149	6.91413	8.65729	34.4921	39.0992	41.7072	6.82492	9.28794	31.235	33.2739	35.3118	1.06248	0.713197	4.28008	3.73726	4.68928	5.55937	7.89983	26.7522	28.6939	30.6256		1.31477		6.46333	26.174	2.89646	0.801446	23.1867	19.9062		18.1893	73.6595	8.15129	1.82585	52.8239	45.3502		0.838267	0.865074
Arid4b	5.05827	4.64527	2.67093	3.09861	2.62509	12.2035	13.5701	7.74445	11.2441	10.6142	18.9562	15.1879	16.5708	17.6517	17.1227	51.2318	37.2516	51.1904	69.4847	55.5022	5.90732	8.35377	6.23717	4.34955	6.13328	73.9502	142.801	209.267	160.524	218.916		0.732343		3.61963	17.0978	6.19622	11.0753	52.9321	161.092		13.449	63.5284	23.0225	4.92017	23.515	71.5648		1.43495	3.75934
Arid5a	7.9338	44.2932	72.5898	13.3782	11.5973	297.612	2021.53	3340.64	594.491	423.947	14.7633	85.8988	70.5682	27.4361	22.662	278.63	1747.98	1418.5	545.419	482.771	1.65272	12.4037	7.7936	2.64366	3.30371	183.433	1168.59	999.106	555.388	384.886		6.2546		29.9585	44.2657	5.55948	1335.64	894.659	658.281		37.5497	55.4821	6.9682	46.2387	30.9722	22.7891		0.659559	0.66873
Arid5b	11.1788	11.3308	49.3105	20.9814	23.6688	0.348046	0.203969	0.189761	0.527297	1.25925	30.0447	46.3507	112.645	72.2879	73.4642	11.9965	23.9556	35.3959	26.5942	24.4682	4.65238	7.96129	12.4836	8.87775	11.2125	15.2515	34.4379	49.1167	35.8073	31.9497		1.92017		23.2941	66.9585	9.0375	0.505664	24.4821	33.3126		23.4606	67.4373	9.10212	0.867343	41.993	57.1396		1.25045	1.42004
Arih1	68.7943	59.7459	43.0631	55.3749	47.7354	3.27962	0.475307	0.484271	2.29615	2.96763	73.5104	57.4059	53.2502	64.8853	62.7792	74.044	45.8074	45.1928	64.3599	57.0879	11.3547	11.7499	7.49509	9.78546	9.16044	80.5063	61.8271	54.3699	81.6807	60.4453		0.623733		54.9427	62.3662	9.90911	1.9006	57.2984	67.7658		43.1878	49.0231	7.78908	1.49695	45.1294	53.3737		1.08611	1.34225
Arih2	28.3568	40.0133	34.9695	31.4946	28.4599	1.78429	0.659118	0.558885	1.62673	1.45437	32.7186	42.9876	39.6745	40.335	40.1972	22.0718	31.019	25.8317	26.8573	23.5278	4.11767	7.65616	5.20857	4.73799	4.28282	21.7564	34.1859	31.1815	26.365	22.0445		1.3878		32.6588	39.1826	5.20064	1.21668	25.8615	27.1067		42.3909	50.8587	6.75039	2.24542	47.7283	50.0263		0.986329	1.0989
Arl1	140.944	133.816	101.917	162.615	161.487	0.982956	0.106488	0.0415645	0.93602	1.54946	93.7934	57.8393	107.515	69.5485	61.9876	18.6641	19.1944	16.0714	26.8467	26.5423	7.93935	9.92946	10.2805	10.0464	8.20956	21.9791	16.4641	21.2543	26.3011	26.9618		1.02697		140.156	78.1368	9.28104	0.723298	21.4638	22.5921		61.587	34.3347	4.07826	1.61526	47.9325	50.4522		1.16858	0.864801
Arl10	5.4824	5.28886	6.91072	6.78667	8.14512	7.32259	5.76575	6.1496	4.96695	4.90253	31.4848	16.2367	25.0812	24.0276	27.0243	48.4587	15.7977	23.0521	28.7255	28.7049	5.49638	2.41725	2.77627	1.53563	3.83764	48.4728	16.6169	25.5069	23.9524	27.2344		0.339631		6.52275	24.7709	3.21263	5.82148	28.9478	28.3567		18.9031	71.7867	9.31028	9.22201	45.8572	44.9208		1.00029	1.04877
Arl11	57.041	50.1426	35.404	26.4384	27.9344	2.22692	4.80495	2.13129	1.43678	2.02542	35.0393	33.8744	20.412	13.6023	14.3062	15.4841	25.4424	8.56861	6.38081	12.4233	6.70579	5.82012	1.31799	3.25156	4.59105	39.5764	85.1325	29.8095	12.4787	22.074		1.60411		39.3921	23.4468	4.3373	2.52507	13.6598	37.8142		58.6399	34.9035	6.45661	4.67614	25.2964	70.0275		2.46155	3.25736
Arl14ep	41.9452	52.7402	29.2023	21.6821	22.8407	25.0997	16.3696	9.09101	9.57669	12.5235	67.9276	92.1253	52.6043	41.0182	41.7615	205.259	349.231	159.948	147.144	145.98	15.6022	30.1996	11.0954	8.29318	9.7701	252.127	540.677	246.699	189.694	223.637		1.69802		33.6821	59.0874	14.9921	14.5321	201.512	290.567		31.2561	54.8316	13.9123	2.86849	39.7765	57.355		1.22723	1.54663
Arl15	15.8456	12.3013	9.75241	13.7379	13.4776	0.336906	0.0622965	0.0608395	0.326582	0.832647	20.1924	16.3087	12.6649	17.9977	21.2465	19.8308	14.3582	10.1869	20.5688	21.0454	2.96844	2.19327	1.93906	1.75675	4.37927	22.5232	19.4274	13.405	24.2102	23.5638		0.737284		13.023	17.6821	2.64736	0.323854	17.198	20.6259		39.0466	53.0159	7.93754	0.848946	45.0826	54.0684		1.12925	1.33006
Arl2	71.0236	56.3062	62.9237	96.8781	97.1723	5.2627	2.38015	3.50258	3.30437	3.13176	56.7517	36.3464	41.0168	65.2305	66.347	24.9481	10.7359	16.4884	21.7143	17.815	8.22681	3.58694	6.06845	6.40218	7.74188	15.6976	11.1476	18.6858	17.8239	28.281		0.452283		76.8608	53.1385	6.40525	3.51631	18.3403	18.3272		56.3477	38.9565	4.69578	8.75056	45.6411	45.6084		0.643499	1.03508
Arl2bp	14.3177	34.8357	15.5439	13.0761	14.271	1.61275	6.6562	2.65476	2.75829	10.2383	20.7367	21.8902	16.1005	21.5331	25.5715	110.479	108.287	95.3167	166.794	153.191	1.51175	3.43028	1.01243	3.08517	2.81604	119.242	108.756	105.42	141.626	103.108		0.980335		18.4089	21.1664	2.37114	4.78405	126.814	115.63		43.8867	50.4605	5.65277	1.93508	51.2943	46.7707		1.0786	1.00429
Arl5a	27.3232	20.0947	11.8692	15.7697	12.4968	0.461738	0.114863	0.0192415	0.850803	0.642213	19.6687	11.7442	12.5985	16.4733	16.3643	12.2223	7.42303	7.64611	12.3848	10.5684	4.51516	3.69946	2.92254	4.17579	4.52512	26.6778	14.7946	16.5924	31.1328	32.5052		0.63703		17.5107	15.3698	3.96762	0.417771	10.0489	24.3406		47.5213	41.7112	10.7675	1.20024	28.8702	69.9295		2.09326	1.87517
Arl5b	8.70886	31.5398	18.4675	10.0803	8.86415	0.649449	0.142297	0.317908	0.728307	0.843731	15.0964	35.3402	35.4963	33.2066	30.8888	12.9854	21.734	14.9595	21.5112	19.5571	3.88031	6.3282	4.4077	5.20747	5.32969	19.5447	44.3369	27.3499	40.951	31.9959		1.62555		15.5321	30.0056	5.03067	0.536339	18.1494	32.8357		30.7151	59.3367	9.94825	1.041	35.2269	63.7321		1.46901	1.99424
Arl5c	5.94065	33.3627	93.3427	19.4234	19.3818	1.64788	6.12147	14.9845	3.05564	3.96336	5.63873	24.9983	71.0385	13.1663	13.2971	8.98887	36.2173	76.142	16.2584	19.8297	1.14329	7.64641	10.1577	1.98992	3.10312	12.5082	45.0215	75.7999	18.8463	19.4882		3.72588		34.2903	25.6278	4.80809	5.95456	31.4873	34.3328		52.9775	39.5942	7.42836	8.29619	43.8696	47.8342		1.35233	1.23656
Arl6ip1	87.9132	51.2974	52.4876	65.4594	50.8249	5.79731	1.0003	0.800224	7.94079	3.41896	190.159	129.186	195.231	151.167	120.366	27.8778	20.1132	22.0166	19.2144	12.2187	27.1144	23.8015	27.4134	16.2582	16.3063	41.5263	26.9624	31.9517	27.4417	21.5898		0.73112		61.5965	157.222	22.1788	3.79152	20.2881	29.8944		25.559	65.2381	9.20291	7.02471	37.5887	55.3866		1.47263	1.32441
Arl6ip4	66.8747	44.1241	37.4933	78.5745	78.4487	2.58712	3.63969	0.601029	6.15975	2.72884	55.8112	32.2297	24.9964	46.0997	45.2753	35.454	22.6424	17.6313	29.9729	22.4148	6.40645	3.73123	3.39393	6.80058	4.73211	36.8174	19.4873	5.66689	32.6322	48.9131		0.648553		61.1031	40.8825	5.01286	3.14328	25.6231	28.7034		57.1065	38.2085	4.68498	5.46946	44.5853	49.9452		1.0374	0.866552
Arl6ip5	51.8413	53.2898	63.2447	55.8136	58.7124	1.07168	0.352496	0.468618	1.10465	1.34516	133.305	132.748	197.173	134.81	122.223	23.3974	25.3557	30.0542	26.4343	27.2075	12.7847	16.2518	18.8744	10.8265	12.961	18.0739	35.7138	39.5878	32.5734	31.8532		1.08027		56.5804	144.052	14.3397	0.868519	26.4898	31.5604		26.3199	67.0096	6.6705	1.4741	44.9599	53.566		0.781799	1.39301
Arl6ip6	22.6876	17.7085	23.5551	19.5177	18.761	0.675501	0.179027	0.191365	0.641387	0.807864	51.272	27.2009	28.0026	38.7242	32.5566	25.0065	11.9045	15.7813	14.2112	11.9207	7.48407	3.64206	3.28831	1.53756	4.70962	34.8587	21.2084	23.0279	21.7603	16.7922		0.496205		20.446	35.5512	4.13232	0.499029	15.7648	23.5295		34.0032	59.1244	6.87237	1.25405	39.6168	59.1292		1.37884	1.72097
Arl8a	84.9855	60.8711	51.5232	116.707	113.403	3.33277	0.845652	0.800056	2.3099	2.17738	96.2313	46.8871	76.7221	79.5881	88.2736	73.5464	15.8222	34.1013	57.3745	51.2431	11.4979	5.9086	5.53315	6.49285	7.06928	45.5586	17.7082	32.1642	43.3075	35.5197		0.225661		85.4978	77.5404	7.30036	1.89315	46.4175	34.8516		50.1929	45.5213	4.28579	2.27646	55.8156	41.908		0.624559	1.11211
Arl8b	157.982	113.069	67.5605	126.884	122.563	1.716	0.214021	0.0859255	1.43581	1.98067	176.495	108.204	165.589	111.192	113.763	60.4385	30.6889	36.052	56.3184	56.8415	27.53	18.7828	25.0194	13.7268	19.121	67.1592	33.2386	38.3479	51.2491	53.3361		0.515782		117.612	135.048	20.836	1.08648	48.0678	48.6662		43.0031	49.3785	7.61839	1.11069	49.1388	49.7505		1.10939	1.08046
Armc1	36.6152	28.3687	20.8526	24.778	21.8193	1.50602	0.194742	0.256603	0.809028	0.931597	23.9358	14.0928	13.5542	14.9827	14.5179	23.868	12.3463	9.4147	19.2645	16.8587	2.94286	3.79866	1.35813	2.40037	2.25558	32.2776	17.1144	16.2802	19.8249	20.0487		0.536687		26.4867	16.2167	2.55112	0.739598	16.3505	21.1092		58.5284	35.8344	5.63727	1.93616	42.8031	55.2607		1.33817	1.35726
Armc10	54.8883	33.2896	20.236	34.1372	36.7606	1.29731	0.176892	0.310834	0.692606	0.891261	38.377	18.8642	22.6407	18.2523	20.6808	14.8752	6.85092	8.41675	14.138	13.8558	7.78712	5.33242	3.85295	4.16357	3.63615	27.0682	6.14768	9.80324	13.451	14.2629		0.494541		35.8623	23.763	4.95444	0.673782	11.6273	14.1466		55.5318	36.7963	7.67182	2.5476	43.9635	53.4889		1.76806	0.910426
Armc5	16.7059	24.6079	25.0776	13.5373	11.6551	2.91223	1.25765	0	0.908449	0.677771	33.2497	55.031	52.0828	18.3821	18.1111	42.4114	73.0511	36.4314	16.7734	18.1347	3.28191	8.11265	4.83744	1.95229	2.34504	27.1187	32.0594	25.336	16.5563	5.01843		1.7058		18.3168	35.3713	4.10587	1.15122	37.3604	21.2178		31.6932	61.2025	7.10431	1.92739	62.5494	35.5232		0.647724	0.446441
Armc6	15.1645	11.1026	14.8444	11.3127	10.2661	1.60878	0.457085	0.634622	0.732673	0.714203	18.6106	12.1545	13.7568	7.09052	8.444	12.9948	7.41771	8.07058	5.4178	5.41962	2.00778	1.59237	1.42319	0.858394	0.778524	7.69033	3.42261	8.41987	4.46066	3.19854		0.601488		12.5381	12.0113	1.33205	0.829472	7.86411	5.4384		48.4444	46.4089	5.14676	5.86947	55.6476	38.483		0.620968	0.525394
Armc7	9.19517	5.27562	14.3809	9.11526	8.7057	2.66169	2.77433	2.79249	4.37592	4.58485	17.3144	7.80247	15.803	23.74	25.9916	20.9946	14.8008	16.8268	32.2829	31.5386	3.06342	0.792762	1.32937	2.581	2.78513	35.6578	20.1563	27.5995	45.0357	47.9645		0.718395		9.33453	18.1303	2.11034	3.43786	23.2887	35.2828		31.5621	61.3024	7.1355	5.54409	37.5568	56.8991		1.66668	1.33894
Armc8	12.3101	12.4153	7.53329	9.52152	6.96584	2.0465	0.645772	0.640761	1.42747	1.8053	22.882	20.3965	17.9644	18.5967	19.1331	42.8339	34.3085	27.4701	35.7364	34.4409	4.0099	4.8149	4.40517	3.1645	4.32153	46.4023	46.5722	35.7314	41.2144	41.2135		0.805508		9.74921	19.7946	4.1432	1.31316	34.958	42.2268		28.9406	58.7603	12.2991	1.67286	44.5336	53.7935		1.08141	1.34733
Arnt	47.2987	42.1325	46.6846	69.6182	68.7485	313.557	347.796	359.556	523.079	471.467	48.4955	45.9347	65.556	98.8146	110.28	235.366	250.469	260.429	429.565	476.9	5.91406	8.97939	8.21082	12.5918	14.7947	127.859	87.7732	142.53	623.285	384.942		1.0639		54.8965	73.8162	10.0982	403.091	330.546	273.278		39.5477	53.1775	7.27476	40.0323	32.8276	27.1401		0.54517	0.353018
Arntl	17.6513	24.8936	42.4346	14.3173	12.2038	161.228	231.536	461.002	126.805	119.158	20.4575	35.9443	65.4618	28.3201	32.9979	116.397	260.551	401.091	175.53	179.813	4.19147	7.3829	9.68648	3.42678	6.88177	14.7615	215.098	317.034	167.873	202.113		2.22792		22.3001	36.6363	6.31388	219.946	226.677	183.376		34.1762	56.1474	9.6764	34.9121	35.9805	29.1074		0.134258	0.826216
Arpc1a	49.7764	41.347	36.006	74.5962	79.1221	1.33593	0.541475	0.369984	1.58824	1.22734	26.3324	19.868	17.9564	29.5401	30.3683	15.8225	12.7008	11.5142	18.0638	17.1465	2.92	3.72988	2.78033	1.85027	4.97332	19.7949	13.817	7.80895	16.9974	14.9502		0.814432		56.1696	24.8131	3.25076	1.01259	15.0496	14.6737		66.6833	29.4575	3.85923	3.2945	48.9642	47.7413		1.23613	1.08147
Arpc1b	672.174	499.008	352.648	611.54	574.727	19.3831	6.62185	5.23007	13.3973	9.14298	353.694	214.605	187.036	268.369	256.145	114.506	65.5128	60.2118	94.1812	78.8336	38.2168	33.2977	18.4276	21.3039	28.8729	77.5355	42.8609	52.4791	59.7814	61.3916		0.575841		542.019	255.97	28.0238	10.7551	82.649	58.8097		65.6188	30.9886	3.39266	7.06577	54.298	38.6363		0.679928	0.659436
Arpc2	769.143	655.453	484.156	714.652	636.663	6.53996	1.27438	1.05057	5.51898	4.89772	305.935	238.753	208.605	280.174	257.439	81.972	60.3747	60.404	85.3856	78.1717	40.9662	49.4439	32.206	33.8671	37.107	91.3428	74.9154	68.2661	96.2533	85.8568		0.739703		652.013	258.181	38.718	3.85632	73.2616	83.3269		68.7116	27.2081	4.08025	2.40352	45.6616	51.9349		1.11294	1.23692
Arpc3	362.843	328.565	303.539	460.111	457.434	2.15795	0.321405	0.620877	2.6677	1.46861	177.322	189.108	176.937	233.382	233.627	22.6429	23.6096	19.9187	31.5398	30.2571	18.2405	26.1224	12.2652	16.5566	21.7819	17.4906	24.0288	21.7894	26.8046	20.2266		1.04089		382.498	202.075	18.9933	1.44731	25.5936	22.068		63.373	33.4802	3.14685	2.94714	52.116	44.9369		0.782078	1.01703
Arpc4	307.17	305.987	199.023	254.686	244.431	7733.28	8405.56	5861.6	6991.11	6697.21	238.133	191.365	131.717	134.942	131.74	2420.04	1812.58	1301.09	1265.58	1139.77	19.6757	19.8448	12.5935	9.42049	8.708	1554.26	928.529	1283.88	538.08	646.2		0.749092		262.259	165.579	14.0485	7137.75	1587.81	990.189		59.3499	37.4709	3.17921	73.4658	16.3427	10.1916		0.642391	0.512537
Arpc5	246.715	262.457	215.667	369.273	352.643	7.10413	3.30006	3.07931	8.56052	4.61438	116.734	127.04	109.231	153.377	161.771	50.5084	71.9644	69.0356	64.8281	58.2504	19.8671	21.8163	14.4141	16.4511	23.1647	82.1562	87.0704	81.5627	72.9637	63.5911		1.41655		289.351	133.631	19.1426	5.33168	62.9174	77.4688		65.4456	30.2247	4.3297	3.65891	43.1775	53.1636		1.61442	1.20703
Arpc5l	103.177	75.1552	85.4173	78.189	111.441	8.74875	5.58769	3.28473	5.78718	7.63913	65.2237	48.9483	45.4946	37.2631	54.2252	155.682	143.403	88.0832	87.7665	99.5194	16.2199	12.8022	8.30895	5.96673	9.23292	212.256	141.367	109.802	101.835	103.634		0.921634		90.6758	50.231	10.5061	6.2095	114.891	133.779		59.8864	33.1748	6.93873	2.43625	45.0766	52.4871		1.36108	0.985901
Arpp19	29.9271	28.3141	24.5056	23.2204	24.416	74.7136	63.084	41.2532	31.1302	35.3535	21.9952	19.3553	19.4423	14.8568	14.0276	70.8166	33.1768	31.0741	8.30045	28.7366	4.37921	4.47686	3.8414	1.60693	2.24658	45.0834	48.1577	55.1052	44.0278	47.7667		0.475889		26.0767	17.9354	3.3102	49.1069	34.4209	48.0282		55.1044	37.9006	6.995	37.3278	26.1645	36.5078		0.641682	1.43834
Arrb2	214.273	299.534	263.266	176.291	162.461	1383.75	1845.05	1730.91	1028.88	1009.27	271.478	323.769	341.489	254.151	270.563	1057.05	1186.53	1378.53	896.578	859.639	31.7112	37.3471	36.2896	19.9078	25.9382	829.136	864.759	1002.97	640.092	691.754		1.12237		223.165	292.29	30.2388	1399.57	1075.67	805.741		40.8956	53.563	5.54135	42.6572	32.7849	24.5579		0.784587	0.729044
Arrdc1	41.476	32.1354	20.616	33.0785	39.6542	344.355	275.253	181.316	237.3	281.226	60.6642	29.9537	17.4194	49.3903	49.014	322.565	131.889	75.6869	264.975	253.918	6.73419	2.31513	2.11886	4.1221	5.5004	214.887	77.3733	142.385	77.5266	161.982		0.410702		33.392	41.2883	4.15813	263.89	209.807	134.831		42.355	52.3708	5.27425	43.3654	34.4778	22.1569		0.667215	0.589767
Arsa	10.537	7.44975	6.81882	12.1192	13.0715	0	0	0.236832	0.150482	0	32.7658	23.4589	31.1245	42.7651	49.8894	11.7464	8.75565	7.46127	11.2935	10.3168	2.35905	2.79909	2.98522	3.06737	4.82562	5.09542	4.86744	0	10.869	7.06943		0.765365		9.99923	36.0008	3.20727	0.0774628	9.91473	5.58025		20.3206	73.1615	6.51787	0.497435	63.6685	35.8341		0.478206	0.60144
Arv1	3.767	3.49298	5.07775	4.91679	5.13865	3.30469	3.42355	3.20195	3.57462	3.16077	10.0234	12.8526	10.4977	8.52799	12.3446	12.2399	11.2627	8.72909	8.88692	8.13873	1.46007	1.2347	0.49356	1.25863	1.4583	14.567	11.9238	13.7119	9.78764	5.81744		0.926188		4.47863	10.8493	1.18105	3.33311	9.85147	11.1616		27.1285	65.7174	7.15401	13.6905	40.4642	45.8453		1.17576	1.05391
Asap1	28.0544	19.2479	23.8261	13.9464	15.0088	341.518	252.815	353.775	171.224	163.05	28.3679	21.6013	41.4048	21.6521	25.3745	143.551	114.879	224.905	101.639	102.72	5.6781	6.33366	6.82018	2.39605	4.38165	201.21	154.779	388.187	46.1997	209.328		0.801647		20.0167	27.6801	5.12193	256.476	137.539	199.941		37.897	52.4058	9.69717	43.181	23.1564	33.6626		1.39888	1.34432
Asb1	2.31514	7.02245	10.8855	6.57809	7.15504	2.02486	0.410963	1.1681	0.990791	0.938334	4.90858	8.12444	9.96383	11.9272	12.3243	14.56	22.9252	21.3197	16.4932	24.2649	0.602521	1.32269	1.90669	1.62258	2.15654	16.1785	34.053	4.3877	42.5832	3.78776		1.53761		6.79125	9.44967	1.52221	1.10661	19.9126	20.198		38.2323	53.1982	8.56947	2.68482	48.3113	49.0039		1.10402	1.46511
Asb3	3.97111	4.25854	3.7242	4.17098	3.51112	0.383195	0.173399	0.212356	0.311128	0.300986	10.7676	8.01352	6.4041	7.93819	7.44717	8.21438	7.69879	6.34252	6.38143	6.08085	1.357	2.06793	0.972971	0.536943	1.31945	15.1957	12.9963	9.67048	10.6456	11.5954		0.944045		3.92719	8.11411	1.25086	0.276213	6.94359	12.0207		29.5451	61.0443	9.41051	1.43558	36.0885	62.4759		1.75765	1.60899
Asb6	30.3162	32.8707	27.2486	34.4553	32.2805	3.2498	0.876764	1.77313	3.70883	1.95394	47.7062	41.2327	29.1201	52.7893	52.8601	53.8226	48.7247	28.5396	64.6756	66.5943	2.17366	3.72041	2.02615	3.82225	5.55507	39.5159	29.3489	12.0952	40.984	39.377		0.907011		31.4343	44.7417	3.45951	2.3125	52.4714	32.2642		39.4727	56.1831	4.34418	2.65657	60.2786	37.0648		0.739036	0.61034
Asb7	13.7701	9.52548	9.18385	12.5465	11.4417	0.941315	0.645204	0.783017	1.06292	1.09386	13.7292	8.06345	10.539	17.8588	17.5419	9.8347	5.94107	6.94597	13.6857	12.62	1.88972	1.3316	1.58207	2.23772	2.92375	19.2648	10.2228	13.4726	16.3136	20.8069		0.640633		11.2935	13.5465	1.99297	0.905263	9.80548	16.0162		42.0882	50.4844	7.42733	3.38709	36.6877	59.9252		1.87036	1.61686
Asb8	33.9128	23.6086	31.1996	40.303	35.0714	1.33484	0.625554	0.618668	2.11698	1.38454	16.5095	11.0082	16.389	23.4444	19.5593	0.315956	10.2407	7.5421	10.1426	15.5906	3.01408	2.12115	2.45882	1.78328	4.344	8.29641	5.50168	0.487523	12.4772	14.4339		8.54185		32.8191	17.3821	2.74427	1.21611	8.76639	8.23935		61.9866	32.8302	5.1832	6.67393	48.1092	45.2168		7.06437	0.578405
Ascc1	50.4776	37.0487	24.3025	23.4382	28.6088	21.9954	15.7984	13.3048	14.388	13.2315	44.8762	27.8686	16.9553	19.3848	18.4407	30.8213	10.0835	15.3218	17.4834	13.7167	4.62125	2.84341	2.14966	1.88949	1.88605	15.8735	3.51823	6.1022	4.39509	5.48271		0.348306		32.7751	25.5051	2.67797	15.7436	17.4853	7.07434		53.7666	41.8403	4.39313	39.0628	43.3844	17.5528		0.530257	0.407652
Ascc2	45.1235	45.7515	53.0984	61.9238	78.2083	2.45943	0.780402	0.478687	2.47451	3.03809	63.8768	79.9354	69.2399	98.1612	121.296	25.2116	35.7459	21.8017	41.275	50.2899	8.42693	15.0022	8.52099	10.4516	13.1105	27.9635	32.0936	20.5437	49.5254	44.7244		1.40189		56.8211	86.5019	11.1024	1.84623	34.8648	34.9701		36.7952	56.0153	7.18951	2.57561	48.6388	48.7856		1.10499	0.900605
Ascc3	20.573	16.6806	29.006	41.5566	36.6113	0.524483	0.291936	0.742667	0.835187	1.2451	38.8154	43.4303	140.05	113.612	111.389	15.7057	23.9179	71.5899	31.0593	26.7208	13.1957	19.9387	42.0159	20.0381	24.4017	19.4642	33.0817	79.6619	35.8891	33.4747		1.49158		28.8855	89.4594	23.918	0.727875	33.7987	40.3143		20.3043	62.8831	16.8125	0.972563	45.1607	53.8667		1.22498	1.36776
Asf1b	218.81	154.645	107.332	82.7335	58.3085	1.48465	0.261877	0.314094	1.28224	0.579527	113.084	65.5899	44.7681	36.9881	25.5046	31.8751	13.5693	12.9774	10.2665	6.83407	10.8255	8.8872	3.29263	4.3056	2.91994	34.7756	17.6676	13.3481	9.4738	8.36051		0.443173		124.366	57.1868	6.04617	0.784479	15.1045	16.7251		66.2935	30.4836	3.22293	2.40534	46.3128	51.2819		1.08823	1.28129
Ash1l	20.9902	23.8149	11.7851	10.3622	9.62149	2.41165	0.270273	0.178453	1.26908	1.76253	43.0182	43.5039	50.1995	34.2377	38.1235	49.9597	38.1396	44.7131	36.9135	37.3569	22.218	24.0297	17.83	12.5107	16.8117	55.2951	47.6026	49.8458	41.4192	39.5303		0.76805		15.3148	41.8166	18.68	1.1784	41.4166	46.7386		20.2012	55.1587	24.6401	1.3191	46.3617	52.3192		1.1047	1.24177
Ash2l	61.4543	53.5293	41.0847	49.0101	42.5979	12.2266	8.46255	8.79124	9.44477	10.402	60.282	57.7153	40.2353	41.4095	40.2999	62.847	61.9204	59.322	49.3504	55.9522	8.11541	8.80601	4.52689	4.01724	4.25993	79.9811	26.4492	46.7884	16.321	41.0143		0.985487		49.5353	47.9884	5.9451	9.86543	57.8784	42.1108		47.8746	46.3796	5.74579	8.98044	52.6863	38.3332		1.26836	0.436253
Asl	22.1692	23.3365	23.2931	57.0302	65.7994	0.978576	0.476547	0.614259	3.10261	2.57585	26.2466	24.0197	21.228	53.2612	52.1254	14.4159	13.071	19.1862	43.1183	34.7069	4.82915	2.59046	1.91953	4.06033	4.8475	7.13517	5.12361	17.9318	24.1948	18.7752		0.912756		38.3257	35.3762	3.6494	1.54957	24.8996	14.6321		49.5476	45.7345	4.71795	3.77195	60.6106	35.6174		0.527713	0.435195
Asna1	245.786	210.904	188.651	232.679	239.625	2.54162	0.712243	0.403187	2.94406	2.48943	171.148	143.302	112.654	153.366	146.886	33.3931	14.5166	14.6531	25.3711	23.2495	13.5141	13.1532	10.7198	11.161	12.1056	21.4852	4.54487	11.6493	20.288	12.6246		0.451154		223.529	145.471	12.1308	1.81811	22.2367	14.1184		58.6489	38.1683	3.18283	4.76279	58.2521	36.9851		0.653771	0.357351
Asns	335.747	520.03	693.425	511.274	553.029	4.51443	2.2043	1.1808	2.88988	3.67954	306.039	450.48	389.033	362.983	409.587	105.198	228.491	56.0472	66.352	66.3612	41.4718	94.3796	47.7785	33.1606	41.9377	168.199	378.837	99.0555	121.004	139.375		2.16098		522.701	383.624	51.7456	2.89379	104.49	181.294		54.5576	40.0413	5.40102	1.00243	36.196	62.8015		1.59324	1.65513
Asnsd1	62.38	37.7214	27.9856	56.8024	55.8345	357.546	232.009	195.728	346.46	335.717	30.4928	17.4866	17.2111	20.6367	19.7134	83.9161	41.1623	51.4204	59.5259	56.107	5.0586	3.7777	1.88307	4.17447	5.03918	144.145	82.697	91.6246	157.693	123.295		0.496517		48.1448	21.1081	3.98661	293.492	58.4263	119.891		65.7361	28.8207	5.44324	62.2056	12.3835	25.4109		1.70928	1.98512
Asph	31.4731	29.1951	19.4852	76.8476	81.5766	859.241	907.204	674.432	2473.27	2637.9	188.817	158.805	182.287	647.436	629.442	2103.74	1971.88	2239.93	7919.03	7909.27	31.4554	47.186	32.4945	95.0888	106.65	2184.68	2877.13	3556.7	7820.63	8634.82		0.937351		47.7155	361.358	62.5749	1510.41	4428.77	5014.79		10.1168	76.6159	13.2673	13.7887	40.4307	45.7806		1.03846	1.45885
Aspscr1	51.6388	47.093	33.7351	39.8693	43.489	608.615	513.259	375.476	481.776	460.594	73.1895	47.9184	37.4752	53.9844	61.1079	391.315	238.035	193.022	221.673	329.914	5.1729	5.89394	3.75583	2.88343	4.48639	195.464	208.53	130.036	130.105	294.287		0.609293		43.165	54.7351	4.4385	487.944	274.792	191.684		42.1786	53.4843	4.33707	51.1247	28.7915	20.0839		0.500782	0.876566
Aste1	5.21053	5.63057	5.73192	4.46811	4.41732	7.01468	5.81559	5.64641	5.45962	6.6457	11.5897	11.9677	9.84629	12.958	10.6688	32.2607	16.6877	12.5241	28.2337	14.7808	3.75152	3.79689	2.68971	3.59405	3.09619	82.1843	64.9266	45.8284	76.9832	75.8261		0.53179		5.09169	11.4061	3.38567	6.1164	20.8974	69.1497		25.6076	57.3648	17.0276	6.36042	21.7311	71.9085		2.50098	3.72725
Asun	29.445	28.0748	20.3641	27.1628	24.1179	0.893829	0.159367	0.087333	0.365881	0.746175	43.4004	41.3781	30.732	33.9012	32.1623	15.4081	17.4687	10.9348	9.65653	9.29685	6.90394	11.6395	5.84619	3.82492	4.17813	15.1205	23.9131	9.90832	15.0714	12.3491		1.12558		25.8329	36.3148	6.47854	0.450517	12.553	15.2725		37.6429	52.9168	9.44032	1.59328	44.3945	54.0122		0.982471	1.34894
Asxl1	37.5408	35.6734	27.0291	20.5693	16.9253	3.12374	0.522699	0.601198	1.89556	1.90955	53.0634	46.6914	42.8482	40.7624	35.0133	69.7332	54.3449	36.6072	40.9939	37.1245	9.20708	11.3956	6.11764	5.02288	5.27644	78.3959	64.5332	41.608	48.2444	40.5731		0.782446		27.5476	43.6757	7.40392	1.61055	47.7607	54.6709		35.0357	55.5479	9.41649	1.54798	45.9052	52.5469		1.12247	1.18409
Asxl2	21.0573	11.855	7.50792	10.6265	9.48776	131.735	74.006	65.3633	113.286	113.681	46.5349	25.3931	23.8062	30.4303	30.7916	279.931	148.152	166.693	182.069	174.815	14.5322	9.58112	5.98287	6.22953	7.34403	460.395	295.856	131.816	439.056	195.724		0.530919		12.1069	31.3912	8.73396	99.6143	190.332	304.57		23.179	60.0995	16.7215	16.7555	32.0146	51.2298		1.64238	1.9903
Atad1	29.2637	22.8512	15.1081	20.0207	18.5716	1.84892	0.261466	0.266905	1.74173	1.60843	104.309	118.459	126.332	121.905	113.561	27.0185	28.9693	18.1875	31.7934	31.15	15.0089	25.7808	15.9051	18.8129	15.8692	34.5518	36.4691	22.0573	37.1681	34.3944		1.06963		21.1631	116.913	18.2754	1.14549	27.4238	32.9281		13.5356	74.7758	11.6886	1.86267	44.5934	53.544		1.26887	1.25025
Atad2	60.4618	30.5092	16.1538	20.7025	16.8054	1.69467	0.08139	0.329607	1.12254	0.847797	127.114	46.5169	43.8224	45.0648	39.3526	56.0203	14.1929	17.8837	16.9471	15.3369	23.1085	11.4684	9.06301	7.52778	6.98923	62.2557	16.8096	22.4968	21.0435	20.008		0.266447		28.9265	60.3742	11.6314	0.815201	24.0762	28.5227		28.6594	59.8167	11.524	1.52619	45.0746	53.3992		1.10935	1.17223
Atad2b	13.3103	12.9676	18.0153	10.6008	8.71416	1.01155	0.34928	0.685582	0.888702	0.98642	24.2195	23.4546	42.4956	23.5514	23.7061	17.2159	20.9998	26.1035	15.3606	14.601	5.73348	8.41788	8.31752	5.0664	5.35045	23.6086	29.7296	36.6218	22.0999	19.3348		1.20772		12.7216	27.4854	6.57715	0.784307	18.8562	26.2789		27.1922	58.7494	14.0585	1.70801	41.0636	57.2284		1.35094	1.39682
Atad3a	86.1504	78.9563	49.1643	38.2838	31.0062	3.89633	1.35763	0.70166	1.56314	1.52764	115.804	90.5964	57.8492	72.2705	72.4879	55.9086	33.9521	11.717	33.6865	36.7976	12.232	11.8036	5.15908	6.92219	8.92293	43.1538	24.6144	9.114	29.1584	27.1839		0.61418		56.7122	81.8016	9.00797	1.80928	34.4124	26.6449		38.4433	55.4505	6.1062	2.87797	54.7388	42.3833		0.775872	0.732842
Atad5	13.5077	12.0151	14.1286	3.27446	2.80482	0.804997	0.331062	0.497482	1.14465	0.735318	40.7334	28.5243	42.2856	18.9133	15.8937	29.5786	27.9246	38.7145	13.9523	10.5392	9.89419	12.7168	13.2015	3.87281	4.87555	36.0511	34.2154	41.5149	12.8136	13.8519		0.945911		9.14614	29.2701	8.91216	0.702701	24.1419	27.6894		19.3249	61.8447	18.8305	1.33761	45.9548	52.7076		1.21167	1.21749
Atat1	5.52554	6.14282	7.59316	9.87618	12.713	26.0491	20.1319	40.5997	23.3927	62.2372	24.078	23.9909	29.0395	33.1455	39.406	105.751	109.952	157.73	99.962	104.676	4.78208	4.34205	5.16692	1.07204	3.65758	139.892	93.5377	88.1398	42.4079	53.1448		1.03936		8.37014	29.932	3.80414	34.4821	115.614	83.4243		19.8786	71.0868	9.03461	14.7662	49.5092	35.7246		1.31982	0.852059
Ate1	16.4379	15.3642	12.4871	11.2606	11.2808	209.011	214.907	233.901	211.005	242.875	26.1112	21.0241	19.3735	21.3368	21.4423	271.771	209.538	205.627	220.161	206.829	4.62169	5.29438	2.98797	2.32534	2.88394	466.259	269.737	233.273	186.417	8.62364		0.77185		13.3661	21.8576	3.62266	222.34	222.785	232.862		34.4077	56.2667	9.32562	32.7941	32.8598	34.3461		1.71301	1.28593
Atf1	84.599	88.4373	70.1665	68.3731	63.8823	1.64729	0.693189	0.745146	1.15211	1.40158	38.1018	41.9726	41.5568	36.8286	32.4061	28.2495	29.7489	20.2635	24.7783	24.0879	6.29092	6.68684	6.25429	4.43053	6.02069	28.8889	33.9531	20.7834	27.1054	27.0564		1.05126		75.0916	38.1732	5.93665	1.12786	25.4256	27.5574		62.9956	32.0241	4.98035	2.08436	46.988	50.9277		1.02186	1.13673
Atf2	41.5926	37.8795	28.1064	32.3789	27.2657	2461.78	2333.55	1677.15	1789.87	1645.81	44.6604	36.8113	44.894	41.8161	38.4487	960.783	958.163	1189.07	934.056	982.791	8.64144	11.7392	9.06803	5.84072	6.50219	746.445	1637.95	1707.51	1205.21	1329.46		0.997275		33.4446	41.3261	8.35832	1981.63	1004.97	1325.32		40.2322	49.7132	10.0546	45.957	23.3068	30.7361		0.777145	1.70874
Atf3	50.0839	1323.31	747.22	103.444	94.3305	1.21524	7.32813	1.94315	3.90105	5.38005	33.6654	805.682	336.072	79.5267	73.024	56.9271	947.413	129.535	123.423	112.653	7.58932	145.415	35.147	11.2974	18.4988	65.888	1232.62	179.659	130.079	133.406		16.3725		463.678	265.594	43.5896	3.95353	273.99	348.33		59.995	34.365	5.64002	0.631278	43.7493	55.6194		1.15469	1.30072
Atf4	649.183	1333.1	1153.01	638.666	565.453	250.883	500.744	428.286	203.147	203.16	429.347	861.826	695.159	366.594	360.032	162.182	239.946	178.164	195.714	192.322	51.2327	110.731	67.1278	38.8613	46.429	191.191	204.788	286.437	155.462	243.627		1.47654		867.882	542.591	62.8764	317.244	193.665	216.301		58.9054	36.8271	4.26758	43.6248	26.6313	29.7439		1.17777	0.854084
Atf5	65.2082	123.919	199.698	42.0801	39.6926	21.4473	23.1618	13.5519	18.9145	22.3942	60.3142	167.941	197.874	26.024	25.0267	89.2176	316.661	153.05	22.2978	17.6833	5.46814	19.9594	22.1712	1.32118	2.58436	36.7103	227.469	127.18	0	23.8249		3.52105		94.1196	95.4358	10.3009	19.8939	119.782	83.0367		47.0936	47.7522	5.15413	8.93256	53.7832	37.2842		0.417993	0.719221
Atf6	44.935	44.6763	44.9293	41.1083	37.1388	1.89016	0.299798	0.207269	1.60015	2.05175	199.612	269.983	243.197	178.258	173.742	69.1861	80.769	39.2246	50.4634	48.5946	28.6471	45.8262	24.7482	16.6903	21.2642	72.566	92.9997	41.9365	53.1125	47.8871		1.16503		42.5575	212.958	27.4352	1.20983	57.6475	61.7003		15.0406	75.2633	9.69609	1.00352	47.8174	51.1791		1.04816	1.14958
Atf6b	117.374	108.702	103.379	146.174	128.57	4.03802	1.31574	1.72119	5.00703	4.15481	421.624	446.003	394.057	396.964	361.418	101.894	69.0937	42.6898	104.482	95.4478	29.124	43.4995	26.6789	21.3544	27.5623	37.9679	37.0577	28.8823	39.377	62.9312		0.681225		120.84	404.013	29.6438	3.24736	82.7213	41.2432		21.7927	72.8612	5.34607	2.55271	65.0264	32.4209		0.37872	0.542955
Atf7	15.8623	15.3784	11.3155	14.2172	12.6145	0.921034	0.309862	0.248252	0.556087	0.634431	31.9544	26.8794	21.119	31.9491	33.5477	16.5566	10.2508	8.01726	11.9108	11.7037	5.90738	4.25324	4.58505	3.29768	4.08727	18.0213	13.3872	9.12689	12.3915	14.2203		0.640831		13.8776	29.0899	4.42612	0.533933	11.6878	13.4294		29.2815	61.3794	9.33907	2.08151	45.5645	52.354		1.08343	1.27877
Atf7ip	24.4971	11.6974	21.4364	24.2568	22.8757	0.622619	0.062194	0.117427	0.481805	0.646551	32.6901	15.7754	31.1996	38.6845	37.1521	13.2893	7.22705	11.0923	11.0695	10.3163	6.10062	4.05235	5.24707	5.92673	6.17123	14.1837	8.48312	12.068	14.7419	11.8997		0.57575		20.9527	31.1003	5.4996	0.386119	10.5989	12.2753		36.4061	54.0381	9.55577	1.66	45.5664	52.7736		1.06259	1.15267
Atg101	29.8677	26.1422	21.4492	48.1814	50.3752	0.738179	0.130343	0	1.44828	0.818958	28.3272	19.0752	16.8206	27.4087	27.2719	16.0609	9.10415	11.7744	17.9384	12.8638	2.08801	2.36069	2.32356	1.888	2.40257	13.6843	11.341	12.3502	14.0352	24.2082		0.592239		35.2031	23.7807	2.21257	0.627152	13.5483	15.1238		57.5248	38.8597	3.61552	2.1405	46.2412	51.6183		0.860696	1.22138
Atg12	18.9078	16.7858	30.4088	15.257	17.242	0.243702	0.128126	0.20833	0.927971	0.684709	17.8075	13.9124	22.8541	22.0499	21.7146	13.8713	13.722	11.7067	18.2867	16.5932	4.3531	4.08789	4.23584	3.90967	3.50408	48.7259	28.9899	12.2487	25.9759	25.8118		0.989962		19.7203	19.6677	4.01812	0.438568	14.836	28.3504		45.432	45.3109	9.25704	1.00531	34.008	64.9867		3.34375	2.03708
Atg13	37.4516	40.6323	98.1036	65.8499	67.0758	0.909153	0.378806	1.36149	1.42585	1.78143	34.9045	53.2111	108.498	60.0868	64.1418	21.9393	44.7195	53.5439	36.7194	34.0523	4.84972	9.25273	16.5928	5.27152	8.18113	18.5629	32.8028	48.0769	26.9271	26.3336		1.99307		61.8226	64.1684	8.82959	1.17135	38.1949	30.5407		45.8555	47.5954	6.54914	1.67558	54.6368	43.6876		0.852812	0.739351
Atg14	8.13467	4.56795	6.08362	3.45601	2.76731	0.487151	0	0.027302	0.440385	0.27222	13.2444	6.24962	9.30896	8.31834	7.73057	12.4608	6.14747	6.70647	6.08534	5.47995	1.70971	1.05957	0.569142	1.63321	2.12819	13.7695	7.49433	7.74095	10.3948	9.63443		0.530983		5.00191	8.97037	1.41996	0.245411	7.37601	9.8068		32.4963	58.2785	9.22518	1.40813	42.3222	56.2696		1.09722	1.18844
Atg16l1	16.9201	16.2535	15.6409	14.4266	12.9898	127.087	91.1596	97.1812	35.2844	22.6678	54.0306	40.0922	30.6556	54.9267	54.7207	301.851	244.123	166.235	192.916	192.029	11.7437	9.5162	5.6742	5.95527	8.52553	586.141	167.792	211.64	87.6858	164.146		0.809385		15.2462	46.8852	8.28299	74.676	219.431	243.481		21.6521	66.5847	11.7632	13.8909	40.8177	45.2914		1.93871	0.6886
Atg16l2	16.8017	22.5009	21.5165	14.7319	17.4996	3.91582	2.6711	1.43529	3.89246	3.98482	51.3233	46.74	43.6493	43.0085	40.2271	45.3326	32.4905	42.9841	42.4549	37.0839	3.8578	5.88908	3.11766	3.25321	3.96256	28.4094	16.7269	22.2553	29.9588	29.4036		0.722828		18.6101	44.9896	4.01606	3.1799	40.0692	25.3508		27.5233	66.5372	5.93953	4.63542	58.41	36.9546		0.634746	0.529311
Atg2a	20.494	16.839	14.7288	25.8025	25.9651	0.730768	0.361641	0.345085	1.60378	1.19553	41.2277	25.0972	33.9934	60.1813	59.6658	23.9814	9.92627	12.8741	27.7859	27.1157	4.3869	2.99355	3.15307	3.79789	5.69959	13.4249	6.18765	8.02331	14.4632	11.8878		0.437376		20.7659	44.0331	4.0062	0.847362	20.3367	10.7974		30.1807	63.9968	5.82253	2.64955	63.5891	33.7614		0.577423	0.657831
Atg2b	26.2784	21.9998	13.736	26.1752	22.7937	1.46766	0.132697	0.104317	0.923579	1.04892	38.5117	24.0814	18.4866	42.0854	43.0109	19.4405	9.21287	8.19911	17.7096	17.3358	6.32156	5.02893	2.7699	4.37237	5.80021	19.4228	9.18314	7.35459	17.3437	16.8352		0.499639		22.1966	33.2352	4.85859	0.735434	14.3796	14.0279		36.8162	55.1252	8.05865	2.52354	49.3416	48.1349		0.999136	0.997089
Atg3	56.3448	45.5135	35.3728	43.6688	39.8718	1.20054	0.541369	0.429897	1.11827	1.57112	55.3545	36.5823	38.8911	42.2625	40.1853	29.336	18.882	22.2014	29.9867	28.7156	6.98359	6.70307	4.62333	5.11451	6.53602	30.9168	23.5457	27.7283	34.5099	36.0773		0.655392		44.1543	42.6551	5.9921	0.972238	25.8243	30.5556		47.5793	45.9638	6.4569	1.69521	45.0276	53.2772		1.05211	1.23457
Atg4b	32.3302	29.6311	29.4993	37.5108	38.9337	1.71284	0.291917	0.284443	1.62952	1.44065	40.1779	34.4522	32.9836	41.2807	39.9448	26.1647	21.6187	20.8087	27.1068	25.8705	6.06203	3.52249	2.18176	3.19503	4.12183	21.5494	18.8063	19.4091	26.6914	20.4079		0.832648		33.581	37.7679	3.81663	1.07187	24.3139	21.3728		44.6761	50.2463	5.07763	2.29236	51.9988	45.7089		0.830099	0.875662
Atg4c	11.837	6.57964	7.12204	13.9502	13.5636	25.8616	15.4554	47.5326	60.3291	45.4883	16.6448	5.39882	11.4221	20.1892	22.0119	85.4255	24.4857	34.7511	73.8321	87.4924	3.74629	1.29364	1.17181	2.75188	3.6447	30.4648	4.05615	59.6166	0	114.754		0.294887		10.6105	15.1334	2.52166	38.9334	61.1974	41.7782		37.5387	53.54	8.92134	27.4355	43.1244	29.4401		0.364069	0.198391
Atg4d	16.8843	20.6816	22.8912	28.9666	30.0121	4.43906	1.40836	1.55301	3.95663	3.98567	20.1643	18.9422	20.1323	25.3826	24.6143	27.8074	18.7374	21.2894	27.4111	25.43	2.31306	2.67323	1.7867	2.11851	2.34063	19.2615	14.1888	13.9247	22.2532	17.9787		0.685149		23.8872	21.8472	2.24643	3.06855	24.1351	17.5214		49.7849	45.5332	4.68193	6.86092	53.9633	39.1758		0.703342	0.769545
Atg7	27.3351	21.2191	17.3122	24.3932	28.1383	28.1287	19.8511	29.4868	28.3713	35.7674	40.2707	27.3162	23.6481	35.6323	41.6235	134.011	73.3211	107.513	141.289	143.296	4.23229	2.60559	2.60876	2.72498	4.15787	183.344	35.2029	97.7986	51.3293	101.812		0.550483		23.6796	33.6981	3.2659	28.3211	119.886	93.8974		39.0471	55.5675	5.38539	11.6979	49.5183	38.7838		1.3654	0.487115
Atg9a	22.1146	19.9493	22.4902	38.2237	39.5127	234.549	204.117	208.272	390.819	410.985	74.7733	64.5778	79.9256	165.057	159.499	468.082	426.697	473.2	1017.61	919.946	7.6683	7.9568	7.75036	10.9632	13.3856	533.21	190.245	156.617	686.514	672.282		0.911774		28.4581	108.766	9.54486	289.748	661.107	447.774		19.3897	74.107	6.5033	20.7166	47.2682	32.0152		1.13884	0.447151
Atg9b	22.0038	7.25601	2.24088	5.18046	5.23746	69.3499	23.7554	7.97524	23.3786	20.5351	37.4154	11.2718	5.66548	12.3472	11.4464	67.1462	11.7493	7.25204	26.5951	25.4508	3.96995	1.24186	0.486503	1.28568	1.63407	84.5502	10.5727	8.15365	35.1435	31.1556		0.187087		8.38373	15.6293	1.72361	28.9989	27.6387	33.9151		32.5751	60.7278	6.69713	32.0243	30.5222	37.4535		1.25539	0.907715
Athl1	8.58952	8.02138	16.2461	6.33655	7.63228	1.81489	4.06486	9.2564	3.26073	4.61019	20.4177	37.5855	42.5844	15.2803	16.9496	26.2414	73.1111	51.7004	23.8146	21.5485	2.0233	4.83691	4.53581	1.93478	1.48573	17.7366	41.1586	48.8551	16.8798	21.1193		2.72053		9.36518	26.5635	2.96331	4.60141	39.2832	29.1499		24.08	68.3007	7.61933	6.30033	53.7872	39.9125		0.687799	0.568857
Atic	168.082	134.362	94.0823	118.488	93.9247	2.53615	0.354987	0.189843	1.36401	1.0466	194.15	162.313	81.2537	114.515	96.2351	30.8088	17.6363	5.99941	12.0581	12.4155	16.0267	14.6498	6.34086	6.97076	8.3394	42.6543	18.0568	10.9682	14.0843	16.7805		0.585885		121.788	129.693	10.4655	1.09832	15.7836	20.5088		46.4934	49.5114	3.99527	2.9374	42.2126	54.85		1.3724	1.02257
Atl2	20.6133	27.697	20.6583	18.3112	14.7539	233.616	331.343	272.549	271.838	217.779	55.061	56.2674	40.5209	45.152	42.9962	354.781	383.294	294.846	365.183	386.233	6.28324	10.5409	4.60499	5.14458	3.94853	192.758	330.421	402.735	294.072	192.696		1.08014		20.4068	47.9995	6.10445	265.425	356.867	282.536		27.3877	64.4196	8.19271	29.3343	39.4403	31.2254		0.544598	0.862415
Atl3	56.403	39.7838	26.1149	33.2814	34.151	144.822	99.6786	90.6212	128.051	151.207	110.452	57.3444	43.8761	58.8131	62.9112	145.975	65.8112	70.1664	126.187	120.864	12.717	7.50507	4.13944	5.61732	7.60216	152.425	40.1077	41.4563	117.726	180.9		0.454576		37.9468	66.6793	7.51621	122.876	105.801	106.523		33.8381	59.4595	6.70238	36.6576	31.5635	31.7789		1.04388	0.615281
Atmin	54.7607	32.4878	24.3724	76.8501	75.1971	0.883771	1.12675	0.140969	1.68823	1.65685	28.4307	15.2827	15.2099	39.239	42.0364	14.8308	14.7871	9.1096	27.5993	26.3397	3.54538	2.79585	2.13455	4.42803	5.54093	14.6346	21.6386	10.6957	42.7013	34.5837		0.997242		52.7336	28.0398	3.68895	1.09931	18.5333	24.8508		62.4345	33.1979	4.36757	2.47129	41.6634	55.8653		0.987606	1.43399
Atn1	67.3995	61.7098	32.352	73.506	71.1717	1.91709	0.378804	0.398869	0.798083	0.292116	65.6522	42.4741	48.9146	107.214	96.3812	18.3604	7.56938	13.2716	17.4601	15.4166	4.34952	4.10936	3.82472	6.95521	7.25665	21.1648	4.2472	15.8955	11.5663	7.7309		0.442625		61.2278	72.1273	5.29909	0.756993	14.4156	12.1209		44.1586	52.0196	3.82181	2.77353	52.8169	44.4095		1.14485	0.61232
Atox1	192.073	166.752	122.836	218.021	230.191	0.991395	0.271892	0.298663	1.41475	1.02171	61.728	41.1911	25.6904	50.6555	52.4178	12.1553	8.42765	7.29903	16.0025	16.6195	8.49383	6.08977	1.25728	7.9622	7.6576	15.308	16.307	6.75234	26.0659	17.698		0.716644		185.975	46.3366	6.29214	0.799682	12.1008	16.4263		77.943	19.4199	2.63707	2.7268	41.262	56.0112		1.23965	1.83577
Atp10d	5.84353	7.52075	23.4314	12.8867	11.7206	0.346676	0.0426455	0.086519	0.481422	0.902852	25.8458	34.0058	124.009	74.2489	74.1196	5.51137	9.97535	20.7524	14.8779	14.5317	3.69787	6.13297	14.9422	7.0737	10.3904	10.0024	17.2923	36.4886	23.208	22.4669		1.68557		12.2806	66.4458	8.44743	0.372023	13.1297	21.8916		14.0875	76.2222	9.69032	1.05111	37.0966	61.8523		1.68972	1.66667
Atp11a	5.4886	6.5331	4.37992	6.48887	6.25581	0.422269	0.203936	0.176954	0.618468	0.739901	20.7037	21.1064	23.0781	33.7626	37.3852	3.40344	5.13882	7.37829	11.5343	12.5262	2.97518	4.5075	4.08845	2.83565	4.93052	3.39509	5.37971	9.76693	12.2003	11.7228		1.3941		5.82926	27.2072	3.86746	0.432306	7.99621	8.49297		15.7958	73.7244	10.4798	2.55477	47.2548	50.1905		0.998103	1.03924
Atp11b	16.8601	15.2433	9.59605	11.7037	10.3044	0.900073	0.073986	0.161903	0.94546	1.05344	55.5222	42.4944	51.5118	58.8364	60.3432	19.1061	15.7872	17.0322	24.106	22.128	13.5222	14.0829	10.4546	14.1378	17.0151	22.1442	22.8818	21.9679	27.3139	28.2434		0.834933		12.7415	53.7416	13.8425	0.626973	19.6319	24.5102		15.8623	66.9047	17.233	1.40046	43.8515	54.7481		1.1511	1.42262
Atp11c	6.7347	6.20733	5.37715	4.16885	3.46844	40.6046	62.7879	39.2725	21.6487	16.2745	45.2464	42.5672	59.0706	30.61	30.7147	132.018	112.174	133.866	78.1335	94.8808	5.57272	9.57098	8.31053	4.18402	6.18341	152.354	185.112	162.799	81.1908	201.424		0.850812		5.19129	41.6418	6.76433	36.1177	110.214	156.576		9.68572	77.6937	12.6206	11.9236	36.3855	51.6909		1.15287	1.64448
Atp13a1	27.3555	27.7085	23.8646	25.0887	26.3896	2.94089	0.746628	0.484235	1.89908	1.65929	163.921	172.708	147.759	176.061	165.971	56.3003	47.7986	28.2907	45.4272	40.6934	18.2423	23.1962	13.3954	14.8007	16.9483	35.4209	32.5897	20.3693	31.4906	20.8716		0.851629		26.0814	165.284	17.3166	1.54602	43.702	28.1484		12.4982	79.2038	8.29808	2.1064	59.5424	38.3512		0.635614	0.688334
Atp13a2	156.812	113.723	24.0461	53.5082	64.0943	521.383	395.257	86.3549	174.166	225.396	494.914	214.687	71.9403	158.332	181.943	689.09	297.535	122.664	228.898	286.025	39.413	22.289	4.93614	10.7933	16.7246	457.535	284.304	52.9272	252.175	226.446		0.432603		82.4367	224.363	18.8312	280.512	324.842	254.677		25.3159	68.9011	5.78298	32.6164	37.771	29.6126		0.664457	0.955678
Atp13a3	50.2851	70.0981	44.026	32.4136	26.6945	220.329	372.691	163.812	63.6818	96.6505	105.126	96.9736	114.876	75.7747	68.4842	389.845	358.643	296.302	259.063	197.963	15.2732	23.7942	14.3948	10.0305	11.866	415.003	254.586	90.6591	166.828	199.078		0.920168		44.7034	92.2469	15.0718	183.433	300.363	225.231		29.4059	60.6799	9.91419	25.8711	42.3627	31.7662		1.06437	0.710664
Atp1a1	355.345	372.451	228.514	350.924	342.833	6.14505	1.15971	0.642536	6.07751	4.8959	1222.94	976.203	885.043	1515.78	1470.61	61.2351	43.6191	29.0247	62.2286	54.6436	107.549	126.561	88.6007	105.388	129.841	69.6943	42.1293	25.8661	57.1088	51.9337		0.716944		330.013	1214.12	111.588	3.78414	50.1502	49.3464		19.9317	73.3287	6.73955	3.66394	48.5572	47.7789		1.13592	0.966611
Atp1a3	87.1312	51.4725	13.0383	17.4441	22.9383	6.61122	0.319764	1.16547	3.76639	3.02496	207.352	131.548	49.7624	63.6831	91.9621	60.0299	13.7326	6.33795	44.5066	44.114	14.6573	13.9647	2.68717	4.12752	6.88526	35.6483	4.77765	0	42.6559	68.4113		0.241399		38.4049	108.862	8.46438	2.97756	33.7442	30.2986		24.661	69.9037	5.43526	4.44277	50.3491	45.2081		0.600498	0.392169
Atp1b3	154.692	130.502	75.1623	224.281	205.782	3.42988	1.366	1.30464	3.78146	3.48772	326.862	292.178	280.785	543.055	504.648	75.1354	50.0558	39.85	84.4735	74.0696	55.7819	60.8298	38.0563	76.863	83.5643	75.8887	58.2963	48.0611	81.7469	82.8165		0.670593		158.084	389.506	63.0191	2.67394	64.7169	69.3619		25.8896	63.7897	10.3207	1.95531	47.324	50.7207		1.00989	1.1614
Atp2a2	140.154	197.002	114.671	163.434	145.609	723.848	834.682	563.704	681.829	596.893	497.727	536.572	431.003	752.832	713.1	1116.44	1100.83	975.559	1343.55	1267.94	53.7456	82.1794	48.5659	66.2209	79.6763	1124.23	1042.33	942.492	1414.81	1327.87		0.986034		152.174	586.247	66.0776	680.191	1160.86	1170.35		18.9154	72.8711	8.21352	22.5872	38.549	38.8638		1.00697	0.946899
Atp2a3	22.006	18.6831	21.9938	13.683	22.0671	83.8971	82.0758	126.817	65.7319	72.8031	83.5588	42.221	114.96	104.951	140.723	153.261	94.7713	333.648	191.208	281.923	8.17417	4.68952	12.0924	7.9939	13.3944	140.657	66.6058	265.261	110.151	268.462		0.620841		19.6866	97.2827	9.26888	86.265	210.962	170.227		15.5948	77.0628	7.34237	18.4542	45.13	36.4158		0.918299	0.705909
Atp2b1	15.4393	26.3074	20.5142	20.6136	21.6904	0.84195	0.291505	0.219523	1.80538	2.91909	70.2129	128.921	148.269	176.495	176.153	25.3379	58.3667	51.9423	64.7096	67.0727	13.3497	37.3258	24.9416	27.1624	31.5745	33.5542	76.8674	65.7118	76.3339	80.7532		2.25404		20.913	140.01	26.8708	1.21549	53.4858	66.6441		11.1361	74.5552	14.3087	1.00168	44.0773	54.921		1.31195	1.31163
Atp2b4	8.77303	7.90353	8.50524	5.01676	5.35452	6.0746	2.21856	12.3605	5.65284	4.62791	48.5721	73.9736	102.846	52.9291	55.0023	48.1497	77.0558	100.035	79.4469	70.9916	5.30003	11.766	9.76864	4.23779	6.42547	12.2218	121.978	45.9159	75.2466	33.4993		1.58812		7.11062	66.6645	7.49959	6.18689	75.1359	57.7723		8.74886	82.0237	9.22746	4.44796	54.0176	41.5344		0.269012	1.57551
Atp2c1	25.4383	21.5706	11.4825	14.597	14.2517	335.817	230.971	180.366	151.834	150.651	64.303	36.3289	35.7904	59.4084	66.1057	313.924	188.616	167.571	409.117	365.853	9.34511	9.72989	4.90238	9.76176	15.3489	148.507	87.9216	140.274	278.88	239.316		0.602101		17.468	52.3873	9.8176	209.928	289.017	178.98		21.9247	65.7529	12.3224	30.9663	42.6326	26.4011		0.474738	0.468956
Atp5a1	952.999	790.479	644.951	778.686	743.711	3.83466	1.23051	0.383595	4.02756	2.08441	837.317	710.844	686.094	539.508	509.738	72.5528	44.9243	41.6106	54.9989	49.7259	59.0185	70.2935	49.236	34.2201	38.5724	73.9139	46.672	27.6622	51.1485	53.4681		0.624372		782.165	656.7	50.2681	2.31215	52.7625	50.5729		52.5249	44.0995	3.37566	2.18855	49.942	47.8695		1.01851	1.03806
Atp5b	1905.23	1725.95	1501.86	1905.08	1965.27	9.31791	0.71894	2.50762	5.61235	4.79489	1287.29	1281.83	1408.97	1056.48	1047.66	77.6435	49.0586	33.7996	40.7272	37.001	111.712	131.752	114.744	74.0864	79.0571	106.551	72.1757	38.9702	54.3717	83.6517		0.636526		1800.68	1216.44	102.27	4.59034	47.646	71.1441		57.7253	38.9962	3.27853	3.72048	38.6171	57.6624		1.36758	1.4618
Atp5c1	456.488	347.861	248.301	328.454	317.529	7.95065	4.58592	3.93584	5.47449	11.0458	319.574	218.21	150.311	228.842	256.928	62.1037	37.7305	34.0128	53.4993	86.5439	36.6216	33.834	18.0136	22.1577	32.76	110.469	47.1697	53.8797	136.868	182.17		0.613759		339.727	234.773	28.6774	6.59855	54.778	106.111		56.3229	38.9227	4.75439	3.93972	32.7057	63.3546		1.76644	1.24372
Atp5e	199.542	190.817	184.322	272.68	304.31	7.94932	3.63229	1.72203	7.7227	7.14441	51.6343	51.2604	20.8081	45.8858	47.5478	59.5858	39.639	27.4714	42.1488	43.5091	2.47243	3.6393	1.62536	3.46081	6.25888	53.6621	46.692	17.0783	50.2323	30.577		0.670768		230.334	43.4273	3.49136	5.63415	42.4708	39.6483		83.0773	15.6634	1.25927	6.42044	48.398	45.1816		0.902225	1.17355
Atp5f1	354.439	278.05	200.676	364.723	356.944	4.09219	2.06038	1.51352	3.70758	4.05094	218.827	194.274	197.497	206.202	216.921	48.8259	37.8266	38.1617	45.906	42.3744	27.6293	28.9885	18.7705	23.2887	27.1814	61.7939	57.5189	48.6299	53.1935	56.1913		0.779245		310.966	206.744	25.1717	3.08492	42.6189	55.4655		57.2806	38.0827	4.63667	3.04927	42.1263	54.8244		1.26027	1.50719
Atp5g1	369.71	326.024	275.197	377.527	352.666	761.628	741.041	646.222	837.107	801.684	140.857	107.873	80.9743	104.481	106.199	198.464	138.731	99.5858	122.483	156.683	14.1107	12.8998	7.38091	11.7635	10.5163	330.919	238.576	170.369	295.513	294.071		0.700534		340.225	108.077	11.3342	757.536	143.189	265.89		74.0205	23.5136	2.46592	64.9345	12.2739	22.7915		1.66406	1.71455
Atp5g2	820.066	729.278	686.898	709.847	699.476	8.03573	1.95625	2.45175	4.18694	3.58791	469.71	375.857	270.486	310.557	324.73	77.2544	58.2195	38.8354	39.2236	37.1378	39.6772	42.2545	28.9413	17.1761	23.2675	76.2627	64.5395	33.215	34.9641	39.9236		0.756757		729.113	350.268	30.2633	4.04372	50.1341	49.781		65.7069	31.5658	2.7273	3.88973	48.225	47.8853		0.987327	1.10672
Atp5g3	223.104	202.001	178.458	217.152	184.81	11.7506	5.41803	6.27192	7.15875	5.05334	112.181	85.2458	56.4028	71.6473	66.8178	49.7219	28.4194	24.8076	39.4236	39.4295	10.7063	11.8658	3.0614	3.49869	5.93894	81.3201	37.8835	30.5099	44.1106	49.0213		0.580013		201.105	78.4589	7.01424	7.13052	36.3604	48.5691		70.1746	27.3778	2.44759	7.74551	39.4964	52.758		1.62297	1.32169
Atp5h	506.467	418.905	365.373	405.626	417.373	5.5041	1.32699	1.04572	2.87679	2.69918	329.415	269.332	191.601	205.294	215.43	50.7399	28.2496	21.1829	33.0077	34.2041	43.1489	33.9072	20.4809	20.0926	22.9675	41.6672	18.4768	13.1748	31.1696	42.0055		0.56532		422.749	242.215	28.1194	2.69056	33.4768	29.2988		60.9954	34.9474	4.05715	4.10984	51.1361	44.7541		0.824648	0.665884
Atp5j	231.611	197.898	180.178	227.727	206.792	3.16716	2.2627	2.0924	3.23141	3.66734	94.752	95.5909	74.7611	84.5185	89.753	47.8092	58.7349	45.1126	36.6695	37.8835	19.9572	16.4836	11.476	9.37527	11.3895	81.5539	99.8051	84.5514	51.1747	63.5816		1.22385		208.841	87.8751	13.7363	2.8842	45.2419	76.1333		67.2699	28.3055	4.42461	2.32111	36.4092	61.2696		1.69136	1.68754
Atp5j2	303.881	228.011	88.3133	273.501	282.512	11.1846	6.6734	2.58893	4.9465	3.64751	172.2	111.319	40.0171	121.82	107.061	36.1653	22.0433	16.9931	23.7509	23.4257	14.9921	6.7283	4.87876	8.7809	5.62137	38.6009	13.9236	20.3782	20.8757	29.7898		0.620022		235.244	110.483	8.20029	5.80818	24.4757	24.7136		66.4667	31.2164	2.31694	10.5608	44.5032	44.9359		1.06553	0.647634
Atp5k	71.2592	55.6626	27.0759	71.3828	85.0433	1.46652	0.612679	0	1.47424	1.52793	39.8647	23.5038	8.40713	29.8045	26.1207	45.8863	34.3548	15.9685	18.8331	20.9504	4.82627	2.51111	1.17996	0.402102	2.11135	16.255	14.8981	10.2959	5.92321	21.0357		0.754054		62.0848	25.5402	2.20616	1.01627	27.1986	13.6816		69.1128	28.4313	2.4559	2.42568	64.9187	32.6556		0.368017	0.449672
Atp5l	465.05	460.596	476.773	601.012	594.939	2.97826	0.936492	0.902785	2.76649	4.51332	220.942	177.167	132.401	192.073	184.218	76.9459	51.5357	45.3335	70.6657	59.4066	20.4154	17.9463	11.6037	10.7441	15.8968	106.043	78.3037	55.0142	81.0252	76.7623		0.674002		519.674	181.36	15.3213	2.41947	60.7775	79.4297		72.5442	25.3171	2.13878	1.69637	42.613	55.6907		1.3733	1.50952
Atp5o	503.143	422.764	330.147	390.618	379.802	2.12992	0.295722	0.339265	1.77428	0.884939	237.616	191.246	105.991	147.274	131.798	28.6514	9.49173	13.0342	19.0389	18.0964	30.0008	23.1522	11.0568	12.2392	11.8514	23.0051	10.5801	4.93704	17.5475	23.6204		0.353836		405.295	162.785	17.6601	1.08483	17.6625	15.938		69.1937	27.7913	3.015	3.12762	50.9221	45.9503		0.809579	1.10373
Atp5sl	52.378	26.4928	15.0401	29.0483	24.2044	37.7439	14.2957	9.87071	41.2025	31.9171	46.7776	23.3371	14.4349	20.5303	18.8426	133.453	41.6412	25.3143	61.4306	45.1715	7.98513	2.6999	1.67899	1.73432	3.60649	128.158	24.3635	49.5898	6.48696	67.1561		0.317146		29.4327	24.7845	3.54097	27.006	61.402	55.1508		50.9585	42.9108	6.13068	18.8118	42.7713	38.4169		0.960617	0.594814
Atp6ap1	68.0702	56.7354	49.5806	80.5917	100.155	2.31496	0.257655	0.183138	1.51111	1.49512	278.559	249.577	238.913	352.331	401.437	37.3433	18.4141	23.6244	36.8205	35.9537	32.2073	35.2132	30.1376	32.4731	42.7303	36.6786	19.3376	22.2201	30.7829	21.2006		0.506323		71.0266	304.164	34.5523	1.1524	30.4312	26.044		17.3344	74.2329	8.43269	1.99973	52.8067	45.1936		0.982664	1.04757
Atp6ap2	34.5343	28.0472	23.3988	36.3795	35.6627	0.738444	0.169044	0.121986	1.27303	1.98984	153.674	131.673	133.292	177.817	186.752	19.7593	13.266	16.2374	32.6454	32.163	18.9748	21.8773	14.5138	17.7909	22.8706	34.5893	21.5619	26.5019	47.7957	42.7744		0.68721		31.6045	156.642	19.2055	0.858469	22.8142	34.6447		15.2346	75.5075	9.25782	1.47206	39.1208	59.4071		1.71438	1.58152
Atp6v0a1	20.0901	28.6434	65.7831	39.3406	42.5182	219.425	294.235	768.057	532.804	544.945	69.8282	120.73	332.964	152.139	169.725	472.457	1090.89	2476.99	974.326	991.447	8.80585	18.4315	38.154	10.2941	16.0415	428.727	959.431	2122.95	454.999	546.202		2.3062		39.2751	169.077	18.3454	471.893	1201.22	902.461		17.3249	74.5827	8.09244	18.3219	46.639	35.0392		0.907638	0.879607
Atp6v0b	326.272	381.636	497.421	469.967	557.203	4.99798	3.03086	8.04349	9.90015	9.71316	750.651	630.97	695.93	989.655	1068.31	183.064	131.728	144.05	160.054	156.105	69.3919	76.7519	68.893	60.6831	86.3409	110.849	63.2205	85.7035	68.8198	124.773		0.721099		446.5	827.104	72.4122	7.13713	155	90.6731		33.172	61.4483	5.37974	2.82312	61.3108	35.866		0.607662	0.483849
Atp6v0d1	154.727	113.908	175.699	271.416	323.625	1.34432	0.287316	0.848674	2.93227	4.11177	95.047	64.148	118.238	128.994	159.247	27.9099	17.9324	43.2268	36.8414	37.0592	13.3585	9.55308	13.01	12.3971	15.1533	31.3706	15.6996	43.7284	34.6622	30.7194		0.654874		207.875	113.135	12.6944	1.90487	32.5939	31.236		62.2932	33.9027	3.80409	2.89781	49.584	47.5182		1.1197	0.882067
Atp6v0e	183.412	192.5	218.707	325.851	390.184	2.06623	0.292059	0.661669	1.64581	2.60839	483.386	387.954	301.659	498.069	544.019	43.9221	29.6462	36.1871	53.1478	46.0805	50.569	39.1797	20.8405	28.5296	50.9914	39.3915	22.6717	31.5362	33.5562	41.0122		0.682206		262.131	443.017	38.022	1.45483	41.7967	33.6336		35.272	59.6118	5.11619	1.89221	54.3626	43.7452		0.899146	0.772418
Atp6v1a	135.104	99.5385	94.4537	186.038	206.701	1.75231	0.267045	0.461221	2.02637	2.7508	151.111	95.2654	100.546	208.111	241.456	36.6915	13.6703	32.3258	44.9918	46.9181	16.1192	11.5856	10.5172	17.331	27.0618	46.1173	19.9735	40.9365	59.1071	59.3476		0.389221		144.367	159.298	16.5229	1.45155	34.9195	45.0964		45.0882	49.7514	5.16038	1.78175	42.8631	55.3551		1.25008	1.42965
Atp6v1b2	90.7526	75.8345	145.53	176.98	166.695	1.24357	0.27901	0.467174	1.64215	1.64555	79.5579	57.4047	103.746	129.101	125.613	24.2393	15.4405	38.291	34.7678	32.8709	8.30577	7.43675	10.3118	11.6878	12.3014	25.5808	20.3685	46.1332	42.6714	35.9267		0.651385		131.159	99.0845	10.0087	1.05549	29.1219	34.1361		54.5921	41.242	4.16593	1.64117	45.2812	53.0777		1.05315	1.29975
Atp6v1c1	97.8112	73.568	71.5273	87.464	82.7494	2.66506	0.347075	0.514681	2.37868	2.95959	77.1738	42.0418	50.9206	60.8771	71.5296	69.482	29.3844	39.4265	49.9029	51.3989	15.8316	8.78713	9.47296	7.97334	9.98493	68.6912	33.9991	37.8371	45.5913	49.7725		0.431095		82.624	60.5086	10.41	1.77302	47.919	47.1783		53.8118	39.4083	6.77988	1.8303	49.4672	48.7025		0.98878	1.15188
Atp6v1d	48.181	39.3893	54.4844	65.871	71.8601	0.246503	0.033291	0.185006	0.504846	0.416272	54.711	40.9715	79.5749	67.1082	76.1848	8.44725	5.53943	12.0084	10.3953	7.9658	9.84263	6.3645	12.011	10.2764	10.4714	6.71232	6.39703	14.23	11.7329	12.8432		0.692205		55.9572	63.7101	9.7932	0.277184	8.87123	10.3831		43.2234	49.212	7.56463	1.41916	45.4201	53.1607		0.816356	1.13114
Atp6v1e1	70.7718	78.675	100.758	125.336	121.319	1.22217	0.260986	0.462419	1.83921	1.65336	52.3231	63.6848	76.3919	84.5349	85.3821	20.0256	13.7508	17.5627	27.7449	23.8394	7.40107	9.7575	7.83769	8.74686	11.0757	17.22	14.0547	19.157	24.3184	22.9968		0.701564		99.3718	72.4634	8.96376	1.08763	20.5847	19.5494		54.9626	40.0795	4.95786	2.63849	49.9365	47.425		0.866566	1.0206
Atp6v1f	281.841	276.832	309.126	399.628	487.522	4.75908	2.55503	3.3485	4.73918	3.93312	115.802	96.1441	83.0208	117.441	148.837	28.2878	29.1235	36.9996	35.9487	33.6315	19.6561	13.5256	11.6864	12.2463	8.27902	22.9594	22.8027	42.6428	35.6719	22.2421		1.02853		350.99	112.249	13.0787	3.86698	32.7982	29.2638		73.6882	23.566	2.74579	5.86537	49.7478	44.3868		0.818066	0.790171
Atp6v1g1	145.785	133.654	151.642	190.487	208.328	3.78821	0.456012	1.31082	5.23719	3.86234	76.5142	52.0346	55.1246	76.7427	83.5702	47.8676	31.0979	34.8788	36.6603	37.3548	11.5292	7.2881	4.72084	7.77177	8.4725	63.2145	46.2836	49.8886	44.9337	48.6028		0.656833		165.979	68.7973	7.95648	2.93091	37.5719	50.5846		68.3794	28.3428	3.27787	3.21769	41.2482	55.5342		1.31405	1.47311
Atp6v1h	36.9929	40.4696	42.395	85.4909	81.8736	0.756274	0.2072	0.168497	0.853084	1.27369	68.2698	85.9554	78.555	101.826	95.792	23.9263	25.2176	25.3134	24.5444	24.3731	6.53083	13.2655	7.9135	7.57586	9.3119	35.6164	40.6269	38.4606	38.4355	31.4693		1.0518		57.4444	86.0796	8.91952	0.65175	24.675	36.9217		37.6824	56.4666	5.85103	1.04701	39.6395	59.3135		1.46898	1.58774
Atp7a	7.38762	4.78426	6.23021	10.6597	10.141	0.365294	0.0730385	0.091878	0.538198	0.943491	30.7787	29.199	53.6244	70.066	72.5392	13.1009	10.0373	10.2787	20.4271	19.8489	6.34071	5.61722	6.49984	8.85802	10.5799	14.6044	12.5737	9.95797	23.1752	20.5302		0.782741		7.84055	51.2415	7.57914	0.40238	14.7386	16.1683		11.7618	76.8685	11.3697	1.28518	47.0742	51.6407		1.10663	1.22981
Atp8a1	9.48366	6.54116	3.87659	4.97742	5.24554	102.251	80.9481	57.8816	70.1357	62.5798	43.9185	26.9586	26.1133	42.3122	41.4352	501.737	316.315	338.656	348.354	355.351	9.45158	6.3131	5.63384	4.93859	5.83335	422.531	281.255	329.073	120.174	204.601		0.631175		6.02487	36.1476	6.43409	74.7592	372.082	271.527		12.3952	74.3677	13.2371	10.4068	51.7955	37.7977		0.84245	0.889513
Atp8b2	49.4772	44.8638	32.3659	68.1286	54.5422	2.74942	0.442001	0.502552	3.31214	3.08802	81.3362	54.4866	74.2571	137.239	129.837	33.8227	16.6318	34.181	58.8566	50.6234	8.27369	8.64806	8.99342	12.5756	13.0958	19.468	9.88226	23.7301	37.6484	29.8066		0.506331		49.8755	95.4312	10.3173	2.01883	38.8231	24.1071		32.0487	61.3216	6.62965	3.10833	59.7748	37.1169		0.587776	0.617195
Atp8b4	11.1374	12.3952	20.2299	11.9161	12.6754	1.23352	0.686124	0.734687	1.06236	1.77398	81.7493	130.166	237.326	108.297	128.023	29.7178	77.1281	54.6071	31.7871	36.1788	13.4807	32.8239	40.2456	15.1271	21.4623	37.9116	107.806	69.4839	40.2291	45.5295		2.54341		13.6708	137.112	24.6279	1.09813	45.8838	60.1919		7.79358	78.1663	14.0401	1.02463	42.8125	56.1629		1.26674	1.39266
Atp9b	10.6802	10.6408	18.4869	13.627	15.5	7.90616	16.736	37.7597	14.1589	14.6016	51.631	78.732	135.148	102.315	101.192	78.8023	120.104	145.062	109.596	84.9834	9.83983	20.1596	21.3584	12.9367	16.5073	52.0306	178.398	121.505	86.3976	169.936		1.51756		13.787	93.8035	16.1604	18.2325	107.71	121.653		11.1409	75.8003	13.0588	7.36382	43.5022	49.1339		0.664525	1.48135
Atpaf1	22.3661	19.2913	15.6294	11.6966	10.0283	0.717507	0.147257	0.139749	0.74806	0.811331	17.0455	15.466	16.9249	14.301	15.3273	16.8986	13.1562	10.5161	14.2377	14.1845	2.75615	4.49966	3.00566	1.07743	3.91107	21.3256	18.9531	9.11326	18.7093	18.6874		0.790913		15.8023	15.813	3.05	0.512781	13.7986	17.3577		45.5854	45.6161	8.79842	1.61918	43.5712	54.8096		1.24734	1.4095
Atpaf2	67.5561	57.3147	47.7933	46.5479	43.4541	4.15688	0.857775	0.765451	2.63347	2.83748	51.1158	36.1304	25.8249	34.0335	35.2381	41.6185	20.1891	16.2864	32.1572	28.664	7.38176	8.05564	2.83933	2.71442	5.10023	48.9583	24.5625	18.9265	37.7431	29.3617		0.497182		52.5332	36.4685	5.21828	2.25021	27.7831	31.9104		55.7559	38.7057	5.53839	3.63267	44.8521	51.5152		1.17222	1.2064
Atpif1	1129.15	843.792	698.383	691.091	601.877	12.7993	3.16286	3.18846	8.10983	6.90582	600.33	534.751	385.679	412.452	413.627	149.978	51.7125	55.9217	89.4903	76.9065	86.8708	52.3702	42.0506	45.769	41.9776	237.759	54.2142	81.7569	118.519	70.0578		0.349141		792.859	469.368	53.8076	6.83325	84.8017	112.461		60.2461	35.6653	4.08862	3.34805	41.5499	55.1021		1.58142	1.04746
Atr	14.3232	10.4411	6.27296	4.69818	3.15281	1.03776	0.244023	0.472255	1.63997	1.68412	36.7462	30.9603	31.4175	15.9425	15.1154	16.3968	12.2316	13.9714	13.2755	12.2111	9.6908	11.2571	7.79753	3.14721	5.28116	23.7831	20.2711	17.4345	17.3524	15.4355		0.760577		7.77765	26.0364	7.43477	1.01563	13.6173	18.8553		18.8555	63.1203	18.0242	3.03279	40.6629	56.3043		1.42458	1.6076
Atrip	10.4573	11.3973	8.15724	9.01659	8.17553	4.85382	3.9192	2.81231	5.05427	3.96799	16.6674	17.2246	17.5535	15.2585	14.9193	26.9021	20.9644	19.4031	22.8124	24.5289	3.55426	2.88973	1.95334	0.566606	2.31488	39.6777	28.5642	21.854	26.3734	25.5149		0.787197		9.4408	16.3247	2.25576	4.12152	22.9222	28.3968		33.6916	58.2582	8.05019	7.43413	41.3455	51.2204		1.45787	1.346
Atrn	13.7887	8.34339	5.87644	9.76557	10.4599	0.658875	0.04095	0.0355385	0.530736	0.526463	47.2118	27.552	34.3646	47.112	47.4712	13.4847	6.24027	7.5271	11.9641	12.1766	9.73945	6.57563	5.88437	5.84083	7.58166	17.9496	7.03758	7.42858	11.9229	12.6133		0.499857		9.64681	40.7423	7.12439	0.358513	10.2786	11.3904		16.7731	70.8396	12.3873	1.62757	46.6624	51.71		1.30825	1.11012
Atrx	17.3659	10.4403	4.1867	5.34621	4.62574	1.66321	0.577087	0.609181	1.23526	1.0522	59.503	48.6063	43.5223	39.4383	38.009	32.1569	15.5528	23.2682	25.5193	23.7518	21.4556	17.9434	12.7019	14.1838	16.2244	32.1146	20.151	26.2972	28.7655	27.2401		0.499227		8.39298	45.8158	16.5018	1.02739	24.0498	26.9137		11.8695	64.7934	23.3371	1.97609	46.2578	51.7661		0.998723	1.27779
Atxn1	0.958055	1.08472	3.14179	1.55538	2.26605	19.9515	29.5811	55.9594	13.641	45.0242	3.01538	5.59167	8.68153	9.51454	13.9037	34.0425	68.6015	86.0487	79.0629	132.824	0.376643	0.590453	1.3426	1.46465	3.28782	24.3896	29.7141	71.496	50.4532	58.0613		1.9862		1.8012	8.14136	1.41243	32.8314	80.116	46.8228		15.8626	71.6985	12.4389	20.5491	50.1445	29.3064		0.724537	0.441285
Atxn10	124.342	92.6033	71.5282	103.67	104.636	0.83888	0.055887	0.109836	0.573989	0.903323	104.025	69.1222	54.8271	78.6423	90.3511	22.0767	11.2821	11.4311	17.7796	18.8077	13.5265	10.1312	5.9674	7.13844	10.066	24.7884	13.8272	12.6658	21.0502	20.7197		0.53223		99.3558	79.3936	9.36592	0.496383	16.2754	18.6102		52.8164	42.2047	4.97882	1.40292	45.9991	52.598		1.11751	1.20722
Atxn1l	19.6395	20.7401	16.9066	9.26753	7.71096	1.61515	1.09859	0.857701	2.74909	2.93392	37.3199	43.1782	40.903	64.4778	63.7827	26.516	24.8557	34.5291	37.0848	26.8554	6.06533	8.21448	5.8106	7.54969	8.40633	28.674	23.0105	35.6317	26.3559	16.7159		0.93966		14.8529	49.9323	7.20929	1.85089	29.9682	26.0776		20.6306	69.3557	10.0137	3.19689	51.7615	45.0416		1.07843	0.928633
Atxn2	41.9415	36.3107	17.9541	46.0601	43.4182	2.09659	0.295142	0.212086	1.95289	1.57327	66.6667	50.9883	38.2787	82.1578	89.0113	29.7619	15.1154	15.2716	34.5928	34.1175	8.73016	7.39608	4.57925	8.46918	8.57139	25.8774	14.9572	15.5668	30.8651	27.5482		0.523875		37.1369	65.4205	7.54921	1.22599	25.7718	22.9629		33.7281	59.4156	6.85627	2.45392	51.5842	45.9619		0.873722	0.990185
Atxn2l	167.322	264.831	202.055	172.766	157.51	35.9038	41.5925	43.2371	45.1056	42.7706	334.113	579.722	337.896	477.346	509.188	149.458	222.584	87.1441	132.975	138.048	42.2095	73.9431	32.6101	36.5527	49.9332	105.942	145.711	55.4529	93.8394	104.249		1.48602		192.897	447.653	47.0497	41.7219	146.042	101.039		28.0536	65.1038	6.84261	14.4465	50.5681	34.9854		0.710772	0.656176
Atxn3	18.6337	15.4365	16.1201	11.2521	11.4851	2.52254	0.274554	0.597952	1.8735	2.82828	27.7043	18.7645	41.0085	28.5827	30.1613	35.8139	27.3744	23.325	38.0831	42.5163	4.57903	3.73248	3.78562	3.93638	5.52405	37.3371	27.3849	44.1566	41.4212	44.1899		0.770753		14.5855	29.2443	4.31151	1.61936	33.4226	38.8979		30.2973	60.7468	8.95596	2.19011	45.2024	52.6075		1.04138	1.00037
Atxn7	10.0509	15.8783	15.3805	7.01264	6.64257	0.747108	0.504021	0.422515	0.516923	0.632319	19.1873	22.3559	25.5511	17.9828	20.1462	15.7003	15.8373	12.3172	10.1472	10.6688	3.53262	6.22337	4.23712	3.26304	3.89094	21.7067	25.5653	20.8326	15.3036	11.6388		1.0082		10.993	21.0447	4.22942	0.564577	12.9342	19.0094		30.3112	58.027	11.6619	1.73673	39.7875	58.4758		1.35966	1.57776
Atxn7l1	53.7139	36.9929	67.194	69.1604	72.7469	2.98675	0.691728	1.52131	3.34844	4.49657	90.7439	61.635	110.137	121.761	126.476	62.0553	46.1368	71.351	84.909	80.396	14.6092	11.8471	17.1275	17.7913	16.379	72.5074	59.5417	95.5383	101.548	83.956		0.747547		59.9616	102.15	15.5508	2.60896	68.9696	82.6182		33.7502	57.4968	8.75301	1.69197	44.7283	53.5797		1.16576	1.28438
Atxn7l2	14.1365	11.6886	4.85449	8.97656	9.65989	19.3823	9.66364	12.6604	15.4935	13.92	22.1363	18.2132	7.99953	17.8386	20.8178	64.2304	46.6155	24.2261	63.4731	47.1299	2.90268	2.09305	0.259207	1.20457	1.75512	41.3548	16.7368	9.90213	9.20587	39.0099		0.729959		9.86321	17.4011	1.64293	14.224	49.135	23.2419		34.1202	60.1963	5.68344	16.4247	56.7373	26.8379		0.649311	0.3725
Atxn7l3	37.8995	37.154	33.3676	42.13	39.8971	102.419	84.7037	92.7974	92.8032	82.4054	37.0352	26.488	25.8013	35.5644	33.2882	142.754	99.367	59.0997	112.714	68.1622	4.21439	3.4753	2.29091	2.95913	4.15343	136.871	63.9492	18.3053	59.1565	49.1156		0.698185		38.0897	31.6354	3.41863	91.0258	96.4193	65.4794		52.0751	43.251	4.67385	35.9893	38.1218	25.8889		0.959073	0.647118
Aup1	285.74	268.756	254.355	255.516	254.395	22.2587	16.7086	20.0863	17.1068	12.999	637.026	529.603	542.756	620.414	627.729	346.086	222.24	170.277	258.818	245.108	57.9464	54.015	44.9994	45.6358	61.3075	224.191	90.1594	106.421	154.14	143.793		0.643184		263.752	591.505	52.7808	17.8319	248.506	143.741		29.0464	65.141	5.81262	4.34841	60.5996	35.052		0.648805	0.408347
Aurka	130.365	102.44	98.9976	97.2411	59.5793	47.8207	12.9739	17.1472	23.7622	19.18	119.839	82.5558	71.0682	70.5602	46.0636	83.4275	31.1453	44.7399	35.1094	29.6869	13.4762	11.9978	6.69299	6.88539	4.53014	41.8828	15.5622	26.0308	8.2732	5.9126		0.380744		97.7246	78.0174	8.71651	24.1768	44.8218	19.5323		52.9792	42.2954	4.72546	27.3089	50.6284	22.0627		0.507924	0.515229
Aurkaip1	121.218	115.485	109.421	116.286	129.836	16.7629	16.0731	32.7938	27.1197	30.6321	75.7242	65.253	59.9422	57.1283	59.5333	23.7042	13.9451	13.0659	15.9382	13.9578	5.04998	5.15733	4.27656	7.26892	3.48733	0	0	10.4548	0	0		0.604962		118.449	63.5162	5.04802	24.6763	16.1222	2.09096		63.3373	33.9634	2.69928	57.5346	37.5901	4.87523		0.0404789	0.0669115
Aurkb	146.705	106.505	62.164	60.3398	37.8835	6.44715	2.33465	3.14838	3.81799	2.62214	137.265	75.4208	48.4664	51.2016	35.8844	117.923	31.7065	27.2944	40.8643	30.6793	15.1216	12.5523	5.64465	3.74731	4.16127	80.6693	19.1806	18.2698	15.403	14.1835		0.275022		82.7195	69.6477	8.24543	3.67406	49.6935	29.5412		51.5025	43.3638	5.13374	4.43145	59.9376	35.631		0.68674	0.617021
Avl9	11.3433	11.002	11.0111	11.8525	13.4392	0.738251	0.121255	0.097407	0.7935	1.08628	16.1526	14.8551	19.2537	25.6016	28.2867	16.682	14.7899	13.3645	19.3056	20.7795	3.40625	4.29689	3.30014	4.50905	5.96106	21.0124	21.5575	17.7863	27.2053	24.3751		0.89299		11.7296	20.83	4.29468	0.567339	16.9843	22.3873		31.827	56.5198	11.6531	1.42052	42.5257	56.0538		1.2449	1.42861
Avpi1	38.8743	22.553	18.0832	51.748	57.2876	2.01971	0	0	2.05168	1.41959	28.6447	13.5082	12.6636	32.599	28.6993	15.2438	5.12617	13.8423	24.8729	19.3279	2.19541	2.138	1.35063	2.82052	1.41763	16.2186	6.90789	11.5482	27.9073	26.7861		0.377139		37.7092	23.2229	1.98444	1.0982	15.6826	17.8736		59.9353	36.9107	3.15407	3.16899	45.2542	51.5768		1.06001	1.29084
Axin1	56.9237	43.6033	32.9358	38.7184	36.2076	114.052	145.23	92.6296	81.2437	68.4632	44.3611	29.3285	23.4167	33.1672	31.4197	40.2347	33.789	35.1647	31.2664	33.943	4.68782	5.11108	2.45093	2.76088	2.34912	19.5154	23.1421	7.68724	11.2218	10.8306		0.843683		41.6778	32.3387	3.47197	100.324	34.8796	14.4794		53.7858	41.7336	4.48063	67.0242	23.3023	9.67342		0.497528	0.693959
Axl	1.36091	2.77417	17.8286	12.0065	9.94475	6.25315	28.8245	181.854	87.1955	75.3916	2.9497	8.67292	49.9863	28.8984	23.1544	22.7108	61.6062	264.699	106.703	92.7878	0.398321	1.29656	6.29321	1.66724	2.49485	0.989446	19.5831	241.194	80.7818	37.0493		2.64041		8.78299	22.7323	2.43004	75.9038	109.701	75.9196		25.8739	66.9674	7.15867	29.0236	41.9468	29.0296		0.0839048	0.328771
Azi2	23.8878	20.7852	24.3534	26.4002	28.4629	432.856	440.487	508.509	440.244	489.113	31.5907	34.1516	49.7635	50.5635	48.5958	225.326	359.263	483.075	451.687	425.587	7.49347	7.51922	10.543	10.3503	8.7546	223.58	457.539	905.648	628.744	714.967		1.59179		24.7779	42.933	8.93212	462.242	388.987	586.095		32.329	56.0169	11.6542	32.1599	27.0633	40.7768		0.992284	1.27279
Azin1	48.8705	66.9802	72.4054	27.6036	28.5965	183.352	256.261	374.574	146.538	183.205	54.8861	74.476	90.1461	43.9535	47.0649	223.649	233.496	281.66	267.313	257.712	7.44635	14.1573	12.1934	6.29751	9.56697	153.645	250.104	418.717	227.497	175.355		1.04383		48.8912	62.1053	9.9323	228.786	252.766	245.063		40.4298	51.3569	8.21334	31.4865	34.7868	33.7267		0.688387	1.07082
B3galnt2	12.0542	9.54277	5.42338	6.46307	5.29208	0.719705	0.205945	0.245269	0.612291	1.16103	37.6269	26.3886	21.5269	24.4488	23.1222	19.9185	9.47127	7.78923	19.0006	20.1848	6.74061	7.40325	4.14069	3.08353	4.7126	33.5814	16.9228	14.287	29.7904	29.5759		0.500575		7.75511	26.6227	5.21614	0.588848	15.2729	24.8315		19.5866	67.2393	13.1741	1.44704	37.5318	61.0212		1.65315	1.71162
B3gat3	43.2296	29.5947	30.3477	72.4879	91.4601	2.92691	1.29303	1.54095	3.50523	3.97426	64.621	44.7996	64.3681	98.9688	111.791	57.6619	29.3017	51.3725	71.5341	69.092	6.22145	3.7717	4.37329	5.43353	9.14517	59.6379	52.8743	56.905	72.9517	76.6959		0.516548		53.424	76.9098	5.78903	2.64807	55.7925	63.813		39.2469	56.5003	4.2528	2.16605	45.6367	52.1973		1.03368	1.77793
B3gnt2	37.6277	51.7024	50.061	62.0408	52.5092	66.9557	82.2023	91.2877	104.859	76.4047	88.0864	83.2557	94.1302	129.677	123.179	150.488	124.117	114.725	176.302	160.858	14.5238	15.3737	10.9831	17.3874	18.9645	154.37	142.667	89.5167	175.425	172.393		0.825916		50.7882	103.666	15.4465	84.342	145.298	146.874		29.893	61.0155	9.09151	22.4007	38.5903	39.009		1.02563	1.14826
B3gntl1	7.38775	2.81133	4.88693	3.42581	4.17081	1.37809	0.226963	0.196113	0.93329	1.05602	20.882	8.96538	7.80779	18.1659	20.0937	28.2794	12.0767	12.2537	23.2724	24.9218	4.1901	3.22546	2.53207	2.85696	3.62611	32.6185	15.6664	14.4772	34.364	31.8011		0.446617		4.53653	15.1829	3.28614	0.758095	20.1608	25.7854		19.7192	65.9967	14.2841	1.62318	43.1669	55.2099		1.1482	1.27451
B4galnt1	227.325	150.861	59.5946	107.796	107.863	3006.11	2032.31	846.808	1217.96	1264	450.24	301.364	185.787	237.963	250.357	2774.57	1820.68	1167.11	1391.61	1558.41	40.6813	27.3734	14.4065	16.5529	21.4157	1438.62	730.85	434.606	775.949	737.214		0.656325		130.688	285.142	24.086	1673.44	1742.48	823.447		29.7075	64.8174	5.47513	39.4738	41.1023	19.4239		0.518674	0.401746
B4galt1	67.2489	36.0534	47.5087	42.6799	45.8851	1.74846	0.406961	0.5844	1.81188	1.66624	169.439	91.6509	208.734	148.792	154.475	44.3582	21.9645	65.0671	41.0211	36.243	16.9637	12.0145	20.4406	11.9376	15.1331	50.1231	25.8094	74.3901	42.7069	44.1268		0.506292		47.8752	154.618	15.2979	1.24359	41.7308	47.4313		21.9821	70.9938	7.0241	1.37556	46.1595	52.465		1.1271	1.16743
B4galt3	26.6674	49.4239	98.9777	58.0316	58.6469	2.32832	1.3435	5.52528	3.77923	2.9117	59.1871	108.161	185.085	132.973	128.07	60.879	89.9103	105.999	94.4118	83.9199	8.15918	15.0079	13.7376	11.1739	12.7467	41.2261	58.6011	62.5261	53.4014	53.9092		1.46916		58.3495	122.695	12.165	3.17761	87.0241	53.9328		30.2001	63.5037	6.29629	2.20461	60.377	37.4184		0.682398	0.655603
B4galt5	40.6896	61.5977	54.3005	93.037	72.9822	3.85214	1.00879	1.35337	6.55943	5.73762	100.782	123.229	178.203	237.725	193.876	48.9498	39.2115	69.3499	117.937	97.0318	9.97606	13.3701	13.8831	19.3173	15.9578	45.1049	40.7757	65.5943	104.136	86.4789		0.805039		64.5214	166.763	14.5009	3.70227	74.4959	68.4179		26.2511	67.8491	5.89981	2.52515	50.8102	46.6647		0.923024	1.0389
B4galt7	22.7859	8.83886	10.3908	22.2995	26.1714	5.18485	0.599301	0.839206	2.90438	2.67465	57.6453	16.5227	29.0765	51.6809	54.1731	58.9036	11.4508	12.3608	40.2621	39.2242	6.46417	3.08548	2.12294	3.93355	6.29912	47.2513	7.80564	10.6657	31.3653	40.6033		0.207847		18.0973	41.8197	4.38105	2.44048	32.4403	27.5382		28.1459	65.0404	6.81366	3.90983	51.9718	44.1184		0.805484	0.707237
B9d2	30.4168	30.2832	30.6376	28.4969	29.1987	2.63357	0.609984	0.625317	1.13548	2.12911	28.3169	24.4855	23.8359	19.5869	20.1224	46.4615	34.2228	32.515	24.0353	24.3452	3.76056	3.49509	1.43845	1.88058	1.28894	39.3318	22.3682	24.358	10.8058	15.3426		0.742133		29.8067	23.2695	2.37272	1.42669	32.316	22.4413		53.7552	41.9657	4.27912	2.53933	57.5182	39.9425		0.849778	0.66344
Babam1	149.572	127.379	117.003	164.001	164.335	5.09992	5.17661	6.45932	5.35561	3.55415	104.692	77.95	66.737	98.1774	105.989	47.6692	35.5509	24.911	41.6753	38.8085	11.0751	11.8712	7.11843	7.41501	11.1892	47.2197	34.6019	24.3514	32.7092	24.6549		0.751008		144.458	90.7091	9.73379	5.12912	37.723	32.7074		58.9863	37.0391	3.97458	6.78818	49.9249	43.287		0.990764	0.974034
Bace1	7.75794	2.44713	2.94	2.71365	2.21731	35.056	10.1139	23.6292	10.7899	3.19804	15.3802	7.09576	12.6796	14.6857	14.6151	26.314	9.37897	25.4787	24.7862	32.9399	2.80542	2.75956	2.8724	2.87887	3.27745	51.9522	5.52983	15.1583	18.2639	50.0542		0.379987		3.61521	12.8913	2.91874	16.5574	23.7796	28.1917		18.6109	66.3636	15.0255	24.1613	34.7002	41.1385		1.93864	0.62914
Bach1	19.2886	14.818	12.8618	9.91896	8.49015	1.28223	0.239741	0.289701	0.911228	0.936047	22.6867	15.6099	19.5448	19.7482	18.7266	20.8604	15.8321	16.0582	18.0239	18.3681	4.55063	4.00582	3.04072	2.8937	4.52013	23.1092	19.7893	22.5776	20.504	19.7471		0.769984		13.0755	19.2633	3.8022	0.731789	17.8285	21.1455		36.1792	53.3003	10.5205	1.84303	44.9016	53.2554		1.10287	1.2351
Bad	47.5612	34.6189	33.6147	46.9522	63.3378	53.354	32.9778	38.5939	44.0999	67.7497	30.1989	13.5883	15.7313	29.258	27.456	41.2111	6.85259	17.2325	29.3934	40.7782	2.12111	1.02708	1.41103	1.4173	2.50248	27.5963	0	27.9015	15.1767	14.0744		0.186032		45.217	23.2465	1.6958	47.3551	27.0936	16.9498		64.449	33.1339	2.41707	51.8117	29.6434	18.5449		0.677459	0.127347
Bag1	185.933	126.175	91.2545	175.052	169.285	0.911501	0.07629	0.310336	1.13781	1.68101	54.4531	35.9016	34.4691	49.5936	50.1684	22.6014	11.1743	15.3309	28.4968	27.5801	10.0012	5.86767	6.79921	6.7611	6.32362	24.1867	16.045	15.6144	41.9302	34.1537		0.515827		149.54	44.9172	7.15056	0.823391	21.0367	26.386		74.1737	22.2795	3.54677	1.70665	43.6029	54.6905		1.06717	1.40008
Bag3	44.4736	49.0012	39.2171	61.873	51.7344	1.65677	0.367868	0.308416	1.46777	1.08303	45.7996	48.5344	44.7551	70.4933	59.6468	13.2355	8.62922	12.6906	17.2309	14.327	4.10946	6.44898	3.74382	4.79353	6.35324	17.3125	9.23396	14.2182	12.9599	12.2148		0.676422		49.2598	53.8458	5.0898	0.976772	13.2227	13.1879		45.5286	49.7672	4.70427	3.56652	48.2802	48.1533		1.2864	1.0628
Bag4	17.4381	10.0171	7.30611	11.3045	10.0308	0.936443	0.344194	0.614381	0.416092	0.550639	17.7603	8.68946	10.1887	15.3982	14.9304	15.9087	7.61454	7.81145	10.6705	8.4377	2.45155	1.66837	2.32679	1.91645	2.24831	21.3591	8.59179	14.5452	18.7085	12.9301		0.509475		11.2193	13.3934	2.1223	0.57235	10.0886	15.227		41.9648	50.0969	7.93827	2.21088	38.9702	58.8189		1.32235	1.11344
Bag5	26.4496	30.3854	22.5434	14.7484	15.3655	6.22691	7.21548	2.92874	2.87545	3.08365	18.227	17.973	17.1312	11.5723	12.7021	19.6297	21.5523	14.2645	15.6094	17.9102	5.00381	4.45751	4.6166	2.62375	1.72177	15.5837	21.1608	18.0841	21.9538	10.345		1.09319		21.8985	15.5211	3.68469	4.46605	17.7932	17.4255		53.2754	37.7604	8.96425	11.2538	44.8364	43.9098		0.803875	0.982642
Bag6	207.931	200.798	173.226	201.428	190.863	1674.33	1719.89	1654.84	1822.32	1763.85	301.911	275.452	237.836	250.47	247.735	1220.32	1001.94	967.613	1100.34	1063	20.5242	24.0934	14.1167	15.3352	19.5367	751.006	498.095	472.027	408.235	504.332		0.821193		194.849	262.681	18.7212	1727.04	1070.64	526.739		40.9131	55.1559	3.93096	51.9502	32.2053	15.8445		0.615731	0.497631
Bahcc1	14.8061	11.2002	16.2391	11.1468	9.46243	3.92489	2.16346	9.51256	3.34917	2.43592	33.9156	22.9499	44.891	29.7416	27.4371	15.0723	11.8053	32.6288	12.8509	10.4051	3.21925	3.18682	3.57984	2.19676	2.60095	11.9459	7.32283	19.255	8.21025	7.8525		0.796731		12.5709	31.787	2.95672	4.2772	16.5525	10.9173		26.5688	67.1822	6.24906	13.4728	52.1388	34.3884		0.805476	0.649951
Bahd1	18.3961	23.8504	13.3161	30.6976	29.9576	0.722182	0.358726	0.156387	0.871424	1.03586	25.0561	30.5983	18.2362	47.6959	50.374	9.32199	9.63648	5.50862	11.8005	12.2237	2.6058	3.09148	1.05833	3.92118	3.70812	7.49442	9.67906	4.00374	10.5718	10.9957		1.03047		23.2436	34.3921	2.87698	0.628916	9.69825	8.54893		38.4111	56.8346	4.75434	3.33181	51.3785	45.2897		0.822944	1.004
Baiap2	13.6033	10.7187	6.48515	17.9821	20.1392	211.036	146.155	118.413	268.308	278.59	22.4906	18.8748	15.4117	37.0415	38.8206	187.362	149.198	119.719	261.666	350.842	2.98996	1.35711	0.768701	3.71084	4.02362	47.3788	33.0829	15.1548	129.781	309.462		0.797388		13.7857	26.5278	2.57005	204.5	213.757	106.972		32.1468	61.8601	5.99308	38.9354	40.6979	20.3667		0.25684	0.22692
Banf1	230.903	219.878	219.704	226.343	207.488	1622.17	1736.25	1942.72	1745.5	1815.86	178.447	144.815	95.826	116.654	114.432	654.281	561.628	263.762	331.558	333.186	14.9772	18.8734	6.20173	9.64082	10.3343	205.631	241.045	145.872	166.837	112.721		0.858605		220.863	130.035	12.0055	1772.5	428.883	174.421		60.86	35.8318	3.30818	74.6063	18.0521	7.34156		0.315332	0.430204
Banp	7.9846	8.67279	4.02238	8.40733	8.1586	62.9581	102.234	51.1559	98.3991	66.7658	16.8449	13.9306	9.4217	25.2136	26.3186	96.2266	92.0557	55.0654	154.932	161.199	1.52122	1.98161	1.10756	2.53995	3.30296	115.237	36.7287	37.877	110.637	145.974		0.957101		7.44914	18.3459	2.09066	76.3026	111.896	89.2908		26.7131	65.7896	7.49725	27.4975	40.3244	32.1781		1.19553	0.405441
Bap1	70.3903	58.5682	41.3106	63.1405	56.1232	1.84846	1.4624	0	1.64048	1.42867	57.2428	51.2894	35.415	39.0349	38.5002	35.2307	44.479	21.8343	29.6621	25.289	6.23942	8.37944	4.3945	2.70629	4.49838	28.6695	24.5349	14.8739	18.6843	15.649		1.25526		57.9065	44.2965	5.24361	1.276	31.299	20.4823		53.8933	41.2265	4.8802	2.40494	58.991	38.6041		0.818906	0.561466
Bard1	15.5517	10.2824	12.6866	8.1166	5.33717	0.422951	0.095773	0.160219	0.70418	0.505332	37.4531	20.7077	27.1532	16.3387	11.9018	27.987	13.097	20.6171	11.3143	8.20259	6.25422	4.14107	4.41865	2.21277	2.45203	38.0139	20.7036	30.7655	18.1445	12.9507		0.486321		10.3949	22.7109	3.89575	0.377691	16.2436	24.1156		28.0931	61.3782	10.5286	0.927146	39.8744	59.1985		1.34591	1.53959
Batf2	3.46531	3.73074	151.489	24.961	20.886	0.684677	1.04513	7.28793	2.8174	3.45887	2.44762	5.71908	114.612	19.1361	14.8585	2.63898	16.3535	99.0933	13.2693	11.4975	0	1.27212	22.1602	2.97201	3.10625	0	10.3566	151.765	16.7188	9.7795		4.76878		40.9065	31.3546	5.90212	3.0588	28.5705	37.724		52.3347	40.1143	7.55101	4.41046	41.1956	54.3939		0.274802	0.654426
Bax	355.594	333.987	304.388	491.062	520.361	28.8171	17.5574	10.4023	30.5998	30.6698	256.223	140.165	114.25	209.289	203.764	123.006	33.9839	39.7142	86.1192	80.6048	22.6429	19.6576	10.0909	15.3996	21.6684	67.0892	28.5131	23.6242	65.9655	39.8161		0.282115		401.078	184.738	17.8919	23.6093	72.6856	45.0016		66.4358	30.6006	2.96366	16.709	51.4419	31.8491		0.549081	0.84362
Baz1a	33.6924	50.5144	28.1654	36.7883	30.804	2.12821	0.39876	0.507291	1.61968	1.51352	74.602	97.76	82.1537	79.6072	72.3136	31.3619	32.5673	42.7818	28.4772	25.9978	12.1924	21.702	14.6474	11.5187	11.0119	37.4307	42.0334	53.0698	34.0858	25.0063		1.03725		35.9929	81.2873	14.2145	1.23349	32.2372	38.3252		27.3721	61.818	10.8099	1.71805	44.9012	53.3808		1.18753	1.282
Baz1b	86.8627	54.0711	38.7496	37.9453	30.1835	3.78179	0.811125	0.613208	2.79777	2.40151	138.425	83.4567	64.8155	72.1326	63.8613	89.577	47.1242	38.7227	47.8021	45.9958	23.5739	16.3631	10.4318	8.82893	10.2635	86.6517	43.9204	35.5553	45.3954	39.2639		0.531307		49.5624	84.5383	13.8922	2.08108	53.8444	50.1573		33.4897	57.1232	9.38709	1.96175	50.7569	47.2813		0.967704	0.933425
Baz2a	24.4128	25.7135	19.8873	47.8052	42.2425	2.79636	1.11398	1.22755	3.20424	2.931	54.2436	33.9298	42.5145	114.74	113.018	31.377	13.4795	23.118	48.1406	46.8065	7.69348	5.46185	5.98542	11.3671	13.363	21.7865	10.3458	23.0955	34.5881	42.7804		0.447216		32.0122	71.6893	8.77417	2.25463	32.5843	26.5193		28.4615	63.7376	7.80094	3.67453	53.1051	43.2204		0.703787	0.783579
Baz2b	17.069	15.5848	14.0109	13.9977	14.1467	1.00729	0.252191	0.305209	0.7792	1.35224	44.6759	41.8118	56.9148	50.2411	54.9419	25.8935	23.1124	30.683	27.1611	26.5881	11.7735	13.4409	14.1778	8.5625	11.8406	30.5938	29.319	40.0638	33.375	33.4609		0.896587		14.9618	49.7171	11.9591	0.739226	26.6876	33.3625		19.5227	64.8727	15.6046	1.21605	43.9018	54.8822		1.17477	1.2574
Bbc3	54.3871	146.234	116.979	86.0059	90.4692	6.22069	7.76255	7.57053	6.59584	9.06938	51.4232	103.474	81.129	65.0098	72.4063	42.2442	79.7889	66.8858	53.9815	50.5328	5.49055	15.051	6.7606	4.04314	6.97728	32.4596	66.2531	44.3054	31.3916	43.1871		1.8682		98.815	74.6884	7.66451	7.4438	58.6866	43.5193		54.5433	41.2261	4.23061	6.7887	53.5219	39.6894		0.773736	0.832454
Bbip1	10.4642	11.0548	11.7173	12.2778	12.3072	20.0249	23.8778	21.8825	23.3915	21.3639	9.82376	7.62273	8.31571	9.59723	9.10489	45.0401	53.9814	33.7051	36.2642	27.0021	2.47987	3.16238	1.64416	2.31585	3.82544	67.5139	29.4362	0	77.2326	106.703		1.19421		11.5643	8.89287	2.68554	22.1081	39.1986	56.1772		49.9694	38.4263	11.6043	18.818	33.3651	47.8169		1.48814	0.553572
Bbs4	5.67991	4.38724	8.82154	4.67524	4.61756	0.428609	0.122662	0.113705	0.637007	0.66223	9.28887	7.88786	11.7686	13.8183	14.7486	9.32123	6.67545	7.25263	13.1269	14.2094	2.13052	2.65811	2.64011	2.81908	4.63299	10.0215	9.6202	10.8938	16.9159	14.9275		0.743656		5.6363	11.5025	2.97616	0.392842	10.1171	12.4758		28.0205	57.1837	14.7958	1.70907	44.0147	54.2762		1.06785	1.38366
Bbs5	4.33766	6.61774	5.13264	5.14952	4.53272	0.925171	0.274173	0.52193	0.662089	0.614702	9.38446	11.0009	9.03856	9.60801	10.0352	11.1338	9.91629	8.4915	11.986	10.1752	1.99899	3.07235	3.19492	2.31739	1.6396	16.9256	16.9127	15.0992	18.1478	13.7237		0.899663		5.15406	9.81344	2.44465	0.599613	10.3405	16.1618		29.6004	56.3597	14.0399	2.21243	38.1542	59.6334		1.47734	1.64092
Bbx	28.6182	20.902	16.5048	28.6123	26.3243	0.901929	0.183848	0.165034	0.770404	1.18638	39.743	23.3631	29.7219	58.5516	56.9701	25.6318	11.0353	18.1431	26.5817	24.1633	8.51479	5.12158	4.90188	8.82481	10.525	27.4752	14.2698	20.3911	30.792	28.0225		0.451917		24.1923	41.6699	7.57761	0.641518	21.111	24.1901		32.9417	56.7402	10.3181	1.39635	45.9508	52.6528		1.06922	1.26874
Bcap29	30.5139	25.0841	16.5385	21.2363	17.3705	35.4354	24.9462	28.8105	12.9374	18.3757	107.011	69.2253	86.589	74.3842	71.4105	32.8072	19.4364	25.1419	35.3793	38.2768	16.2891	18.5843	14.5783	11.9933	14.7304	76.4887	28.6333	8.33199	80.867	66.9636		0.604499		22.1486	81.7241	15.2351	24.101	30.2083	52.2569		18.5955	68.6135	12.791	22.616	28.347	49.037		2.29208	1.45003
Bcap31	53.0186	43.1686	27.9986	44.8122	42.6423	0.800399	0.146446	0.0752515	0.592634	0.552663	149.132	152.581	101.457	157.949	169.872	23.9275	8.20822	6.48441	15.0356	15.5822	21.4512	25.4298	11.5493	15.9435	19.8455	29.6111	9.49832	7.30488	16.2492	16.3822		0.3694		42.3281	146.198	18.8439	0.433478	13.8476	15.8091		20.4119	70.5011	9.08707	1.4406	46.0202	52.5392		1.228	1.1401
Bcar3	67.0644	29.8968	44.8633	115.729	127.353	2.00462	0.293644	0.411312	3.45667	5.56901	131.876	53.459	80.9066	207.577	226.201	52.3185	19.0658	33.3443	93.3921	102.32	15.0202	8.16087	8.96783	18.2948	23.7564	53.085	22.036	37.9925	97.475	102.992		0.376338		76.9811	140.004	14.84	2.34705	60.0881	62.7161		33.2066	60.392	6.4014	1.87537	48.0124	50.1123		1.01438	1.14803
Bcas2	129.247	103.559	53.18	96.8152	101.789	3.67433	1.3976	1.27106	4.35692	4.71255	88.6142	70.6464	49.7275	72.6694	80.5865	76.4954	59.0268	39.2582	65.0189	61.4276	14.421	11.5832	5.53401	8.08975	10.3544	94.6061	70.7152	48.6834	73.5612	91.0713		0.774585		96.918	72.4488	9.9965	3.08249	60.2454	75.7274		54.0345	40.3922	5.57332	2.21674	43.3248	54.4585		1.2337	1.19472
Bcas3	10.0524	8.73269	5.91489	6.34442	8.2061	6.20638	9.68167	4.59834	9.66425	3.74022	25.7682	12.321	11.4107	16.7484	21.6893	36.9391	11.8701	10.341	12.983	19.4238	4.46583	2.22207	2.24759	1.6449	1.91753	69.9022	3.22421	3.5148	6.07711	5.77266		0.33923		7.85009	17.5875	2.49958	6.77817	18.3114	17.6982		28.0991	62.9538	8.94716	15.8414	42.7959	41.3627		1.86884	0.328219
Bcat1	51.4273	79.7978	66.0165	44.003	41.2837	4.1477	1.59943	0.80339	2.23743	2.32494	70.4676	107.612	47.1129	51.1969	47.3199	69.678	113.944	16.7572	44.8384	41.5044	7.29685	15.5633	4.13474	3.60907	4.692	68.8504	111.831	14.9672	42.2985	45.0421		1.6263		56.5057	64.7419	7.0592	2.22258	57.3443	56.5978		44.0395	50.4587	5.50181	1.9133	49.3647	48.722		0.98829	0.98162
Bcat2	65.071	53.1611	39.6569	51.1167	51.0869	3.46484	0.569166	0.227678	2.47879	2.84149	65.9346	42.5313	31.5364	53.8428	58.8261	33.1264	17.0404	12.5773	33.8326	29.6632	3.74425	3.27805	4.24965	4.32892	6.5328	21.4356	14.8745	30.9853	17.048	22.1987		0.528636		52.0186	50.5343	4.42673	1.91639	25.248	21.3084		48.6248	47.2373	4.13793	3.95354	52.0869	43.9595		0.657427	0.879939
Bccip	86.469	75.8845	46.7647	100.261	86.1965	1.20436	0.55447	0.722458	1.05279	1.14999	43.6785	41.0846	28.2935	48.2238	45.9942	16.1306	12.5125	11.9087	15.4866	14.1019	7.21387	9.21866	3.06225	5.9572	5.55058	22.2424	13.7346	13.9284	30.584	11.7429		0.788792		79.1152	41.4549	6.20051	0.936814	14.028	18.4464		62.4081	32.7007	4.89113	2.80388	41.9859	55.2102		1.35678	1.09045
Bckdk	129.352	93.3628	55.0549	79.6345	90.2329	2.21865	1.2207	1.45195	3.16752	2.00173	79.4331	39.0373	25.5439	51.1979	52.0424	46.6184	18.5909	16.715	30.142	28.2117	6.78037	6.23989	1.82524	3.15749	4.80551	44.8313	7.65021	3.13072	10.5573	21.0119		0.411415		89.5274	49.4509	4.5617	2.01211	28.0556	17.4363		62.371	34.451	3.178	4.23566	59.0594	36.7049		0.962471	0.441542
Bcl10	40.427	75.4973	96.3151	71.4238	68.4688	2.5605	1.11875	1.49579	3.51616	2.83954	23.2031	41.8776	52.2299	34.2797	33.477	15.1631	23.8145	26.8358	31.6154	26.4737	2.13666	6.88583	3.37121	3.39121	3.3089	28.2631	43.6301	47.7506	36.5146	38.4414		1.53526		70.4264	37.0135	3.81876	2.30615	24.7805	38.92		63.2997	33.2679	3.43233	3.49382	37.5424	58.9638		1.8105	1.79855
Bcl2a1a	7.6932	148.339	574.366	118.835	124.619	0.0746615	1.7139	6.4358	0.774155	1.38911	9.46812	286.653	485.668	75.4475	74.5757	0.790321	92.059	232.549	15.7785	11.2735	1.16281	51.4097	59.594	8.30664	11.258	1.03324	156.137	268.098	28.8414	23.8257		51.9789		194.771	186.363	26.3462	2.07753	70.4901	95.5871		47.7989	45.7354	6.46566	1.23548	41.9198	56.8447		1.13568	1.68857
Bcl2a1b	39.3882	655.526	1571.92	366.261	344.122	0.508182	4.29225	5.65194	2.34178	4.00703	40.9394	905.781	1016.09	212.806	193.197	31.2712	632.33	470.866	70.5583	57.7063	5.97427	178.842	106.624	24.8555	25.317	39.4305	951.862	585.065	109.677	90.6026		19.6252		595.443	473.762	68.3226	3.36024	252.546	355.328		52.3454	41.6484	6.00623	0.549746	41.3175	58.1328		1.25283	1.50453
Bcl2a1d	41.7741	795.208	1785.66	407.212	341.218	0.182413	4.26295	3.82637	1.96277	1.36549	37.4229	1087.93	1240.2	212.198	182.872	17.0464	584.381	397.232	40.6644	30.7579	5.56568	189.319	146.053	22.5197	23.8492	25.8705	802.399	460.025	57.8169	46.1294		32.4376		674.214	552.126	77.4613	2.32	214.016	278.448		51.7114	42.3474	5.94119	0.468891	43.2545	56.2766		1.48897	1.37244
Bcl2l1	27.8119	210.164	593.26	254.339	238.109	143.43	1300.71	4191.22	1607.55	1708.42	29.5067	245.231	455.824	193.69	182.279	119.018	1022.56	1838.6	801.639	713.398	3.36583	31.4064	41.9356	13.6219	14.7123	60.8285	628.01	1183.06	382.836	401.023		8.52837		264.737	221.306	21.0084	1790.27	899.043	531.152		52.2111	43.6457	4.14325	55.5904	27.9166	16.493		0.51516	0.614532
Bcl2l11	18.9221	271.207	229.205	44.3492	43.483	484.125	5890.23	4894.78	1272.38	1202.75	32.351	477.363	368.339	114.749	112.107	485.16	5285.74	3663.27	1191.9	1307.44	5.99357	111.107	60.6254	17.2498	18.6838	128.804	5393.66	4028.3	1855.62	1619.32		10.8745		121.433	220.982	42.7318	2748.85	2386.7	2605.14		31.5291	57.376	11.0949	35.5117	30.8332	33.6551		0.266999	1.02041
Bcl2l12	16.9291	14.2196	13.961	17.8455	21.3752	3.59763	1.2169	3.46137	3.29323	4.95466	26.762	19.1832	15.3031	27.3228	27.3227	18.2052	10.8752	9.60052	17.6281	18.4388	4.48789	1.9329	1.0756	2.42495	5.10512	3.81797	7.80906	4.99473	1.44084	7.24768		0.61833		16.8661	23.1788	3.00529	3.30476	14.9496	5.06205		39.1777	53.8413	6.98091	14.1735	64.1161	21.7103		0.250868	0.741805
Bcl2l13	27.1289	31.3832	28.0817	25.6967	26.2738	0.558921	0.113325	0.16581	0.592322	0.762561	25.6593	26.7305	24.0964	23.4494	24.3879	13.9895	19.6448	16.7186	18.5425	17.3367	3.2001	4.75316	3.08228	2.22934	2.89218	14.609	20.9039	14.6656	14.1669	12.2868		1.37729		27.7129	24.8647	3.23141	0.438588	17.2464	15.3264		49.6566	44.5532	5.79013	1.32859	52.2438	46.4276		1.04133	1.06099
Bcl2l2	11.363	11.3668	20.739	13.108	14.9745	3.0593	1.07857	3.55644	3.60269	3.78305	22.6878	15.1081	20.4593	23.913	22.8875	45.1634	35.9474	35.4911	51.6363	48.1567	2.68708	3.11846	2.34876	2.67334	3.83153	37.2492	30.0826	0	32.6559	35.3686		0.80036		14.3103	21.0112	2.93183	3.01601	43.279	27.0712		37.4093	54.9264	7.66427	4.1109	58.9903	36.8988		0.82856	0.841266
Bcl3	8.78867	46.2053	86.3105	226.14	194.216	0.943322	1.19831	2.61634	9.73099	6.42122	7.1958	23.714	66.6198	152.56	122.51	9.19292	5.71755	68.4876	87.9362	73.03	1.0906	2.39769	7.51761	11.6768	10.8612	8.65404	6.91557	75.1855	97.5839	75.3626		0.65904		112.332	74.5199	6.70879	4.18204	48.8729	52.7403		58.0345	38.4995	3.46598	3.95295	46.1957	49.8513		0.947132	1.17834
Bcl6	27.9489	177.535	217.884	53.3294	52.8784	1.03197	2.28611	2.94155	4.77312	7.32622	37.9523	223.35	342.744	103.947	105.862	19.2374	108.895	148.859	81.9404	83.2157	4.83698	38.807	42.5629	12.8494	16.6347	19.3302	123.215	187.547	93.2853	104.748		5.43028		105.915	162.771	23.1382	3.67179	88.4296	105.625		36.2941	55.7771	7.9288	1.85701	44.7232	53.4198		1.00459	1.13031
Bcl6b	2.41409	25.9464	25.0753	9.71809	7.12262	0	1.37059	1.45396	0.629046	0.256943	5.2562	33.0422	49.7078	15.0828	11.2581	7.40351	18.024	15.6481	7.16133	7.33758	0.64239	4.53995	4.404	1.52823	1.81329	14.0328	3.23832	18.5175	1.8823	3.03464		2.26382		14.0553	22.8694	2.58557	0.742109	11.1149	8.1411		35.5738	57.8822	6.54404	3.71089	55.5798	40.7093		1.78887	0.222788
Bcl7b	39.5062	33.2126	58.7429	30.3711	34.8184	1.06957	0.958165	1.15164	1.94393	2.6884	25.2081	24.2049	34.6991	22.4582	24.0227	22.9186	20.0811	17.9524	22.0305	22.2976	3.13663	3.44563	4.63825	1.32716	2.83693	18.67	15.8786	18.5616	20.2311	16.3046		0.881369		39.3302	26.1186	3.07692	1.56234	21.056	17.9292		57.3948	38.115	4.49017	3.85311	51.9292	44.2176		0.822371	0.80065
Bcl7c	97.2287	73.2301	58.5858	79.5648	79.5744	3.41893	0.620999	0.435496	1.6415	1.22901	60.7455	36.7841	23.0463	31.3805	32.2218	17.947	7.49377	5.09212	13.2633	11.4556	4.08719	2.86924	2.61596	1.47266	2.56042	6.88206	13.5283	6.61933	9.89267	8.06642		0.448291		77.6368	36.8356	2.72109	1.46919	11.0504	8.99776		66.2466	31.4315	2.32188	6.82793	51.3557	41.8164		0.416005	1.71047
Bcl9	31.0283	11.797	13.745	48.1081	38.4928	1.57101	0.112691	0.168857	1.65703	1.5278	35.1418	16.0642	24.0168	56.4031	50.8205	16.9168	5.85982	9.51437	20.6987	20.3778	4.94557	2.11752	2.7998	4.5582	5.68825	19.4454	9.79022	16.75	27.8479	29.1003		0.38287		28.6342	36.4893	4.02187	1.00748	14.6735	20.5868		41.4117	52.7718	5.81654	2.77789	40.4588	56.7633		1.14113	1.57296
Bclaf1	53.0859	40.3338	25.7046	19.7541	15.3077	334.649	172.046	145.749	102.933	71.5055	112.44	96.4104	86.5277	66.2361	62.6045	306.635	214.568	225.623	160.195	141.839	22.0695	28.9338	15.3981	11.8359	13.198	476.595	518.028	403.521	367.572	385.682		0.700728		30.8372	84.8438	18.2871	165.377	209.772	430.28		23.0183	63.3313	13.6503	20.5327	26.0448	53.4225		1.55247	2.40772
Bco2	7.17529	4.1809	22.087	10.5615	11.2229	5.39042	2.96916	12.2023	5.8332	4.85948	14.3948	14.5302	61.0287	32.051	26.2152	17.2712	21.9412	74.0608	31.5111	25.8685	6.01928	4.44206	18.9216	6.93431	6.78965	27.4384	37.3195	114.342	52.5669	38.0465		1.25559		11.0455	29.644	8.62137	6.25092	34.1306	53.9426		22.3997	60.1166	17.4837	6.62706	36.1843	57.1886		1.55646	1.67034
Bcor	27.946	21.9258	31.7206	14.4302	10.8699	224.367	153.895	285.34	138.116	86.0097	48.1534	37.0309	68.2137	31.1813	26.6658	199.697	121.207	293.739	156.389	114.123	5.87893	5.53571	7.41242	2.52856	2.96528	229.668	19.7415	74.2951	106.639	19.2999		0.608911		21.3785	42.249	4.86418	177.545	177.031	89.9286		31.2133	61.6849	7.10185	39.9423	39.8265	20.2312		1.14933	0.169724
Bcs1l	44.172	29.8791	20.799	23.1831	23.8183	2.68158	1.24066	0.702978	1.40557	0.859101	34.5404	26.7349	18.443	20.8578	19.271	20.0966	11.1302	9.23736	15.417	12.5297	5.75866	4.36254	3.09413	2.19035	2.97634	14.9346	34.1485	8.49324	33.9572	12.4579		0.574984		28.3703	23.9694	3.67641	1.37798	13.6822	20.7983		50.6467	42.7902	6.56312	3.84283	38.1561	58.0011		0.755316	2.8976
Bdp1	15.1198	19.0228	8.07397	10.2745	9.10373	1.772	0.558732	0.318941	1.46479	1.00015	25.8479	29.9764	28.1182	24.8691	25.6099	21.9134	23.8806	16.9489	17.5559	17.9477	10.6201	11.4066	7.58674	6.4828	7.54751	26.9401	26.8352	17.3328	17.433	19.7514		1.08586		12.3189	26.8843	8.72875	1.02292	19.6493	21.6585		25.7009	56.0884	18.2107	2.4165	46.4185	51.165		1.21938	1.11875
Becn1	58.0192	63.8582	51.3445	61.2408	63.1995	3.48381	1.5699	1.77079	3.44734	4.14676	45.0674	62.6828	41.7755	43.6011	46.4504	39.3814	60.2438	27.8865	38.5994	36.8808	11.9891	19.6384	8.34504	6.54787	7.57124	51.0894	65.6665	23.8997	39.2386	39.6141		1.51664		59.5325	47.9154	10.8183	2.88372	40.5984	43.9017		50.3377	40.5149	9.14743	3.30007	46.4599	50.2401		1.28994	1.08854
Bend4	18.2143	9.62994	7.19384	24.8593	19.6493	1.24717	0.472909	1.17935	2.60739	2.10241	20.583	8.8323	10.7395	67.2371	70.7508	13.2796	5.96567	9.96552	32.5358	30.4712	4.19095	1.75701	2.04248	10.9585	16.4454	14.8487	7.36668	12.1739	36.8982	27.9249		0.487805		15.9094	35.6285	7.07887	1.52185	18.4436	19.8425		27.1413	60.7822	12.0765	3.82297	46.3314	49.8456		1.10989	1.20113
Bet1l	8.25216	11.4095	19.8628	20.47	24.1772	2.92544	1.70025	1.56308	11.5355	7.75794	12.4748	11.7457	10.4591	18.7706	19.5455	50.1469	50.2193	34.1835	85.8024	68.8656	2.06889	2.8029	1.34743	1.64973	3.1982	42.7954	27.7301	23.8803	42.354	43.198		1.00142		16.8343	14.5991	2.21343	5.09644	57.8435	35.9916		50.0324	43.3892	6.5784	5.15148	58.4682	36.3803		0.856267	0.560924
Bfar	10.6729	8.42104	8.09481	10.8807	10.1769	79.1312	65.9585	80.9097	106.739	70.059	31.2498	22.6216	29.0234	39.5936	38.4721	133.554	98.6017	116.508	151.362	153.321	5.44903	4.16127	5.6473	5.15011	3.49512	117.645	64.8255	117.049	20.1683	74.3443		0.740233		9.64928	32.1921	4.78057	80.5595	130.67	78.8065		20.6969	69.0492	10.2539	27.7757	45.0529	27.1713		0.881763	0.660887
Bhlhe40	79.6112	97.3397	59.6254	49.9501	48.1801	2.60236	0.558344	1.74332	1.45343	1.30266	79.1042	76.113	67.5778	55.738	60.6178	45.7413	14.2325	29.4208	26.4876	25.0661	10.3449	10.349	8.55548	4.35103	7.51322	27.5131	23.4709	39.5498	13.5029	35.008		0.32589		66.9413	67.8301	8.22272	1.53202	28.1896	27.8089		46.814	47.4356	5.75039	2.66297	48.9994	48.3376		0.610019	1.60649
Bicd2	24.7862	32.3322	14.1132	23.8893	22.6955	138.835	223.62	71.0464	100.011	129.768	51.2534	35.3882	25.5713	46.3927	48.3337	243.597	127.977	113.726	250.54	219.542	7.46339	7.27174	4.14417	3.96932	7.68283	91.9908	174.53	143.487	0	139.265		0.527306		23.5633	41.3879	6.10629	132.656	191.076	109.854		33.1609	58.2457	8.59346	30.5951	44.0687	25.3362		0.38018	1.36094
Bid	89.2077	72.8843	54.9472	49.5895	52.2416	4.54194	0.983807	0.627754	3.92712	3.14772	51.8189	36.9278	36.4702	34.5992	34.9521	40.1584	21.5706	26.8293	57.4403	50.2313	8.3431	5.78272	5.00596	4.05456	5.91646	40.7536	22.8063	29.5515	53.1236	63.1618		0.548384		63.7741	38.9537	5.82056	2.64567	39.246	41.8794		58.7518	35.886	5.36219	3.15822	46.8491	49.9927		1.01446	1.05475
Bin1	51.2318	40.1535	33.3852	41.7017	44.832	8.43532	0.574672	0.425579	0.991569	0.993239	74.5203	47.362	32.4259	40.5568	38.8931	22.919	14.1526	9.48646	13.333	14.1677	9.55593	5.04937	4.68022	3.99832	2.45436	21.0293	12.7314	8.39205	9.28771	11.215		0.633496		42.2608	46.7516	5.14764	2.28408	14.8118	12.5311		44.8819	49.6512	5.4669	7.70945	49.9942	42.2963		0.920998	0.90621
Bin2	97.7165	54.5795	25.0262	89.9025	84.7615	3.0246	0.60581	0.397443	2.61554	2.90677	71.6192	26.2794	20.4413	64.604	63.3381	29.9719	5.33874	14.1908	32.3866	32.6006	11.9177	4.60783	4.46686	10.8228	12.2271	30.9175	5.4931	15.441	30.0389	31.5077		0.204661		70.3972	49.2564	8.80845	1.91003	22.8977	22.6796		54.8	38.3432	6.85685	4.02219	48.2186	47.7593		1.03053	1.02435
Bin3	85.6398	81.7355	80.6331	69.8742	90.785	3.45544	1.20282	1.15749	3.0071	3.13989	64.3456	68.2292	56.5811	65.4266	76.3009	45.9721	44.027	33.2895	63.8928	60.6057	10.9445	12.664	8.56678	8.0914	10.051	50.4836	49.641	35.215	65.5245	57.244		0.958591		81.7335	66.1767	10.0635	2.39255	49.5574	51.6216		51.7387	41.8909	6.37038	2.31004	47.8485	49.8415		1.09605	1.12468
Birc2	6.51286	13.828	17.118	6.10742	7.87394	0.706579	0.255206	0.443968	1.22303	1.20623	15.5835	33.1641	64.4701	24.0101	22.0373	18.0292	42.2536	74.2805	33.0003	29.8674	8.78956	19.9833	25.1996	9.22753	6.73218	24.6766	69.558	100.583	43.6223	43.7881		2.27301		10.2881	31.853	13.9864	0.767003	39.4862	56.4457		18.3298	56.7512	24.919	0.793187	40.8342	58.3726		1.34933	1.63126
Birc3	22.1641	144.505	136.5	69.4121	64.7801	5.11731	10.3766	13.0612	8.98201	8.969	30.6644	153.705	189.218	84.6802	82.9773	18.9654	59.1369	92.4283	54.1227	48.8822	5.02585	40.4412	38.8058	14.9511	16.4415	69.9088	206.216	284.913	187.59	165.622		3.01206		87.4723	108.249	23.1331	9.30122	54.7071	182.85		39.9683	49.4616	10.5701	3.76784	22.1613	74.0708		3.55159	3.44574
Birc5	195.787	110.05	73.9666	77.1889	47.092	9.28864	2.01128	2.67619	7.76933	4.09206	93.7713	45.7761	31.2166	26.9922	18.0512	195.261	84.0329	60.6565	50.0179	36.3091	11.552	9.01179	3.83722	4.16078	2.14405	173.065	80.2967	78.9857	26.9277	43.2458		0.433264		100.817	43.1615	6.14118	5.1675	85.2554	80.5041		67.1577	28.7514	4.09086	3.02322	49.8783	47.0985		0.886906	0.956062
Birc6	67.2241	55.5117	30.5	53.1876	41.947	2.34079	0.486342	0.445345	2.0156	1.75491	112.08	86.4189	69.8423	99.4135	90.6252	36.0758	20.0818	20.6194	33.3756	31.2318	28.4281	25.3064	15.4682	17.1551	19.6955	37.9472	24.6808	21.1044	36.3306	36.3606		0.568615		49.6741	91.6759	21.2107	1.4086	28.2769	31.2847		30.5573	56.3949	13.0478	2.31031	46.3782	51.3115		1.05048	1.21815
Blcap	22.6689	39.1935	51.2569	44.0315	44.1238	5.2255	2.13692	0.95939	11.024	10.4249	36.3167	45.7506	50.1512	119.245	119.555	47.6481	62.1872	56.3933	191.996	209.21	7.2521	8.87646	7.1072	13.7432	19.176	37.774	56.3123	69.0248	190.607	176.535		1.29886		40.2549	74.2037	11.231	5.95415	113.487	106.051		32.0272	59.0373	8.93549	2.64052	50.3287	47.0308		0.797029	0.907024
Blm	30.9728	21.1638	12.2435	17.4156	12.4225	6.12127	0.801946	5.35609	3.69958	2.20501	59.3768	34.4321	32.1755	40.6863	32.6319	82.0165	53.1196	47.6803	60.6761	51.1502	13.8062	10.1401	7.65337	7.34627	8.01194	130.495	35.9354	55.1905	54.3887	92.1367		0.651913		18.8436	39.8605	9.39157	3.63678	58.9285	73.6292		27.6723	58.536	13.7917	2.67028	43.2679	54.0618		1.58396	0.682478
Blmh	95.626	78.7677	64.6515	85.6163	79.2393	1.45068	0.153832	0.168809	0.844408	1.3734	93.9564	72.4612	51.467	78.7986	70.847	27.5036	16.0862	11.8749	23.5202	21.8637	8.51582	9.89138	6.09493	7.23322	8.82916	37.5481	21.3898	14.8299	25.7059	24.3385		0.599441		80.7802	73.5061	8.1129	0.798226	20.1697	24.7625		49.7418	45.2626	4.99566	1.7455	44.1057	54.1488		1.3524	1.3104
Bloc1s1	52.3518	45.3243	49.9266	36.8851	47.4744	2.28836	1.97962	4.48362	2.70591	1.80493	30.4343	32.1098	27.8638	24.0764	25.7429	25.0735	27.1559	20.693	18.1159	19.7487	4.00649	6.19323	2.4407	3.01886	2.58757	21.1757	21.7687	15.8749	19.0765	20.2587		1.07987		46.3925	28.0454	3.64937	2.65249	22.1574	19.6309		59.411	35.9155	4.67345	5.96859	49.8582	44.1732		0.850508	0.808665
Bloc1s2	45.3984	39.9823	53.1012	45.9792	44.5344	1.10036	0.224039	0.441781	2.06864	1.62224	29.1801	21.8933	27.2234	23.9933	27.1237	14.338	9.0361	15.834	22.7505	19.3278	4.00775	4.07071	4.42939	5.49571	2.55175	24.1547	14.8645	20.0713	31.7843	30.216		0.654328		45.7991	25.8828	4.11106	1.09141	16.2573	24.2181		60.4266	34.1493	5.42407	2.62568	39.1112	58.2631		1.64002	1.58074
Bloc1s3	15.1907	9.87162	13.2326	23.1872	29.3312	5.73055	7.39832	2.07527	5.77671	5.21377	9.80566	5.69502	6.26446	13.092	12.8045	20.6708	6.06156	7.19708	14.1561	8.03526	2.80104	1.32552	0.587163	1.0721	1.60456	0	7.62605	23.5749	12.7031	10.6137		0.325855		18.1627	9.53233	1.47808	5.23893	11.2242	10.9035		62.2583	32.6751	5.06658	19.1435	41.0141	39.8425		0.0461449	1.22155
Bloc1s6	19.9399	21.0617	32.6197	30.1356	31.8378	1.29116	1.00853	1.87235	4.21913	4.21663	16.2495	18.7054	25.355	27.677	29.0114	25.6111	44.0273	39.5611	57.9358	57.976	2.2246	5.3466	3.72542	4.51121	5.0628	23.1883	54.1539	45.0491	61.6235	55.4837		1.69205		27.119	23.3997	4.17413	2.52156	45.0223	47.8997		49.5842	42.7839	7.63195	2.64194	47.1716	50.1864		0.908955	1.2249
Blvra	62.5894	63.2659	82.9769	98.6642	92.685	2.52519	1.35909	2.75304	2.7472	2.91544	66.7648	64.3293	60.3584	70.6569	68.8216	25.0976	27.2299	28.3328	20.2127	20.1513	8.26568	8.06053	10.0844	7.71852	5.80958	24.5963	31.0022	30.7538	23.321	21.2589		1.08171		80.0363	66.1862	7.98775	2.45999	24.2049	26.1865		51.9008	42.9195	5.17978	4.65455	45.798	49.5474		0.980793	1.13363
Blzf1	10.9598	20.8386	11.1917	14.9504	14.9929	48.224	136.335	82.6938	93.0432	106.754	16.1507	29.0868	17.0006	22.8825	23.0552	64.5102	140.258	70.1413	86.1871	92.7389	3.95979	5.93846	3.03776	2.97324	3.97989	105.069	32.3609	0	0	98.4916		2.15628		14.5867	21.6352	3.97783	93.41	90.7671	47.1843		36.2856	53.8193	9.89517	40.3741	39.2318	20.3942		1.61912	0.236169
Bmi1	46.3917	32.9173	28.1568	31.4925	27.7637	2.48528	2.29418	1.80583	1.2786	1.46207	23.4925	14.1928	25.5323	17.6069	19.2063	18.0866	16.5394	17.9613	14.6171	14.0496	5.20522	4.35399	3.96994	3.86276	3.94332	17.491	25.8057	22.5362	19.2272	21.4392		0.918937		33.3444	20.0061	4.26705	1.86519	16.2508	21.2998		57.8719	34.7223	7.4058	4.73208	41.2291	54.0388		0.968792	1.52831
Bmp2k	34.3513	20.3482	15.945	29.8973	25.3857	1.10032	0.401371	0.370668	1.33719	1.70502	37.2926	25.0231	31.8249	51.8096	50.5324	22.6568	9.86694	11.4762	32.8785	31.5402	6.72604	3.62187	3.55531	7.8103	9.30802	25.1867	12.192	15.6531	38.6982	29.9473		0.459359		25.1855	39.2965	6.20431	0.982914	21.6837	24.3354		35.6299	55.5928	8.77724	2.09121	46.1335	51.7752		1.10694	1.21396
Bmpr1a	29.759	21.0748	11.47	16.822	16.326	1.24532	0.135854	0.204549	1.10539	1.62093	48.3155	28.6661	39.6049	46.6307	52.747	38.3155	20.0704	23.3625	36.1859	37.3946	8.43465	7.27315	6.32153	8.8261	11.4202	36.7984	19.6049	24.4379	38.1012	35.7014		0.535931		19.0904	43.1928	8.45512	0.862408	31.0658	30.9287		26.9873	61.06	11.9527	1.37202	49.423	49.205		0.961411	0.977906
Bmpr2	16.5684	11.9941	7.14657	12.2073	10.4161	0.422849	0.0061395	0.057708	0.322043	0.443644	44.56	30.1776	46.2713	52.9119	50.6037	11.4341	5.50657	10.4383	12.3737	11.8137	5.56627	5.35081	5.46366	6.86444	6.50002	12.8979	6.5801	12.1501	12.6113	11.0427		0.523284		11.6665	44.9049	5.94904	0.250477	10.3133	11.0564		18.6603	71.8243	9.51535	1.15853	47.7021	51.1394		1.11773	1.16499
Bms1	45.214	42.3434	17.7711	39.3032	33.8791	1.25666	0.163291	0.135638	1.063	0.891725	64.157	62.2344	30.2166	54.8393	46.5438	18.1667	17.4398	9.2507	13.923	12.7163	9.67843	12.6167	3.97673	5.98102	6.20585	20.8453	23.7301	10.1754	13.2291	16.9757		0.962079		35.7021	51.5982	7.69175	0.702063	14.2993	16.9911		37.5843	54.3184	8.09725	2.19446	44.6958	53.1097		1.13976	1.34112
Bnip1	35.5085	35.0122	42.6924	37.133	41.0009	1.40301	0.181505	0.258777	1.19103	0.74268	29.5491	27.7834	28.2755	31.8416	31.4233	22.6687	20.7143	19.5462	33.0987	30.2235	4.20827	6.2906	3.16005	2.52155	3.22202	31.7426	27.6305	17.229	34.5846	33.4373		0.917425		38.2694	29.7746	3.8805	0.755399	25.2503	28.9248		53.2077	41.397	5.39524	1.37519	45.9677	52.6571		1.38337	1.31851
Bnip2	34.8039	26.1877	19.8836	32.7493	30.5752	513.056	316.428	226.538	289.885	281.945	61.8298	37.7841	41.5333	55.0201	51.0351	305.923	210.825	161.158	207.738	174.14	10.2493	7.95538	7.75355	8.42091	8.09383	361.643	302.833	194.912	244.671	111.588		0.690157		28.8399	49.4405	8.49459	325.57	211.957	243.129		33.2353	56.9755	9.78921	41.7047	27.1511	31.1442		1.18154	1.43436
Bod1l	10.6251	6.75835	2.84255	6.55682	6.25361	1.26875	0.167431	0.259517	0.824202	0.814858	23.2702	14.4306	14.5937	18.0048	17.1207	20.2199	13.179	11.5228	14.8102	15.1807	8.78822	7.76425	5.05956	5.98635	7.13498	31.7786	21.6228	15.8637	25.4953	29.9013		0.668192		6.60728	17.484	6.94667	0.666953	14.9825	24.9323		21.2877	56.331	22.3812	1.64348	36.9193	61.4373		1.54471	1.59552
Bola1	108.348	76.1287	56.1225	75.6417	96.2583	45.9816	45.9439	13.962	29.6725	17.6434	83.9561	39.1413	25.6313	44.9035	51.5307	88.4868	22.1344	20.7596	19.4116	27.916	12.2828	5.23083	1.33397	1.55111	7.17506	86.5926	29.8701	17.9392	0	54.9194		0.258523		82.4998	49.0326	5.51475	30.6407	35.7417	37.8643		60.1981	35.7779	4.02398	29.3925	34.2857	36.3218		0.978833	1.33438
Bola2	409.727	401.394	343.152	604.584	692.857	126.198	127.411	110.512	198.575	242.487	238.438	198.128	128.169	265.078	297.431	112.881	80.6686	33.4583	115.191	96.1373	31.2541	23.9818	7.25045	17.74	28.6617	81.51	101.318	0	156.308	72.1041		0.717138		490.343	225.449	21.7776	161.036	87.6674	82.2481		66.4809	30.5665	2.95262	48.6586	26.4895	24.852		0.724526	1.25285
Bola3	142.435	96.7867	94.9419	109.715	102.031	2.57446	1.37599	1.05498	2.76957	3.41924	57.0483	40.27	36.2334	39.7744	38.995	29.4161	22.0749	17.3609	23.3021	23.342	3.8637	7.14413	5.6293	5.85098	4.68868	23.4858	15.4142	12.3235	24.6248	24.1109		0.758641		109.182	42.4642	5.43536	2.23885	23.0992	19.9918		69.5065	27.0332	3.46022	4.93901	50.958	44.103		0.805027	0.711342
Bop1	155.894	177.515	129.858	173.975	133.338	2.55378	0.663191	0.334683	1.45377	1.07997	167.891	157.786	87.5353	129.277	109.659	14.7443	18.1866	9.0483	16.6237	15.1338	13.6624	17.1678	5.70386	7.31174	12.0577	12.7802	16.5796	5.8442	12.4207	17.5115		1.21863		154.116	130.43	11.1807	1.21708	14.7474	13.0272		52.1144	44.1049	3.78076	4.19802	50.8676	44.9344		0.875245	0.916246
Bora	33.1752	26.0253	14.5561	13.0083	10.8261	3.65957	0.773208	0.961353	3.50262	3.14659	66.2925	28.8533	22.7167	46.3087	46.4522	80.5644	24.5367	24.0963	66.5566	70.1103	13.1826	6.47083	3.54223	7.94414	8.33642	101.185	36.4473	31.1649	90.1331	81.8845		0.313086		19.5182	42.1247	7.89524	2.40867	53.1729	68.1629		28.0684	60.5778	11.3538	1.94648	42.9699	55.0836		1.25281	1.46641
Bptf	29.3716	24.6081	13.9371	14.1424	13.6304	2.69454	1.06597	0.708738	1.489	1.60179	44.3104	37.7248	33.1274	31.4055	31.7502	27.795	18.0941	14.5386	19.3342	18.8428	9.15291	8.91424	5.78529	5.12336	5.80518	27.2362	17.7985	14.4895	17.6481	19.8388		0.663106		19.1379	35.6637	6.95619	1.51201	19.7209	19.4022		30.9887	57.7476	11.2637	3.72093	48.5317	47.7474		0.980596	0.984518
Braf	13.5498	17.9445	15.3017	13.1014	11.5584	2.11363	1.56572	0.946724	1.48137	1.47674	23.1953	33.8928	34.8798	33.6969	35.3877	18.2863	22.1548	22.4233	22.8897	21.4932	5.34631	9.46639	7.82446	5.04026	6.40506	21.1499	32.9965	27.4817	29.0278	29.3384		1.20059		14.2912	32.2105	6.8165	1.51684	21.4495	27.9988		26.8036	60.4119	12.7846	2.97622	42.0865	54.9373		1.14848	1.46822
Brap	49.8455	32.8658	23.2695	38.2406	34.7904	1216.44	830.13	649.227	788.954	794.054	29.7456	22.5708	21.3172	28.466	30.5196	379.02	305.744	290.764	390.409	447.453	2.90551	2.39875	2.57372	2.91495	4.31398	171.061	111.627	411.544	186.658	549.837		0.807179		35.8024	26.5238	3.02138	855.761	362.678	286.145		54.7876	40.5889	4.62356	56.8769	24.1049	19.0182		0.452768	0.36717
Brat1	16.066	6.18725	6.09144	15.63	16.7295	63.0434	32.1847	16.4058	62.3511	75.4137	28.2131	10.1549	11.9123	26.2206	29.3527	121.702	35.4129	32.7589	139.464	100.228	2.39388	1.19304	1.05625	1.8818	3.5666	0	0	2.46968	113.114	10.6636		0.296759		12.1408	21.1707	2.01832	49.8797	85.9133	25.2495		34.3643	59.923	5.71278	30.973	53.3482	15.6788		0.00814981	0.0274628
Brca1	17.9077	8.47847	5.28889	4.53498	3.60785	0.682438	0.148922	0.085495	0.983777	0.672346	40.7244	24.2101	17.5834	15.1167	12.2511	22.5125	7.49531	11.8878	11.274	9.01097	8.47544	6.00301	5.77841	4.14896	3.83257	25.3858	9.89915	13.1013	10.2071	6.76682		0.36131		7.96358	21.9771	5.64767	0.514596	12.4361	13.0721		22.3769	61.7537	15.8694	1.97748	47.7893	50.2332		1.12221	1.28296
Brcc3	16.4865	11.3351	8.15058	14.077	17.38	11.0099	7.6745	3.76609	6.74525	4.34083	18.6255	10.8871	9.93234	14.5486	11.8903	48.5659	23.1468	31.1288	37.9185	35.4464	2.04173	2.2668	2.4212	1.41576	3.81193	60.6007	25.4806	32.8927	27.0035	35.0032		0.487167		13.4858	13.1768	2.39148	6.70731	35.2413	36.1962		46.4163	45.3525	8.23115	8.58319	45.0975	46.3194		1.24281	1.09665
Brd1	49.4841	20.8088	17.9469	23.3888	19.6895	3.63449	0.470979	0.535339	2.76734	1.70434	88.9602	30.9259	37.4888	53.1896	50.0686	39.3818	10.6184	16.7086	29.428	27.7162	13.361	5.82894	5.53359	5.66964	6.06119	45.7469	11.7135	22.496	35.4663	30.5514		0.287713		26.2636	52.1266	7.29087	1.8225	24.7706	29.1948		30.6528	60.8379	8.50931	3.26683	44.4014	52.3318		1.15762	1.09426
Brd2	198.439	166.698	132.236	222.92	198.366	22.7155	51.1612	34.4193	20.4943	41.9873	206.891	159.108	125.93	208.622	206.404	374.71	337.387	261.622	250.902	225.705	25.6079	24.9771	16.8412	19.2397	22.3657	226.4	181.083	196.949	240.576	154.421		0.900661		183.732	181.391	21.8063	34.1555	290.065	199.886		47.4846	46.8796	5.63575	6.5169	55.3447	38.1384		0.605254	0.53809
Brd3	42.1171	18.283	7.91901	20.2818	18.7709	29.8495	29.7989	18.6194	24.4762	34.2483	45.8317	12.0813	12.534	26.163	23.7832	128.986	19.8524	46.4996	92.6787	80.1201	4.65642	1.85045	1.77578	2.93467	2.82228	61.359	0	3.53672	66.517	51.345		0.16042		21.4744	24.0787	2.80792	27.3985	73.6273	36.5515		44.4043	49.7895	5.80618	19.915	53.517	26.568		0.479736	0.0479561
Brd4	105.64	103.731	102.537	125.785	114.042	32.7786	29.2064	41.2603	37.5183	32.9174	106.266	129.707	167.533	155.343	142.702	120.128	144.62	148.454	125.21	115.195	12.8168	21.2047	16.0008	10.4498	11.5575	114.253	138.907	126.816	101.847	92.3406		1.2022		110.347	140.31	14.4059	34.7362	130.721	114.833		41.6305	52.9346	5.4349	12.3929	46.6378	40.9692		0.951499	0.960769
Brd7	91.4508	76.2416	47.4863	53.0612	48.8164	2.11035	0.454303	0.409508	1.53337	1.54451	84.1672	78.9681	65.869	64.9599	66.3662	32.1934	27.4607	23.3949	29.6368	28.6369	13.7848	15.4212	11.3021	8.96699	13.2392	41.841	35.3295	25.6936	36.2805	30.4138		0.85742		63.4113	72.0661	12.5429	1.21041	28.2646	33.9116		42.8396	48.6866	8.47376	1.90956	44.5907	53.4997		1.29065	1.27648
Brd8	23.5021	15.9611	19.4725	11.9169	11.3023	626.678	441.59	547.841	239.371	224.138	67.3009	64.6035	63.1963	50.2567	49.1332	1020.28	981.458	962.747	678.505	681.604	13.6182	14.7324	11.3527	7.68604	8.00338	1002.65	1040.83	1390.15	676.228	688.441		0.961983		16.431	58.8981	11.0785	415.924	864.92	959.66		19.0157	68.1631	12.8213	18.5639	38.6038	42.8323		0.982729	1.06043
Brd9	20.6726	21.3003	14.0267	9.34123	7.2774	1.99057	0.914804	0.609936	1.46868	1.89256	33.2324	33.1509	27.2056	27.9419	32.236	26.8534	23.6492	17.5523	26.4934	31.662	6.82144	8.62418	4.54004	4.34717	4.88273	23.0599	22.3954	21.0985	22.7557	25.0566		0.884963		14.5236	30.7534	5.84311	1.37531	25.2421	22.8732		28.4108	60.159	11.4302	2.77894	51.0038	46.2173		0.863807	0.949134
Bre	93.5368	79.422	83.6342	81.5718	78.2858	3669.08	3160.49	3318.52	2887.44	2793.46	131.61	114.858	110.203	97.235	99.8675	3777.78	3251.17	3136.3	2428.45	2375.92	11.3034	13.556	13.6621	8.81138	9.79029	1817.67	1730.98	2831.67	1595.14	1313.98		0.860641		83.2901	110.755	11.4246	3165.8	2993.92	1857.89		40.5365	53.9032	5.56027	39.4856	37.3419	23.1726		0.481285	0.53256
Brf1	28.3645	19.3332	10.8877	11.6671	10.4238	3.371	0.436328	0.307822	2.25532	1.62793	47.43	29.8823	22.5086	30.0511	32.3641	32.4597	19.4193	15.9555	24.0797	23.6061	8.10351	6.52437	4.86476	3.11293	4.42078	30.1394	21.1863	20.0036	21.9808	18.8515		0.610264		16.1353	32.4472	5.40527	1.59968	23.1041	22.4323		29.8869	60.1011	10.012	3.39375	49.0157	47.5906		0.930654	1.08654
Brf2	14.3397	20.3492	11.1684	19.3033	18.9298	2.39639	1.52751	1.03926	2.70495	1.52073	13.8995	20.1056	13.5088	14.5622	15.542	15.9904	15.6094	8.8688	15.134	12.8738	2.28741	3.78078	0.346145	0.727329	0.805105	18.9841	17.3818	16.9892	11.3994	0		0.977578		16.8181	15.5236	1.58935	1.83777	13.6953	12.9509		49.5654	45.7505	4.68407	6.45195	48.0807	45.4674		1.1762	1.10671
Bri3	123.271	158.212	114.913	81.7328	89.9607	26.9872	32.5371	25.0017	13.9664	16.1918	79.6928	67.9985	48.4464	35.4225	42.4583	29.6764	27.6754	26.3795	20.0327	5.97811	9.50998	10.3961	4.68788	1.60945	4.53685	46.3479	57.1444	34.7555	21.0867	31.7074		0.934772		113.618	54.8037	6.14805	22.9368	21.9484	38.2084		65.0846	31.3936	3.52183	27.6036	26.4141	45.9823		1.54346	2.02768
Bri3bp	63.2738	43.802	22.0141	44.7125	47.4717	7.19421	1.24906	0.414242	4.45401	4.87383	92.2319	49.8904	31.6945	73.916	77.4765	65.5615	13.843	14.9811	52.8221	52.4854	9.5034	6.3454	2.60421	5.95602	6.86791	64.0399	12.796	11.2782	36.1245	42.5365		0.222997		44.2548	65.0419	6.25539	3.63707	39.9386	33.355		38.2986	56.2879	5.41348	4.72772	51.9151	43.3572		0.977139	0.929457
Brip1	14.3771	6.69783	3.68518	5.0142	3.16865	0.389908	0.187867	0.186093	0.611617	0.432828	27.4378	18.5131	10.0455	10.0848	8.08328	23.2352	18.0536	8.04133	8.06855	6.87661	5.5096	5.89685	2.61133	2.14664	1.28448	27.8423	21.7323	8.0788	8.98421	7.81473		0.786195		6.58859	14.8329	3.48978	0.361663	12.8551	14.8905		26.4482	59.543	14.0088	1.28673	45.7358	52.9774		1.1901	1.19307
Brix1	30.0682	38.2125	18.1028	27.4518	25.8378	1.40478	0.411538	0.666587	0.979858	1.47694	40.9151	53.0159	32.7073	29.5634	29.915	27.9995	34.1454	19.2213	26.768	21.6922	5.69723	14.6212	3.38715	6.38092	5.89885	77.6778	79.228	46.6819	57.4052	51.4573		1.21193		27.9346	37.2234	7.19708	0.987942	25.9653	62.49		38.6077	51.4454	9.94689	1.10455	29.0299	69.8656		2.71307	2.28274
Brk1	242.473	228.328	259.59	270.924	278.088	2.64198	0.441433	0.399705	1.74194	1.74064	133.65	109.223	96.1283	118.779	118.01	63.8433	52.4597	48.8593	45.2353	40.5229	15.8579	16.6634	10.5925	7.15857	14.1629	85.0036	58.0283	69.2616	58.2822	39.584		0.824445		255.881	115.158	12.8871	1.39314	50.1841	62.032		66.6485	29.9949	3.35666	1.22626	44.1726	54.6012		1.32633	1.10416
Brms1	50.2409	45.527	36.7208	41.3745	43.7353	1.52203	1.14243	0.346531	1.92999	1.64034	43.0915	43.9883	28.8276	39.0394	36.1093	28.3285	25.4574	17.7075	26.6954	24.6628	4.50638	6.99647	3.1753	4.3817	4.77803	35.0593	29.2612	15.3282	36.4474	30.2357		0.902106		43.5197	38.2112	4.76757	1.31626	24.5703	29.2664		50.3127	44.1756	5.51174	2.38657	44.5494	53.064		1.2295	1.14377
Brms1l	12.2736	6.33408	4.82747	4.23784	4.33215	0.866962	0	0.0380235	0.499326	0.810685	17.6395	9.09486	8.62579	12.8542	14.3104	22.9506	12.6196	10.7845	18.7877	16.9276	4.10818	2.96453	1.60724	1.59951	3.54003	24.0018	10.5455	11.4588	15.746	17.7431		0.568654		6.40103	12.505	2.7639	0.442999	16.414	15.899		29.5388	57.7066	12.7546	1.35242	50.1098	48.5377		1.04389	0.847712
Brox	28.8278	30.0521	35.1273	25.9527	26.2267	2.06218	0.524064	0.799621	2.57269	2.32531	33.3549	30.0315	35.2193	31.921	39.8826	37.5135	29.8855	30.9494	33.9123	35.9739	5.71156	8.00667	6.29621	5.76205	7.3122	38.8794	34.0977	33.4226	39.3718	33.6837		0.80194		29.2373	34.0818	6.61774	1.65677	33.6469	35.891		41.8053	48.7323	9.46244	2.3271	47.2604	50.4125		1.03547	1.13638
Brpf1	51.9928	52.3121	52.5008	44.684	36.4104	644.25	736.546	682.256	392.511	329.323	73.5216	58.9836	67.5314	69.5663	63.5463	539.051	402.585	426.128	396.308	432.265	13.3146	13.628	11.1277	8.8289	8.3687	826.795	504.374	430.479	357.926	365.696		0.74731		47.58	66.6298	11.0536	556.977	439.267	497.054		37.984	53.1918	8.82427	37.2984	29.4159	33.2856		1.53281	1.25221
Brwd1	10.5464	11.1792	5.68822	10.6139	8.36831	19.156	17.2105	11.1838	18.4285	15.833	29.4492	25.2646	16.5896	38.5754	37.0276	79.0014	47.5355	34.0383	54.4955	55.1427	9.96844	9.47137	3.68242	6.64388	10.2296	116.385	78.3351	19.5368	30.5719	109.618		0.606683		9.27921	29.3813	7.99913	16.3624	54.0427	70.8893		19.887	62.9694	17.1436	11.5803	38.2483	50.1714		1.46729	1.63458
Brwd3	5.91872	8.23342	3.39434	5.83261	5.7536	0.382149	0.064262	0.050359	0.605665	0.587743	12.5175	13.559	11.7246	22.0332	21.1485	8.42571	6.68136	8.37438	15.1938	12.8807	3.79378	4.71201	3.06891	6.35267	6.91688	9.6239	7.55666	6.40869	11.9559	13.0791		0.814938		5.82654	16.1966	4.96885	0.338036	10.3112	9.72484		21.5862	60.0051	18.4086	1.65915	50.6094	47.7315		1.12712	1.11395
Bscl2	7.77185	7.18352	4.3659	6.11502	8.2678	6.15805	0.589403	0	4.934	5.74356	19.9739	13.4072	12.6014	18.9198	23.0781	75.2388	35.0531	28.6683	113.34	94.9923	3.78833	3.38298	1.97598	3.34613	2.75886	59.7125	48.1399	2.24703	93.8549	90.4448		0.472897		6.74082	17.5961	3.05046	3.485	69.4585	58.8798		24.6129	64.2489	11.1382	2.64369	52.6906	44.6657		0.796347	1.36299
Bsdc1	28.9547	58.6711	67.0456	53.2229	45.1571	1.55955	0.425833	0.502606	1.7791	1.17606	33.3411	55.9506	62.7116	45.3582	42.3542	22.2778	34.3308	36.9876	29.4031	24.5788	5.1455	6.13726	9.34434	4.91238	5.38911	24.4222	34.7862	32.6064	24.7368	18.5749		1.51779		50.6103	47.9432	6.18572	1.08863	29.5156	27.0253		48.3203	45.7739	5.90583	1.88901	51.2161	46.8949		1.09212	1.01289
Bst2	88.7954	78.6563	266.603	628.84	737.942	4.03462	2.0328	9.48822	16.4892	13.7067	150.392	178.506	708.057	873.337	958.242	29.8512	97.0562	259.224	106.145	87.0073	17.0194	24.2763	78.3665	81.0208	95.3327	33.3006	88.88	257.866	137.923	98.2503		3.17836		360.167	573.707	59.2031	9.1503	115.857	123.244		36.2678	57.7706	5.96158	3.68591	46.6692	49.6449		1.11181	0.916616
Btaf1	21.7459	29.9035	22.4871	18.1471	14.3893	1.66104	0.326347	0.312249	1.96653	1.8779	36.194	55.3747	59.2916	40.7049	39.6042	27.2575	42.0556	34.4081	36.5175	34.6545	8.7995	21.2232	12.0713	8.6888	9.83566	31.1622	50.927	37.1834	39.3207	37.4419		1.52369		21.3346	46.2339	12.1237	1.22881	34.9786	39.207		26.7713	58.0156	15.2131	1.62941	46.3819	51.9887		1.13818	1.20604
Btbd1	71.5792	46.0338	47.4578	52.028	48.8567	1.52458	0.47031	0.589433	1.31282	1.99539	49.482	32.9953	48.138	37.009	38.9175	34.5884	32.4942	39.5878	33.6121	31.8609	6.03657	7.24211	7.19618	8.33103	7.37541	40.6829	47.8475	46.6048	36.6131	31.5967		0.941157		53.1911	41.3084	7.23626	1.17851	34.4287	40.669		52.2836	40.6036	7.1128	1.54505	45.1369	53.3181		1.17125	1.45838
Btbd10	16.7481	19.8508	28.6584	24.4047	21.892	0.467578	0.051386	0.0278835	0.475453	0.545743	15.3624	16.2452	23.9268	22.2863	24.0276	15.8241	15.2374	20.9516	16.7196	15.6666	2.30814	4.68821	3.73369	3.76802	2.75408	12.4056	14.1201	19.1485	20.0828	16.3718		0.965127		22.3108	20.3697	3.45043	0.313609	16.8798	16.4258		48.3641	44.1562	7.47964	0.932826	50.2089	48.8583		0.796812	0.931194
Btbd19	11.2175	9.22682	10.7284	7.26506	7.90138	5.64802	5.25951	6.24502	5.38705	4.70358	18.8743	18.1357	13.1763	13.7315	12.4202	17.7979	12.813	10.9449	13.0718	10.596	3.94364	2.64298	2.29878	2.18803	1.37183	8.54981	14.6995	2.38095	20.1739	9.25032		0.734818		9.26782	15.2676	2.48905	5.44863	13.0447	11.0109		34.2941	56.4955	9.21036	18.4673	44.213	37.3197		0.508026	1.13657
Btbd2	32.4269	16.8018	11.0049	18.5051	24.4343	2.01594	1.01203	0.866791	1.1196	1.2709	26.2445	10.7115	10.6526	17.551	18.429	21.2374	5.31166	12.5128	14.1054	14.6501	3.47148	1.08756	1.2344	1.73769	1.58657	19.0136	2.44475	12.5916	10.04	10.1553		0.28383		20.6346	16.7177	1.82354	1.25705	13.5635	10.8491		52.6717	42.6735	4.65475	4.89705	52.8387	42.2642		0.899994	0.545776
Btbd7	18.7216	17.0357	15.4929	18.6043	16.2345	0.863234	0.342039	0.375993	0.937289	1.01574	18.4773	16.4891	22.3649	25.629	26.0394	20.0084	16.5107	19.9015	22.2154	20.5469	3.56142	3.14904	3.80914	4.30985	6.36929	21.0692	19.7887	22.8123	25.7618	24.1087		0.83351		17.2178	21.7999	4.23975	0.706859	19.8366	22.7082		39.8031	50.3957	9.80119	1.6343	45.8632	52.5025		1.05049	1.1872
Btbd9	19.4918	21.9033	37.091	22.7775	21.9828	273.571	273.624	423.528	233.82	238.849	29.6559	54.0813	44.9622	34.9062	37.4279	118.778	212.392	212.709	146.921	151.103	4.37507	7.78126	4.3063	3.88218	5.21493	21.417	116.994	143.477	164.908	116.316		1.78157		24.6493	40.2067	5.11195	288.678	168.381	112.623		35.2294	57.4645	7.30613	50.6736	29.557	19.7694		0.187155	0.552946
Btf3	865.228	785.809	781.65	1047.09	911.136	18.4163	14.5991	27.7297	35.8086	23.1275	403.632	445.758	418.119	441.462	450.386	44.6029	101.966	59.1616	60.4897	52.9374	55.6714	85.806	53.7085	58.7641	60.9874	74.7579	82.979	36.7669	125.324	62.5301		2.25788		878.182	431.871	62.9875	23.9363	63.8315	76.4715		63.9589	31.4536	4.58745	14.574	38.8649	46.561		1.66125	0.815601
Btf3l4	23.9083	20.5154	21.6661	19.0576	19.5006	2.74764	1.57165	1.49717	2.65607	2.13937	24.6026	22.6147	22.3854	19.4404	19.9858	26.9749	22.2647	19.854	16.8513	17.0244	4.48193	4.64949	3.50392	3.12383	5.80086	36.1269	42.3678	31.2806	23.5248	20.2669		0.831628		20.9296	21.8058	4.31201	2.12238	20.5939	30.7134		44.4862	46.3485	9.16524	3.97229	38.5439	57.4838		1.32715	1.8641
Btg1	163.416	407.199	364.568	395.645	441.336	10.8655	12.5669	16.3965	37.6132	38.0565	155.996	290.464	351.897	330.086	378.415	325.621	700.648	570.43	854.118	955.595	24.2546	57.7743	38.016	41.6794	56.5488	294.887	516.363	593.769	497.908	812.895		2.1482		354.433	301.371	43.6546	23.0997	681.282	543.164		50.6724	43.0864	6.2412	1.85161	54.6098	43.5386		0.905903	0.737354
Btg2	34.2467	133.964	93.3471	27.7222	20.1062	29.707	18.199	14.6627	14.2692	15.6602	76.1117	199.726	173.929	49.7203	41.2604	218.541	433.116	158.208	123.868	95.5195	14.0692	39.2803	18.8136	6.67259	5.25977	253.644	253.693	198.33	85.9024	153.616		1.97738		61.8771	108.15	16.8191	18.4996	205.851	189.037		33.1167	57.8817	9.00159	4.47513	49.7961	45.7288		1.15989	0.586692
Btk	49.4702	29.1523	15.9923	29.1312	30.4382	1.50508	0.12117	0.138291	0.7312	0.996103	56.0771	29.1582	25.5313	39.713	44.9699	19.5823	5.46541	9.75405	15.6557	16.8504	9.12036	5.72408	4.46377	6.05305	7.49767	23.3518	9.26381	13.1919	16.7867	18.4716		0.314125		30.8368	39.0899	6.57179	0.698368	13.4616	16.2132		40.3104	51.0989	8.59074	2.2993	44.3207	53.38		1.18314	1.5875
Bub1	36.0714	25.4787	15.8647	15.195	8.93945	1.98571	0.226816	0.129846	2.25587	0.845778	69.2641	46.1146	49.3556	29.848	22.5271	38.7891	16.481	25.2381	12.7022	9.85268	12.0241	10.9156	9.01524	3.82674	4.05724	47.3471	22.62	34.3131	17.1942	13.0212		0.439343		20.3098	43.4219	7.96778	1.0888	20.6126	26.8991		28.3263	60.5609	11.1127	2.24031	42.4123	55.3474		1.21509	1.35118
Bub1b	127.938	83.9026	46.7169	57.8943	35.7745	1.99769	0.242095	0.228722	1.8778	0.915165	150.731	84.4789	48.8772	72.1415	52.5412	28.9368	10.1954	10.5413	15.5005	11.7917	21.183	11.738	7.48733	7.11425	6.4566	29.321	10.884	10.9272	15.0478	15.2051		0.373969		70.4453	81.754	10.7958	1.0523	15.3931	16.277		43.2193	50.1573	6.6234	3.21582	47.0415	49.7427		1.01284	1.06151
Bub3	236.636	223.174	207.305	242.373	213.901	6.00133	1.55086	1.9397	8.72213	4.7357	190.972	175.071	132.747	170.299	155.338	54.6706	44.984	41.3575	43.3433	36.9657	21.6778	24.9064	18.8493	14.4174	16.6284	60.6068	73.2488	66.0443	55.3616	54.3271		0.826001		224.678	164.886	19.2958	4.58994	44.2642	61.9177		54.9524	40.3282	4.71943	4.1436	39.9598	55.8966		1.10663	1.61467
Bud13	46.3506	63.4513	31.8459	55.5398	46.9881	1.18216	0.264024	0.0664995	1.48995	1.08528	33.5493	46.206	30.0097	44.9924	40.0423	17.4983	15.4498	11.515	17.6386	14.7371	6.23753	7.68555	2.65937	5.40185	4.67969	29.0433	17.8631	16.0562	15.5423	14.0303		0.889264		48.8351	38.96	5.3328	0.817581	15.3677	18.507		52.4388	41.8349	5.72631	2.35666	44.2972	53.3461		1.62411	1.1467
Bud31	87.2744	160.404	143.472	148.149	127.875	28.5125	43.7456	44.5995	39.9219	33.8127	51.7489	100.008	65.8676	67.3584	75.0079	39.2534	69.9905	35.0278	35.7648	37.8462	9.6992	18.6151	9.36498	9.08509	8.76861	60.2991	86.9924	37.1338	42.1657	44.5424		1.76359		133.435	71.9981	11.1066	38.1184	43.5766	54.2267		61.6215	33.2494	5.12913	28.0444	32.0601	39.8955		1.52283	1.2395
Bysl	45.0258	49.4767	42.9982	52.8855	43.104	1.25874	0.148492	0	1.04811	0.40687	39.9229	42.7842	30.6151	34.7245	35.4869	23.2111	14.5521	10.8768	15.1174	16.0375	3.67625	4.53852	2.19259	2.33622	2.72619	25.3154	24.7641	7.24071	17.2228	16.1202		0.642355		46.6981	36.7067	3.09395	0.572443	15.959	18.1327		53.987	42.4361	3.57688	1.6514	46.039	52.3096		1.08691	1.65663
Bzw1	151.274	143.635	85.9701	125.356	91.9844	2.31999	0.517869	0.512085	3.7121	1.85247	128.749	113.467	65.0235	102.733	84.5443	35.3973	36.5003	25.1434	32.591	31.9105	16.8967	17.7692	8.09984	10.9856	10.3055	40.1902	39.1856	18.677	37.8355	32.3642		1.0303		119.644	98.9034	12.8114	1.7829	32.3085	33.6505		51.7136	42.749	5.53746	2.6319	47.6935	49.6746		1.13168	1.07161
C1galt1	27.1094	22.7767	16.4465	24.07	26.3967	0.7027	0.369479	0.471459	0.871423	1.36716	24.6004	12.6866	25.0048	28.9319	31.3343	12.7191	11.705	10.2836	18.149	17.5956	4.31778	6.01246	2.93405	7.10502	7.25295	25.9843	23.8037	18.2836	39.4483	39.9643		0.926083		23.3599	24.5116	5.52445	0.756444	14.0905	29.4968		43.7484	45.9054	10.3462	1.70586	31.7756	66.5186		1.96692	1.95227
C1galt1c1	6.95806	8.62196	7.78536	5.93601	5.15638	0.456724	0.228614	0.128169	1.44522	0.305081	29.8825	42.971	65.1047	34.5199	37.2527	12.0642	8.1522	6.38032	14.0244	17.6316	4.63753	10.9326	4.71375	6.55984	5.83465	39.5846	35.1641	25.8241	39.1752	18.4931		0.700554		6.89155	41.9462	6.53566	0.512762	11.6505	31.6482		12.4456	75.7515	11.8029	1.17038	26.5924	72.2372		3.10655	3.95141
C1qbp	425.792	335.339	272.166	339.808	258.586	5.29594	1.91306	0.929486	3.45407	2.01221	214.7	199.14	137.847	133.313	109.268	48.4465	25.698	7.97541	22.9683	18.603	24.933	24.0893	12.9032	10.3254	13.0554	37.3279	27.4116	6.9988	18.9491	12.7229		0.539938		326.338	158.854	17.0613	2.72095	24.7382	20.6821		64.9748	31.6282	3.39695	5.65202	51.3868	42.9612		0.775139	1.06418
C1qtnf6	12.2296	7.97116	5.8084	14.9705	21.7004	151.124	100.657	69.0543	213.849	264.137	17.8084	9.96475	8.4493	25.7322	34.7138	122.126	66.9976	55.9232	130.581	175.95	1.66843	0.129781	0	1.44612	2.12454	0	0	0	3.91952	58.7345		0.55226		12.536	19.3337	1.07377	159.764	110.315	12.5308		38.0531	58.6875	3.25944	56.5316	39.0345	4.43395		0.00812175	0.0147064
C2cd3	27.5942	18.0723	14.1408	20.7961	19.6241	0.560331	0.112888	0.149184	0.642112	0.516219	26.8818	18.7288	20.2003	24.493	23.6199	11.6604	7.52748	9.45446	9.2117	8.67685	4.5024	4.73264	3.57886	3.21506	3.26911	16.1037	11.8248	12.3351	9.80704	9.97257		0.673553		20.0455	22.7848	3.85961	0.396147	9.30619	12.0086		42.9333	48.8002	8.26649	1.82464	42.864	55.3114		1.35095	1.50393
C2cd5	29.8456	17.9245	9.36612	10.0743	9.98628	680.052	495.9	247.104	241.957	221.008	45.5277	18.5024	19.4712	26.9544	29.3062	803.391	324.372	327.892	477.282	511.334	9.91588	3.92843	4.10032	2.82398	5.92216	657.633	239.92	434.093	307.506	526.169		0.404495		15.4394	27.9524	5.33815	377.204	488.854	433.064		31.6835	57.3619	10.9546	29.0353	37.6296	33.3351		0.818797	0.740445
C3ar1	4.41134	23.3608	45.1207	24.0237	25.5187	0.117532	0.43384	0.941767	1.58323	2.0527	15.5061	97.2441	301.922	107.549	102.079	3.60114	17.2343	31.5043	19.5655	17.5196	2.95241	23.2932	45.8183	16.3623	18.6231	9.2408	47.2449	76.9951	36.1604	27.0207		3.96298		24.4871	124.86	21.4099	1.02581	17.885	39.3324		14.3403	73.1215	12.5382	1.76126	30.7074	67.5313		2.22571	2.64584
C5ar1	10.9469	203.488	202.074	111.881	103.22	3.13	41.0255	32.2804	7.87214	7.66435	38.2002	753.85	699.423	284.025	237.607	19.6552	518.099	135.999	73.1857	64.8459	2.56036	107.145	50.7686	17.953	22.6343	0	401.563	0	0	40.2781		25.1316		126.322	402.621	40.2124	18.3945	162.357	88.3683		22.1946	70.7401	7.06527	6.83506	60.3289	32.836		0.048414	0.775504
Caap1	10.8354	10.2745	10.7146	10.2658	9.65793	0.93859	0.198412	0.114013	0.678569	1.01752	15.3947	9.90412	13.3689	15.0414	13.2398	23.0895	12.7208	14.2012	21.6118	21.8065	2.05844	1.73526	2.13625	2.827	1.40029	27.3408	19.1081	18.0889	27.6039	25.8589		0.569576		10.3496	13.3898	2.03145	0.589421	18.686	23.6001		40.1602	51.9571	7.88272	1.37473	43.5819	55.0434		1.17648	1.46552
Cab39	94.5139	79.7653	66.3132	94.6698	90.0602	1.53183	0.341035	0.356213	1.90315	2.29216	81.6464	63.721	85.9016	83.5919	86.3375	44.5334	48.6268	40.8546	49.6561	48.1594	10.2648	14.9235	9.09055	10.2005	14.4854	49.5204	64.9467	46.1988	60.2421	49.6711		1.0899		85.0645	80.2397	11.7929	1.28488	46.366	54.1158		48.0327	45.3083	6.65903	1.26257	45.5611	53.1763		1.10953	1.32885
Cab39l	27.9322	20.7181	18.2902	30.5037	28.1168	0.337108	0.118338	0.083149	0.402543	0.621498	18.5724	13.6783	18.3867	24.858	23.4391	10.3675	12.1139	16.2595	13.1904	12.2896	3.41098	3.45301	3.47823	3.51683	3.49354	14.9943	17.3688	21.1993	19.2825	15.5397		1.15363		25.1122	19.7869	3.47052	0.312527	12.8442	17.6769		51.9173	40.9077	7.175	1.01359	41.6565	57.3299		1.40701	1.40071
Cabin1	49.4507	40.9573	33.7379	37.5148	33.0329	1.86132	0.535327	0.48687	2.37672	1.96069	100.006	99.9734	72.4316	101.182	101.077	28.0928	33.4107	23.4735	38.7749	38.5577	11.1727	13.8345	8.41006	8.67262	11.0967	20.7428	28.1065	21.4073	29.0952	30.184		1.18279		38.9387	94.934	10.6373	1.44418	32.4619	25.9071		26.9453	65.6937	7.36097	2.41449	54.2721	43.3134		0.747358	0.845855
Cables2	25.0562	19.9914	10.9278	28.5016	25.4994	1.95379	0.548103	0	1.65447	1.00167	24.3775	13.4699	7.19349	17.272	16.0608	23.1904	13.1206	7.34794	20.1092	17.9487	3.57711	3.79895	1.09499	2.69108	2.45307	11.8661	15.3844	8.08164	11.967	15.0135		0.583727		21.9953	15.6747	2.72304	1.03161	16.3434	12.4625		54.4531	38.8055	6.74136	3.45741	54.7745	41.768		0.531867	1.16032
Cacfd1	23.6477	14.3495	14.4717	16.3344	19.6791	70.4976	38.644	54.245	38.3914	48.629	61.724	52.2366	62.3534	59.8826	55.7109	124.887	77.0941	91.6188	121.665	122.318	8.97139	11.3167	8.52081	4.72277	3.94941	145.936	113.205	112.218	36.0391	63.2634		0.620349		17.6965	58.3815	7.49621	50.0814	107.517	94.1322		21.1746	69.8559	8.96953	19.8949	42.7111	37.3941		1.1672	1.4624
Cacna1a	9.43695	8.79974	6.31772	5.66487	5.76414	116.599	114.404	104.907	0.141217	58.1331	59.4456	51.4048	52.3699	58.9892	60.0242	419.722	165.211	389.779	268.145	574.063	6.59622	8.45983	5.89938	5.20234	6.96548	150.73	1.80219	0	0	0		0.395062		7.19668	56.4467	6.62465	78.8367	363.384	30.5064		10.2418	80.3306	9.42769	16.677	76.8697	6.45328		0.360641	0.0168592
Cacng8	3.65689	5.6107	11.0107	3.50938	2.88499	1.15885	1.32416	0.838207	0.86773	1.10748	17.6351	24.8406	28.0217	12.0919	14.067	4.80104	5.89396	5.13433	5.53807	5.52405	1.99771	5.85439	4.03361	2.46434	2.19336	10.0738	8.10659	9.54151	10.4508	6.88724		1.1884		5.33453	19.3313	3.30868	1.05929	5.37829	9.01198		19.0693	69.1032	11.8275	6.85642	34.812	58.3316		1.90893	1.32095
Cactin	33.7306	27.3224	12.2454	22.0603	19.4807	2.33839	1.01165	0.416531	1.70276	2.66895	37.8452	25.6692	13.4444	27.7571	21.7519	49.2769	33.4101	17.6971	35.7184	23.9562	5.03476	2.33505	1.12019	2.586	4.835	35.1489	39.2007	20.623	23.4491	28.6487		0.684411		22.9679	25.2936	3.1822	1.62766	32.0117	29.4141		44.6467	49.1675	6.1858	2.58139	50.7692	46.6494		0.718996	1.16828
Cacul1	37.8355	38.3244	26.4405	26.3453	20.5128	1308.05	1494.97	1071.57	1221.37	981.071	37.3552	33.4131	33.298	32.4119	30.5016	463.324	406.509	427.661	422.381	385.757	4.44459	6.52487	4.37963	3.42434	5.35165	342.062	382.119	328.018	448.313	737.449		0.87764		29.8917	33.396	4.82502	1215.41	421.126	447.592		43.8856	49.0305	7.08388	58.3174	20.2064	21.4763		0.738843	0.940149
Cacybp	119.199	72.3818	48.1677	110.909	81.5039	2.15226	0.171434	0.160411	2.1734	0.989317	76.0428	37.8685	39.8418	54.8605	45.4822	22.5559	7.34666	7.89929	11.6898	10.9882	10.706	7.00352	4.37611	9.30319	5.76027	24.721	20.0761	8.01875	8.76538	16.8809		0.354334		86.4323	50.8192	7.42981	1.12936	12.096	15.6924		59.7398	35.1249	5.13529	3.90544	41.8288	54.2658		1.09192	2.5251
Cadm1	84.7941	59.3036	21.1852	21.6687	20.8974	1395.82	1178.41	434.934	512.275	481.656	375.141	277.072	142.728	130.767	126.322	2476.01	1961.17	1213.58	1024.49	1060.5	32.2392	31.0498	14.9315	10.4583	13.9487	1500.58	1288.16	979.069	874.415	936.959		0.792156		41.5698	210.406	20.5255	800.62	1547.15	1115.84		15.2549	77.2128	7.53226	23.1152	44.6688	32.2161		0.606208	0.657008
Calcrl	13.0314	26.9031	35.3451	63.8837	65.6172	0.327027	0.305829	0.146109	1.34783	3.97415	42.9573	107.684	323.095	260.565	291.546	17.6576	74.0266	36.8883	67.8359	72.1153	6.551	28.3456	40.9109	36.3445	46.5975	21.4458	101.697	42.7416	86.9374	81.5084		4.02123		40.9561	205.169	31.7499	1.22019	53.7047	66.866		14.739	73.835	11.4259	1.00187	44.0959	54.9023		1.20304	1.3688
Calm1	267.763	209.346	151.052	304.229	296.79	6.87361	1.62946	2.17363	9.27639	5.57221	138.252	97.05	82.5334	141.528	152.138	54.1267	40.9592	44.1849	82.4006	76.0516	19.9415	18.3488	12.5113	20.2461	21.5452	52.0286	37.3684	37.2785	79.6571	71.7341		0.761142		245.836	122.3	18.5186	5.10506	59.5446	55.6133		63.5802	31.6303	4.78943	4.24491	49.512	46.2431		0.961942	0.914422
Calm2	275.805	206.486	215.191	199.014	180.363	1.80613	0.187892	0.703596	1.88892	1.59474	179.63	142.459	169.529	125.815	130.095	49.3973	40.9774	44.8239	35.8241	34.7054	27.8733	23.245	22.6378	13.3392	16.4147	57.9877	50.0954	56.2619	41.4419	49.3362		0.83293		215.372	149.506	20.702	1.23625	41.1456	51.0246		55.8567	38.7742	5.36906	1.32352	44.0501	54.6264		1.17045	1.21721
Calm3	375.323	256.358	135.49	336.729	366.591	3.37893	0.686298	0.074081	3.99979	2.24321	196.857	103.775	54.8909	122.728	130.047	44.1614	19.2649	17.0237	53.5862	48.6753	15.0997	9.37082	3.70838	7.91215	11.1836	36.5263	16.5885	7.3345	28.479	29.9023		0.448721		294.098	121.659	9.45494	2.07646	36.5423	23.7661		69.165	28.6114	2.22358	3.32847	58.5756	38.096		0.830938	0.867929
Calr	863.112	653.125	326.307	795.705	744.515	17.853	2.24618	1.52298	14.0407	9.00771	2341	2554.47	1889.07	2916.19	2752.14	134.926	42.1819	22.633	203.495	173.212	277.877	357.696	168.228	255.692	310.025	177.913	35.3214	21.7361	184.801	196.574		0.317688		676.553	2490.57	273.903	8.93413	115.289	123.269		19.6613	72.3787	7.95992	3.60986	46.583	49.8071		1.31625	0.841126
Calu	48.8865	45.92	30.1261	43.8757	44.4788	952.098	954.441	709.59	825.652	770.557	177.245	206.151	172.952	215.621	239.569	1531.09	1989.05	1757.96	2209.6	2275.69	23.0513	40.6128	24.6876	29.2653	36.072	1246.17	1974.45	1633.35	2150.26	2026.69		1.29891		42.6574	202.308	30.7378	842.467	1952.68	1806.18		15.4722	73.3789	11.1489	18.3092	42.4373	39.2535		0.814031	0.992662
Camk1d	23.9529	16.5124	21.2091	14.0605	13.0577	580.455	428.06	554.457	377.357	359.808	27.424	24.3733	32.0585	21.3271	22.8469	404.209	331.359	448.504	315.202	288.856	5.13446	4.20455	5.03248	2.65237	5.1966	302.133	294.049	424.182	277.63	259.466		0.820218		17.7585	25.606	4.44409	460.027	357.626	311.492		37.145	53.5594	9.2956	40.7412	31.6723	27.5865		0.74809	0.887742
Camk2g	27.0347	7.79536	5.56066	16.2281	14.9927	213.779	42.9941	71.6966	97.3489	138.099	42.1491	13.5209	11.2522	28.2984	29.4315	211.268	62.7297	57.6558	158.194	145.299	6.70954	2.9111	2.71198	3.93494	4.36421	123.255	89.9758	154.607	52.6368	115.217		0.300233		14.3223	24.9304	4.12635	112.784	127.029	107.138		33.0166	57.4711	9.51231	32.507	36.613	30.88		0.585371	1.42753
Camkk2	39.7317	34.1241	26.6564	27.1188	25.0072	11.7676	9.68522	21.4129	7.93417	8.99567	64.8559	52.8459	51.9928	38.0189	36.0667	81.637	63.1002	75.2851	71.4928	44.4485	8.16067	8.06612	6.49855	3.08219	2.87078	43.0106	56.0217	42.6214	36.4654	30.7297		0.775684		30.5276	48.756	5.73566	11.9591	67.1927	41.7698		35.9067	57.347	6.7463	9.88997	55.5672	34.5428		0.532577	0.889571
Caml	16.5743	12.0959	14.3956	24.5813	24.1753	0.966548	0.200477	0	1.25371	0.957658	50.164	36.0237	35.3746	51.9913	43.1713	20.8052	15.451	20.8792	21.2996	18.8984	6.93603	3.80708	3.63989	5.01471	5.45841	20.8242	14.9508	31.4605	31.9816	17.781		0.754456		18.3645	43.345	4.97122	0.675679	19.4667	23.3996		27.5409	65.0038	7.45527	1.55179	44.7079	53.7403		1.00087	0.969593
Camsap1	14.0692	12.6931	8.18115	12.4575	11.257	5.25469	0.0603415	0.018433	7.47158	3.2425	14.4445	9.33353	8.75024	18.874	21.1595	67.5277	37.1455	23.6478	46.6001	60.6467	2.44728	1.93634	1.7407	4.17828	6.12236	38.1535	105.863	6.31209	90.3915	44.3713		0.556644		11.7316	14.5124	3.28499	3.20951	47.1136	57.0182		39.7291	49.1462	11.1247	2.99001	43.8914	53.1186		0.571353	2.80145
Camsap2	20.7349	12.8296	8.4879	13.9596	11.4057	0.628593	0.0464895	0.0382375	0.544574	0.663129	24.8716	11.3481	15.6968	22.2542	23.1591	13.5342	5.41299	9.05615	14.3224	14.3111	4.21537	1.93879	2.24721	3.65825	4.23445	14.1007	6.65707	9.77534	13.1435	16.9139		0.441235		13.4835	19.466	3.25881	0.384205	11.3273	12.1181		37.2388	53.761	9.00018	1.6123	47.5347	50.853		1.03898	1.194
Camta2	22.7082	16.216	32.6522	38.6076	40.8988	354.888	177.454	465.127	554.267	628.424	44.5405	26.8251	59.1616	68.2928	71.7827	404.693	235.267	494.401	756.449	607.243	5.55432	3.3083	5.88943	4.74667	7.04256	101.648	63.3415	138.123	372.006	437.042		0.582378		30.2165	54.1205	5.30826	436.032	499.611	222.432		33.7068	60.3718	5.9214	37.6515	43.1415	19.2071		0.253018	0.272326
Cand1	59.1702	52.3405	29.0627	53.5879	44.6897	2.25074	0.114461	0.243068	1.96434	1.08654	71.4679	54.7038	30.5482	66.0967	58.7145	21.3122	15.9104	13.6659	20.4832	16.5156	7.44637	8.53179	4.3415	6.26995	6.94621	32.5972	26.9343	23.9326	38.0805	21.144		0.757898		47.7702	56.3062	6.70716	1.13183	17.5775	28.5377		43.1203	50.8254	6.0543	2.39556	37.2033	60.4011		1.50578	1.6519
Cant1	27.9751	22.3691	18.9774	28.7098	29.1822	326.825	217.557	190.832	289.012	349.996	48.903	30.4813	29.8472	57.3592	60.5392	265.904	163.58	155.814	361.516	279.081	3.63429	4.80896	3.62295	4.55396	5.20619	91.4021	41.3495	119.222	118.818	185.967		0.616625		25.4427	45.426	4.36527	274.844	245.179	111.351		33.8181	60.3796	5.80226	43.5311	38.8326	17.6364		0.3462	0.257319
Canx	263.244	197.832	104.302	180.366	165.78	1293.15	1084.66	606.897	924.988	908.772	768.262	627.928	513.587	645.13	613.982	1835.84	1478.62	1161.79	1547.74	1495.63	112.014	123.726	69.5017	95.3292	96.2513	1279.31	959.962	728.81	811.195	924.45		0.805526		182.305	633.778	99.3645	963.693	1503.92	940.746		19.9143	69.2315	10.8542	28.2744	44.1245	27.6011		0.697021	0.649465
Cap1	930.928	780.5	613.508	959.089	849.683	6.0516	2.99907	2.77738	7.7643	6.64659	806.633	646.808	457.833	774.12	736.319	87.4822	48.8985	51.6681	90.7234	82.8141	85.9576	75.7255	44.1376	63.4746	68.0104	96.903	53.0952	52.9812	98.681	84.2678		0.563938		826.742	684.342	67.4611	5.24779	72.3172	77.1856		52.3736	43.3527	4.27363	3.39113	46.7315	49.8774		1.10647	1.08411
Capg	1010.06	1020.4	1151.51	1208.86	1245.68	92.6268	121.886	270.565	232.171	280.257	799.47	726.075	633.989	743.013	766.744	316.376	408.43	498.427	334.157	345.243	63.567	74.8484	57.352	51.2826	67.045	388.6	285.909	352.579	243.553	225.417		1.29005		1127.3	733.858	62.819	199.501	380.527	299.212		58.5922	38.1427	3.26506	22.6902	43.2791	34.0307		1.22756	0.700753
Capn1	15.9697	12.7872	13.1278	25.9344	26.8989	6.85489	7.6513	7.97503	11.5767	19.4722	16.3766	13.4888	14.2469	22.5581	24.7887	9.37624	7.90459	9.4424	13.0485	15.5464	1.04669	1.07125	0.890308	1.81188	1.94925	4.21421	3.97659	5.66661	5.24555	3.3977		0.858171		18.9436	18.2918	1.35388	10.706	11.0636	4.50013		49.0903	47.4012	3.50843	40.7541	42.1154	17.1304		0.502514	0.558879
Capn15	15.3172	10.4311	5.34373	18.118	17.1123	4.47231	1.41031	0.24314	4.58358	3.25566	43.1057	27.6956	14.957	49.9408	48.2201	39.5339	23.9875	9.93024	40.636	38.5509	3.88215	3.2273	1.82068	3.13125	4.14532	37.2772	7.01808	2.9355	12.6814	19.1965		0.61646		13.2645	36.7838	3.24134	2.793	30.5277	15.8217		24.8913	69.0262	6.08249	5.68348	62.1209	32.1957		0.944325	0.320883
Capn7	26.843	17.1475	7.95708	13.4498	12.9951	2.03663	0.245148	0.264404	1.62972	1.59525	43.5246	21.0598	24.3665	42.6294	46.942	23.9775	10.1456	10.6968	26.7487	24.3532	12.784	9.75704	4.60326	10.8272	14.7444	30.4468	15.7688	12.4922	31.5525	27.4971		0.446225		15.6785	35.7045	10.5432	1.15423	19.1844	23.5515		25.318	57.6565	17.0254	2.62982	43.71	53.6602		1.259	1.50452
Capns1	172.202	149.772	151.199	217.893	213.085	1.14922	0.416279	0.34995	0.986972	1.28674	103.889	83.5369	83.0751	118.973	126.721	20.1204	22.2324	22.0968	25.68	21.8946	13.612	11.2917	6.54355	6.25931	9.54091	11.9114	20.6532	24.6964	12.6673	10.0632		1.09999		180.83	103.239	9.4495	0.837833	22.4048	15.9983		61.6077	35.1729	3.21938	2.1351	57.0955	40.7694		0.611325	0.932026
Caprin1	225.573	174.704	95.8816	156.966	126.7	4374.93	3621.34	1997.96	2954.16	2341.33	246.494	196.9	166.438	180.035	162.963	1762.5	1486.81	1178.41	1326.41	1236.56	29.9129	34.2773	18.8575	21.6613	19.4347	1047.62	1319.57	1066.44	833.259	990.528		0.84367		155.965	190.566	24.8287	3057.94	1398.14	1051.48		41.9983	51.3158	6.6859	55.5226	25.3858	19.0916		0.594623	0.887593
Capza1	282.691	235.634	174.305	311.388	287.06	3.64121	0.634888	0.588286	3.20991	4.95696	216.755	181.181	184.135	242.142	236.806	97.6199	110.428	109.236	105.575	99.9954	24.7633	30.537	22.647	29.0741	35.2366	84.9733	117.123	104.987	103.74	95.2203		1.12987		258.216	212.204	28.4516	2.60625	104.571	101.209		51.76	42.5368	5.7032	1.25068	50.1814	48.5679		0.871764	1.06008
Capza2	128.696	115.222	144.105	197.222	182.774	1.29833	0.184672	0.480849	2.28392	3.14496	94.0894	81.509	129.929	130.31	124.329	40.5804	42.9442	58.4748	56.8402	56.1965	11.9675	15.7246	13.5579	16.2713	17.8081	47.3637	66.7542	73.2667	72.5016	63.3802		1.05685		153.604	112.033	15.0659	1.47855	51.0072	64.6533		54.7211	39.9117	5.36719	1.26222	43.5442	55.1936		1.16314	1.54182
Capzb	317.393	303.281	268.528	374.888	385.533	146.257	100.661	128.607	181.806	208.249	170.175	143.418	128.203	194.075	186.202	300.753	204.872	229.753	627.184	526.221	21.525	15.2087	11.4571	19.0012	24.8936	177.119	105.887	158.941	429.754	429.867		0.682255		329.924	164.415	18.4171	153.116	377.756	260.314		64.3433	32.0649	3.59179	19.3527	47.7456	32.9017		0.59028	0.519191
Car13	2.25598	5.3018	39.4285	55.1509	50.6041	0.0269525	0	0.21546	0.530935	0.738569	1.27938	5.80475	41.6668	34.2998	30.3133	0.783573	9.60039	36.0056	15.8466	14.7821	0.15711	1.11279	5.8121	3.33691	2.57677	1.13752	17.7747	53.2925	22.1389	24.2975		5.94335		30.5482	22.6728	2.59914	0.302384	15.4036	23.7282		54.7262	40.6176	4.65627	0.766804	39.0616	60.1716		1.19845	1.77113
Card9	47.7174	47.325	47.5451	40.4962	47.4397	7.88028	3.10654	1.09919	5.1021	4.06052	165.728	203.484	55.4532	118.453	132.021	197.199	225.701	27.9301	118.848	124.021	18.5205	27.4788	6.7955	10.048	12.0391	129.281	146.27	26.3516	71.7244	70.0969		1.14381		46.1047	135.028	14.9764	4.24972	138.74	88.7448		23.5097	68.8535	7.63675	1.83388	59.8702	38.2959		0.657326	0.649621
Carhsp1	37.6126	56.9916	100.811	137.814	128.835	2.0498	3.42647	3.33918	5.73185	5.29754	27.3312	49.8198	50.9389	78.641	75.1306	17.6576	77.8604	28.0851	59.1295	51.4281	4.08455	11.6511	5.98173	8.62651	11.096	29.3071	70.6907	35.0991	54.011	53.285		4.22672		92.4128	56.3723	8.28798	3.96897	46.8321	48.4786		58.8343	35.8892	5.27651	3.99776	47.1719	48.8303		1.62438	0.909084
Carkd	34.4098	31.6663	35.9999	36.6025	43.3045	51.6795	73.5367	97.9225	102.114	155.728	47.2458	42.0557	46.7148	51.9829	59.247	136.485	137.271	171.835	191.585	183.988	6.80424	7.20396	5.06783	3.17505	6.29945	15.5232	124.239	158.399	154.051	119.799		1.00572		36.3966	49.4492	5.7101	96.1962	164.233	114.402		39.7534	54.0099	6.23674	25.6639	43.8151	30.521		0.120182	0.905746
Carm1	120.031	104.401	64.0828	116.168	99.1222	660.792	541.896	438.234	633.316	591.909	93.709	81.7247	63.6927	91.0199	84.1343	227.412	208.094	204.861	277.549	257.566	9.00057	10.3961	6.76958	7.57498	10.2796	238.757	145.291	112.741	321.836	204.806		0.915426		100.761	82.8561	8.80417	573.229	235.096	204.686		52.3648	43.0597	4.57546	56.5866	23.2077	20.2057		1.04967	0.699641
Cars	91.7486	143.929	128.004	131.704	132.46	123.489	276.635	298.07	335.086	356.107	188.539	304.55	136.386	192.08	192.635	320.977	627.59	237.907	440.779	384.979	26.5071	57.9371	15.0022	16.259	25.4637	311.461	495.649	166.835	216.533	313.292		1.95228		125.569	202.838	28.2338	277.877	402.447	300.754		35.2088	56.8746	7.9166	28.3237	41.0209	30.6555		0.970445	0.7901
Casc3	44.6642	38.7445	36.1388	40.9613	35.2441	1.40284	0.150695	0.338245	2.12892	1.40558	71.7315	61.4879	67.9507	85.2723	77.7276	29.0846	23.2346	28.0319	36.0938	33.9799	9.674	9.03794	8.41626	9.39409	11.4187	29.0869	21.4394	23.2359	33.1635	28.667		0.805551		39.1506	72.834	9.5882	1.08526	30.085	27.1185		32.2034	59.9098	7.88679	1.86186	51.6137	46.5245		1.00008	0.925924
Casc5	17.4032	11.8607	7.21683	4.58061	2.79106	2.43281	0.972454	0.900356	0.865989	0.616524	53.2212	26.4819	29.6618	15.8106	10.2917	21.1485	13.9465	12.3045	7.44091	5.71835	13.4656	10.7214	7.1247	3.76365	3.48424	23.0497	18.2678	12.1208	9.2632	7.33764		0.674829		8.77047	27.0934	7.71193	1.15763	12.1118	14.0078		20.1269	62.1754	17.6977	4.24394	44.4025	51.3536		1.08584	1.28912
Casd1	13.4434	12.7776	6.87608	5.84257	4.88317	0.843994	0.0261725	0.0450425	0.30911	0.52846	41.6106	31.8957	41.0309	19.1233	22.1982	16.926	12.1669	12.7435	9.07803	10.1917	6.07179	6.42197	6.25679	3.59913	4.52904	20.7305	16.9641	18.7577	13.4126	12.2078		0.734515		8.76456	31.1717	5.37575	0.350556	12.2212	16.4145		19.3427	68.7935	11.8638	1.20938	42.1621	56.6285		1.21223	1.36434
Cask	10.3947	9.38872	7.27933	12.0043	13.0656	126.136	152.313	138.342	171.608	208.393	27.4572	15.8864	16.7365	24.8886	27.0739	146.673	99.3135	97.2625	161.339	187.1	3.78504	3.15693	1.75265	3.32837	3.92052	183.125	19.4585	115.061	75.47	176.32		0.679295		10.4265	22.4085	3.1887	159.358	138.338	113.887		28.9435	62.2048	8.85167	38.7184	33.6111	27.6705		1.24685	0.203945
Caskin2	10.0497	9.41685	8.35918	11.6146	8.58608	1.05254	0.458219	0.203709	1.25461	0.379578	17.7887	11.2167	13.7222	19.4024	17.4144	10.0878	6.89148	7.79368	10.6045	9.6402	1.21192	1.18837	0.822538	1.3411	1.76042	4.22326	2.38709	2.82355	4.31184	7.36946		0.711727		9.60529	15.9089	1.26487	0.669731	9.00353	4.22304		35.8687	59.4079	4.72335	4.81949	64.7908	30.3897		0.471082	0.429209
Casp2	61.3129	20.8413	29.3822	22.9894	21.8066	1.49316	0.168789	0.541148	1.25689	1.38188	59.4717	16.2846	32.9601	37.9	35.0114	30.7832	7.99677	19.0662	24.1353	22.2075	9.51011	3.75138	4.69269	4.31998	6.37837	50.0335	11.7834	34.6206	40.8016	40.7509		0.283067		31.2665	36.3256	5.7305	0.968374	20.8378	35.598		42.6424	49.5421	7.81547	1.68694	36.3001	62.0129		1.60567	1.42089
Casp4	3.463	10.3424	75.3813	39.3352	41.5101	0.118607	0.541368	1.74047	0.798568	1.14995	7.45324	35.1619	158.63	54.8137	54.2225	7.24992	56.5786	117.767	28.1793	28.4257	4.3754	22.1447	39.0138	10.5203	14.9853	19.4411	133.38	200.76	62.8303	61.7655		6.97929		34.0064	62.0563	18.2079	0.869792	47.6401	95.6353		29.7595	54.3064	15.934	0.603414	33.0501	66.3465		2.47774	2.33385
Casp8	31.8879	28.2986	36.919	47.602	49.1286	4.57317	6.74693	28.9632	25.2749	35.6637	38.8722	30.5021	69.7804	58.1778	57.991	95.918	69.2138	191.624	86.7219	83.6109	7.92303	8.003	11.9782	7.78304	9.3601	64.8917	73.8536	228.555	101.678	48.4863		0.724466		38.7672	51.0647	9.00946	20.2444	105.418	103.493		39.2216	51.6633	9.11507	8.83435	46.0028	45.1629		0.679871	1.06608
Casp9	16.2392	7.86638	9.29489	21.6484	26.2518	176.953	114.066	123.999	259.05	279.255	15.9069	5.06121	6.22237	15.7312	16.1946	93.1749	19.6923	46.7138	87.863	100.003	1.5526	0.640821	0.446142	0.676211	0.782975	55.5388	61.8204	13.4185	86.9199	43.6118		0.219722		16.2601	11.8233	0.81975	190.664	69.4895	52.2619		56.2573	40.9065	2.8362	61.0291	22.2426	16.7283		0.60036	3.03593
Cass4	10.7844	7.46069	4.6064	7.85034	8.06704	121.803	73.0757	60.1563	79.2615	62.1697	16.8538	11.3983	5.6728	14.0811	14.9063	76.9485	47.8198	21.6251	51.9669	52.882	2.59968	2.58983	0.797467	1.65011	1.43165	21.2437	31.5629	4.79407	10.4778	45.0893		0.626308		7.75377	12.5825	1.81375	79.2932	50.2485	22.6335		35.0058	56.8057	8.18848	52.1065	33.0201	14.8733		0.285363	0.667002
Cbfa2t2	15.7966	8.2368	5.80629	11.3458	11.0236	0.829574	0.0885745	0.050345	0.747098	0.838332	18.255	9.25458	7.75841	18.27	16.6564	19.7802	7.14373	7.56401	18.547	18.0176	2.93061	1.65181	0.881961	2.07492	2.84419	15.2479	6.83821	8.03709	17.149	14.8731		0.391898		10.4418	14.0389	2.0767	0.510785	14.2105	12.4291		39.3179	52.8624	7.81967	1.88132	52.3401	45.7786		0.781892	0.962484
Cbfb	114.92	109.835	61.1341	52.1746	39.5068	3671.32	3908.61	2354.47	1696.17	1379.67	80.9467	54.8034	52.2537	41.6348	38.0867	1044.2	830.36	726.584	608.194	571.66	7.84092	11.3316	6.54768	5.67825	7.71403	437.487	636.846	482.482	383.359	573.862		0.795405		75.5143	53.5451	7.82249	2602.05	756.2	502.807		55.1675	39.1177	5.71477	67.3921	19.5853	13.0225		0.419523	0.767232
Cbl	90.0464	79.315	65.2677	80.7862	72.1064	2.11731	0.181992	0.297021	1.57541	1.49909	134.63	90.3893	117.786	144.868	142.303	38.6047	17.5356	28.4398	32.3971	29.7187	20.0415	13.9863	16.2685	14.6933	16.3451	37.4111	19.1935	29.4298	30.7381	26.0961		0.468015		77.5043	125.995	16.267	1.13416	29.3392	28.5737		35.2667	57.3314	7.40193	1.92078	49.6878	48.3914		0.969863	1.08945
Cbll1	17.7083	21.5489	15.899	13.0119	11.2999	325.74	400.199	278.698	189.383	201.968	21.904	25.4922	27.7064	22.3394	19.1104	171.921	198.669	213.884	202.914	152.43	3.81892	3.5688	2.01758	2.45644	1.84547	230.207	171.746	78.9754	182.497	133.02		1.15468		15.8936	23.3105	2.74144	279.198	187.964	159.289		37.8911	55.5732	6.53572	44.5682	30.0045	25.4273		1.33707	0.865165
Cbr4	11.2025	8.61154	16.1543	10.8416	15.0272	0.456387	0.156533	0.078018	0.499962	0.39138	10.308	13.1822	16.3931	11.047	13.4344	8.74065	8.11312	9.8642	8.51131	7.69143	2.29072	1.4244	2.02081	1.6705	3.3424	10.3802	11.8784	20.5823	11.6651	10.4926		0.935576		12.3674	12.8729	2.14977	0.316456	8.58414	12.9997		45.1529	46.9985	7.84869	1.44498	39.1964	59.3586		1.16832	1.41317
Cbwd1	9.0862	12.2778	12.9051	19.5332	17.6028	49.3545	30.4711	31.7877	52.1091	45.0372	14.1617	21.5226	22.0845	24.8289	21.1753	50.0068	38.9221	43.2414	41.8769	47.6378	2.22791	5.0713	2.71234	2.68148	4.94587	53.9975	98.2483	11.3085	11.4044	41.79		0.782682		14.281	20.7546	3.52778	41.7519	44.337	43.3497		37.0326	53.8194	9.14799	32.2561	34.2533	33.4906		1.07824	2.48605
Cbx1	73.7613	64.01	47.8897	54.7111	47.8075	15.8845	14.0051	11.3295	13.5639	10.3294	66.5219	46.8639	39.9149	60.8069	57.929	31.153	18.8068	18.5661	22.3974	20.8221	9.09712	7.25828	7.93468	7.68189	6.25838	46.1402	25.7516	24.6914	31.3455	20.9747		0.616018		57.6359	54.4073	7.64607	13.0225	22.3491	29.7807		48.1546	45.4571	6.38826	19.9878	34.3029	45.7094		1.46612	1.35063
Cbx3	168.122	88.0842	40.2601	87.7962	72.7787	2.77515	0.205294	0.543078	1.43755	1.71264	95.1194	32.7014	25.8569	37.3134	33.69	59.9254	9.59473	19.5931	27.9612	22.9242	13.0517	6.96925	5.43409	6.89075	5.04647	68.645	9.93835	23.0177	29.3075	19.7084		0.173897		91.4082	44.9362	7.47845	1.33474	27.9997	30.1234		63.5561	31.2442	5.19976	2.24485	47.0917	50.6634		1.14312	1.03243
Cbx5	70.3757	44.9879	23.7865	20.7575	15.2791	66.8809	39.2632	18.2316	12.8416	10.8255	143.079	76.5574	68.6647	65.8717	60.7054	151.137	79.9176	87.1943	63.0501	44.5934	28.2584	16.3086	12.714	9.35302	11.0767	137.256	91.2095	103.176	58.0188	29.1306		0.531873		35.0373	82.9756	15.5422	29.6086	85.1785	83.7583		26.2344	62.1284	11.6373	14.9127	42.9013	42.186		0.908762	1.13955
Cc2d1a	28.103	21.7035	18.3115	37.1469	36.4034	1.34955	0.129618	0.177865	1.22664	1.17896	60.7678	38.82	28.9193	61.4862	62.3948	32.6531	16.2455	12.6023	29.2294	28.3421	6.74733	3.64333	2.41833	5.5421	4.60079	18.807	9.66587	7.89743	20.9135	16.9434		0.512451		28.3337	50.4776	4.59038	0.812527	23.8145	14.8454		33.9725	60.5235	5.50394	2.05847	60.3319	37.6096		0.588565	0.618471
Cc2d1b	53.1028	35.5173	26.911	35.6386	36.4416	2.02253	0.8952	0.522676	1.42481	1.41418	90.5886	49.2357	42.1152	66.0408	72.5137	61.2872	27.6066	31.2386	47.3189	50.0982	9.97865	5.69107	3.97054	5.98395	7.88875	37.5863	12.9307	20.6187	32.7932	37.78		0.459269		37.5223	64.0988	6.70259	1.25588	43.5099	28.3418		34.639	59.1734	6.18756	1.71785	59.5149	38.7672		0.61949	0.486975
Ccar1	41.0849	47.8032	32.6122	40.6706	41.0393	2.16192	0.67665	0.540737	1.94033	1.71436	79.9473	105.761	68.5549	89.5003	90.0128	39.2225	57.423	30.4035	33.553	33.4475	15.7741	27.732	12.0667	11.8692	14.7791	47.2291	74.5298	29.798	34.4891	34.1369		1.45249		40.642	86.7552	16.4442	1.4068	38.8099	44.0365		28.2547	60.3131	11.4322	1.66973	46.0634	52.2669		1.19906	1.29281
Ccar2	73.0725	54.2194	58.7828	57.8867	52.3586	4.27709	1.23298	0.855623	2.91315	2.1542	110.732	87.7081	83.914	107.556	107.599	63.9874	56.1214	43.5802	58.7335	53.016	11.0265	12.415	8.88548	9.84852	12.7169	39.3482	54.9916	29.9605	42.9113	42.7033		0.878962		59.264	99.5019	10.9785	2.28661	55.0877	41.983		34.9137	58.6187	6.46767	2.3014	55.444	42.2546		0.620862	0.980221
Ccdc101	91.5201	78.1768	74.1729	57.5336	54.7796	2.36582	0.757478	0.862186	1.16464	1.23706	81.6301	62.4442	49.763	40.0404	34.9912	37.2982	24.7694	15.1994	17.273	16.2547	8.32656	9.99203	6.17154	1.79425	6.9393	28.6748	22.812	15.4258	16.3039	16.4719		0.672861		71.2366	53.7738	6.64474	1.27744	22.1589	19.9377		54.1085	40.8444	5.04708	2.94516	51.088	45.9669		0.774836	0.924045
Ccdc104	16.5554	15.4285	13.0173	23.3287	27.9687	0.385867	0.466293	0.809332	0.643736	0.590569	14.8457	13.4945	17.3195	18.4317	20.5602	13.5981	8.00428	11.3697	11.3987	11.3064	2.29588	3.56343	4.49561	4.61667	3.47178	27.8154	15.1896	17.6733	23.5933	17.4309		0.616812		19.2597	16.9303	3.68867	0.579159	11.1354	20.3405		48.2957	42.4545	9.24974	1.80676	34.7384	63.4549		1.97392	1.79799
Ccdc106	16.7439	12.1944	19.741	13.7676	10.6027	10.0854	7.21507	6.63841	9.24117	5.00473	19.6691	12.3124	19.3828	13.3476	12.4036	65.1016	61.0834	73.4687	50.2189	50.1003	4.19612	1.89864	1.23405	1.71056	1.48796	56.3468	31.4479	20.2543	25.8509	28.9703		0.939212		14.6099	15.4231	2.10547	7.63697	59.9946	32.574		45.4593	47.9895	6.55123	7.62129	59.8715	32.5072		0.867555	0.52265
Ccdc107	39.4127	39.7463	35.3411	46.2636	60.031	1.9127	0.454336	0.324336	1.39003	0.83815	114.461	119.725	114.25	145.734	134.297	27.2209	18.0583	11.0371	43.8645	36.8673	12.3698	12.0083	8.68932	10.2625	14.2578	27.6806	4.67884	5.2068	44.3625	32.4622		0.675327		44.159	125.693	11.5175	0.98391	27.4096	22.8782		24.3475	69.3022	6.3503	1.91901	53.4595	44.6214		1.01629	0.297972
Ccdc109b	32.2004	26.4506	22.495	60.4867	75.1601	0.270321	0.0755915	0.131657	0.503995	0.753248	30.8846	26.0817	28.0752	42.9762	59.5912	6.12103	5.64497	7.08929	12.3094	13.8992	3.835	2.14331	2.78502	3.23266	4.62983	6.85057	6.50114	11.4786	14.7525	15.9296		0.933147		43.3586	37.5218	3.32516	0.346963	9.01279	11.1025		51.4914	44.5598	3.94887	1.69562	44.046	54.2584		1.10245	1.12884
Ccdc115	92.2616	57.2117	54.5188	65.8754	57.272	2.22191	0.345166	0	0.413901	0.918979	46.9934	29.6023	23.3176	32.2559	28.0567	38.6568	23.9168	15.3717	33.0703	30.9166	8.56877	8.16164	4.12095	5.81956	5.07932	28.2372	62.6526	36.1731	47.6674	28.9384		0.628312		65.4279	32.0452	6.35005	0.77999	28.3864	40.7337		63.0186	30.8652	6.11622	1.11586	40.61	58.2742		0.737255	2.5546
Ccdc117	19.3376	7.80569	11.3848	9.40169	9.03563	1.92648	0.714491	0.515003	1.13344	0.704238	21.0293	7.13336	8.49557	16.7654	14.4818	30.0654	7.39438	12.1301	19.0182	17.7424	4.46673	2.02116	1.4245	3.13404	4.08213	38.4336	7.00279	11.109	17.1758	19.2143		0.270217		11.3931	13.5811	3.02571	0.99873	17.2701	18.5871		40.6897	48.5041	10.8062	2.70982	46.8584	50.4318		1.26937	0.953351
Ccdc12	52.7604	50.5422	50.3611	45.9855	48.0319	1.05043	0.250092	0.430313	1.14047	1.28213	22.0655	24.8588	22.6324	20.5885	18.3633	15.0441	16.434	14.014	17.5845	16.7018	4.57896	3.37212	2.20533	2.27313	2.45563	13.6346	15.1466	13.2564	15.2291	13.8015		1.08663		49.5362	21.7017	2.97703	0.830688	15.9557	14.2136		66.747	29.2417	4.01137	2.67964	51.4699	45.8505		0.912148	0.926156
Ccdc124	76.3181	80.9306	66.5324	91.5204	91.3094	18.6156	5.81799	2.28394	3.86979	3.61052	47.2048	37.9921	30.8951	43.2568	43.5534	36.6537	31.1244	17.3771	27.534	25.585	4.1703	5.11179	2.73089	1.59612	3.69397	33.425	22.019	32.2118	10.867	19.2357		0.853156		81.3222	40.5805	3.46062	6.83956	27.6548	23.5517		64.8692	32.3703	2.76047	11.783	47.6429	40.5741		0.914253	0.716557
Ccdc127	15.7996	14.7274	8.19077	16.3108	13.2274	72.6089	70.225	40.4405	68.785	57.2965	27.5352	21.6957	28.4496	20.9893	21.8387	69.9256	49.4319	62.4164	48.8893	52.972	7.42862	5.8304	4.2353	3.25753	5.34841	129.413	69.7006	72.5415	63.9847	84.4068		0.711054		13.6512	24.1017	5.22005	61.8712	56.727	84.0092		31.7669	56.0858	12.1473	30.5375	27.9985	41.464		1.83872	1.4019
Ccdc130	14.2691	16.2659	22.3599	12.4931	14.4236	1.61292	0.512046	0.635497	1.19342	1.74155	18.8608	18.0728	23.8715	18.4098	22.7076	19.1678	15.5422	16.0517	17.6024	16.3714	2.09773	3.49524	2.6361	2.82061	3.10983	24.2291	14.1749	10.7197	16.0536	11.2597		0.82023		15.9623	20.3845	2.8319	1.13908	16.9471	15.2874		40.7423	52.0295	7.22817	3.41313	50.78	45.8069		1.25096	0.917345
Ccdc132	24.5196	19.1383	12.5703	15.0348	13.8411	4.93866	2.85861	1.34182	1.96056	3.4433	49.1497	35.6278	36.7746	36.4515	37.6869	55.4648	46.3181	37.9379	60.9528	60.6804	7.45923	8.78667	4.08418	4.66629	6.7916	146.982	102.557	59.9941	75.9545	82.5343		0.83801		17.0208	39.1381	6.35759	2.90859	52.2708	93.6043		27.2261	62.6044	10.1695	1.95491	35.1321	62.913		2.62078	2.18852
Ccdc134	16.3019	13.0355	8.8339	11.2884	9.90821	3.6481	0.610089	0.140217	2.4453	1.5701	56.1477	37.5181	30.4441	46.0583	33.8804	39.511	11.4776	8.2995	34.8052	29.4055	8.12408	5.98006	3.56966	5.94992	4.69712	36.2273	9.87553	5.97877	32.5737	28.4328		0.308005		11.8736	40.8097	5.66417	1.68276	24.6998	22.6176		20.3497	69.9426	9.70765	3.4342	50.4075	46.1583		0.918944	0.871605
Ccdc137	11.8664	17.7746	12.0526	6.19406	5.19558	3.43788	1.1725	0.267747	1.86203	1.57104	24.3669	20.0735	12.7886	16.6504	15.8802	38.5735	18.5863	10.4701	23.1442	22.0541	3.93674	3.91448	1.57821	1.17366	3.49101	18.6175	9.20799	7.66065	19.2743	15.0465		0.494934		10.6166	17.9519	2.81882	1.66224	22.5656	13.9614		33.8246	57.1947	8.98075	4.35264	59.089	36.5584		0.495722	0.521181
Ccdc14	6.92162	3.53898	3.28315	4.2888	4.20593	0.921949	0.174622	0.300824	0.783496	0.764323	16.0731	9.19451	7.07557	11.7906	12.2403	18.2392	7.55102	7.90473	10.5155	10.1941	4.2566	2.01712	1.48783	2.93852	3.06975	25.0167	9.85716	11.444	10.4597	12.4945		0.444457		4.44769	11.2748	2.75396	0.589043	10.8809	13.8544		24.0722	61.0226	14.9052	2.32599	42.9662	54.7078		1.35227	1.26969
Ccdc15	5.76455	6.81082	6.01488	2.74684	1.72931	0.795656	0.319168	0.513284	0.384819	0.378349	21.6761	23.571	23.5911	10.7658	8.76275	13.5474	10.1479	11.4084	6.41527	6.22547	4.65735	5.83456	4.7477	1.7871	2.3227	13.424	13.9382	13.3082	9.55233	6.49052		0.766311		4.61328	17.6734	3.86988	0.478255	9.54889	11.3426		17.6372	67.5677	14.7951	2.238	44.6841	53.0779		0.991518	1.34
Ccdc163	10.047	9.45773	10.3047	8.1834	7.82667	1.47713	0	0.532177	1.86822	1.39983	30.1117	26.5742	22.8712	27.5843	27.0741	29.1576	22.8671	18.6484	24.6253	23.494	6.58334	3.80541	3.85709	2.26731	4.58818	32.8913	29.4717	14.6817	17.0834	30.4988		0.791413		9.1639	26.8431	4.22027	1.05547	23.7585	24.9254		22.7803	66.7286	10.4911	2.12201	47.766	50.112		1.12381	1.27672
Ccdc167	10.1192	5.7256	5.21255	5.24536	4.54447	13.1612	5.75259	12.7653	7.91107	5.73763	45.7917	54.9837	70.8373	54.4058	40.5774	58.8503	49.0302	65.8932	49.0661	39.9446	6.05435	10.1264	7.34751	4.62379	4.41084	51.9813	43.7818	40.2218	24.5739	28.6556		0.835922		6.16944	53.3192	6.51258	9.06556	52.5569	37.8429		9.34746	80.7852	9.86737	9.1143	52.8394	38.0463		0.885229	0.895096
Ccdc174	10.4813	14.2699	14.6799	6.52499	6.23239	1.82572	2.44997	2.38966	1.1986	1.42337	13.8559	20.3827	23.1798	17.518	16.0272	12.9241	14.3023	12.8855	15.3037	14.5989	3.42843	4.53072	5.57521	4.57292	4.77559	17.4892	12.7109	17.2669	29.6691	20.6051		1.09898		10.4377	18.1927	4.57657	1.85746	14.0029	19.5482		31.4322	54.7858	13.782	5.2458	39.5466	55.2076		1.32786	0.896001
Ccdc22	73.8777	63.8874	52.4962	85.1408	76.4011	3.66849	1.78004	1.48885	3.74585	3.70968	89.514	67.0045	64.791	79.1688	77.4638	37.2523	15.0477	14.3765	33.7889	30.8754	10.2321	7.23413	8.28502	5.62346	8.96102	31.4383	12.7484	8.16227	27.6973	28.686		0.419522		70.3606	75.5884	8.06715	2.87858	26.2681	21.7464		45.6839	49.0782	5.23786	5.65612	51.6143	42.7296		0.848008	0.856723
Ccdc25	14.6339	13.2411	13.0762	10.1351	9.29816	0.688785	0.184543	0.130127	1.19572	0.698098	13.5387	14.1148	14.7135	11.9869	12.1298	18.2928	21.998	18.5647	20.7495	19.9771	1.96426	5.69268	2.86467	1.82879	2.68642	17.9494	25.3191	19.4425	27.1882	22.2961		1.19205		12.0769	13.2968	3.00737	0.579454	19.9164	22.4391		42.5527	46.8509	10.5964	1.34961	46.3874	52.263		0.9822	1.14441
Ccdc43	35.8355	37.2727	34.1828	37.316	34.7808	2.11348	2.00881	3.54845	3.21652	2.68071	21.6133	22.5739	23.0721	17.9878	17.4793	15.5714	16.0165	12.4812	13.5879	13.9593	3.73266	4.95553	3.93706	3.91222	2.99878	19.0626	14.2296	11.1034	14.6171	16.864		1.02686		35.8776	20.5453	3.90725	2.71359	14.3233	15.1753		59.4687	34.0548	6.47645	8.42411	44.4654	47.1105		1.21067	0.894992
Ccdc47	18.3686	13.1787	8.99169	11.4635	12.7684	3.76479	1.33053	0.72561	2.58438	1.61301	94.0056	73.7769	88.5374	84.951	85.1189	35.653	25.6528	20.7255	35.9426	38.7804	19.3958	21.7504	17.4085	15.415	17.8011	28.6997	28.5465	20.1507	37.4519	33.4427		0.727165		12.9542	85.2779	18.3542	2.00366	31.3509	29.6583		11.1112	73.1458	15.743	3.17977	49.7531	47.0671		0.810294	1.10857
Ccdc50	68.9084	54.7979	54.4529	53.6878	51.8903	1176.78	981.512	1096.66	1202.08	1252.12	72.9823	58.9928	107.497	104.352	99.2568	392.815	342.234	780.971	663.977	643.671	12.2946	14.1906	16.4962	16.2332	20.9875	664.15	681.365	1018.61	1066.49	1553.08		0.871561		56.7475	88.6163	16.0404	1141.83	564.734	996.74		35.1586	54.9033	9.93805	42.2383	20.8905	36.8712		1.68899	1.98805
Ccdc51	8.53664	6.86643	9.53303	8.53608	9.32497	0.848839	0	0.0768445	0.605759	0.831808	10.5757	5.73626	7.47873	7.48295	5.3121	16.6156	7.73468	9.99201	11.9581	7.43184	1.15603	0.368988	0.200274	0	0.575066	21.4995	8.68183	14.0113	9.03381	12.879		0.49585		8.55943	7.31714	0.460072	0.47265	10.7464	13.2211		52.394	44.7898	2.8162	1.93391	43.9704	54.0957		1.27725	1.10844
Ccdc53	48.0366	41.4542	43.3568	46.5769	52.692	1.22279	0.414027	0.667874	1.15138	1.67287	41.0262	38.2536	49.4756	25.0386	37.0301	19.0229	13.2726	19.0304	21.2424	17.3787	2.96546	7.5246	3.8446	1.41893	5.20522	24.8792	27.9336	36.0107	35.9769	35.6117		0.712813		46.4233	38.1648	4.19176	1.02579	17.9894	32.0824		52.2903	42.9881	4.72152	2.00751	35.206	62.7865		1.29248	2.02721
Ccdc55	5.89938	5.28759	3.86412	4.1215	5.09268	0.989436	0.0777775	0.11138	0.866861	1.22956	12.6251	13.1528	15.3168	14.4606	12.2819	25.2995	26.3382	26.5777	28.4378	25.6372	4.44755	4.00199	3.76375	4.18369	3.77176	26.2986	23.6947	23.6851	23.7544	27.947		1.0395		4.85306	13.5675	4.03375	0.655004	26.4581	25.076		21.6131	60.4226	17.9643	1.25506	50.6966	48.0483		1.03799	0.903304
Ccdc58	36.4125	32.4972	38.2486	39.5994	31.2677	688.397	612.33	750.024	671.4	497.537	40.0708	34.1106	33.518	45.426	36.2146	388.699	348.857	338.005	489.657	379.666	5.37996	7.97811	6.88429	8.45615	4.54283	469.5	425.046	476.511	705.586	343.538		0.89776		35.6051	37.868	6.64827	643.938	388.977	484.036		44.4389	47.2633	8.29775	42.4495	25.642	31.9085		1.20734	1.21777
Ccdc59	37.0835	48.3995	33.4131	48.8078	50.9643	2.05592	0.766245	0.139286	2.24941	1.34675	46.1936	52.0272	37.5034	48.8881	50.5973	29.1456	28.1261	17.8738	24.1611	26.903	8.74229	16.6805	4.89499	8.82082	7.4628	56.9388	63.0936	50.256	76.1504	57.368		0.966178		43.7336	47.0419	9.32029	1.31152	25.2419	60.7614		43.6918	46.9969	9.31137	1.50206	28.9091	69.5888		1.92196	2.20056
Ccdc61	13.0482	9.90182	7.75137	13.6139	11.2309	1.50514	0.211463	0.152373	0.960819	0.622805	21.3614	10.4851	8.59449	17.7798	17.0748	19.5569	5.89478	6.85184	15.9563	13.743	2.30387	0.828797	1.33565	1.11865	2.03427	17.5051	5.51867	8.61026	11.9298	11.1284		0.3354		11.1092	15.0591	1.52425	0.69052	12.4005	10.9385		40.1163	54.3796	5.50416	2.87363	51.6055	45.5209		0.900188	0.94545
Ccdc66	7.25626	5.07657	3.99227	4.137	4.11854	0.971319	0.270385	0.0625755	0.985529	1.86234	17.9209	19.0988	22.5169	20.1235	22.6892	24.6082	27.0053	27.2542	23.7046	24.8395	7.07308	10.6401	8.64402	6.76889	6.08599	43.0053	43.2851	38.888	31.5978	35.7354		1.09361		4.91613	20.4699	7.84242	0.83043	25.4824	38.5023		14.795	61.6035	23.6015	1.28123	39.3155	59.4033		1.71841	1.58131
Ccdc71	30.9548	35.2056	31.3789	34.0995	35.8081	2.67992	1.31241	0	2.20075	3.55603	27.0506	27.2513	25.1254	24.4082	24.1373	33.3273	36.5745	20.8161	26.9883	27.2786	3.21456	4.14855	2.67742	2.28069	2.47517	27.5728	37.5032	16.14	21.9891	25.2422		1.0946		33.4894	25.5945	2.95928	1.94982	28.997	25.6894		53.9775	41.2528	4.76971	3.44271	51.1986	45.3587		0.832362	1.02472
Ccdc77	5.84394	4.01212	4.2615	3.94145	2.96749	3.27688	2.77149	2.01253	3.69416	4.15173	13.488	10.4828	12.3823	14.5081	12.8447	26.6153	21.2196	14.6832	26.6243	23.3666	4.44205	3.45403	2.11723	2.31153	3.19569	47.9965	39.8576	27.589	28.9888	36.9529		0.804612		4.2053	12.7412	3.10411	3.18136	22.5018	36.277		20.9735	63.5452	15.4814	5.13452	36.3166	58.5489		1.77425	1.83881
Ccdc82	7.07174	4.58995	2.76826	6.58853	6.8834	0.731172	0.1819	0.418291	1.132	1.5311	46.8563	30.4938	47.4547	52.4971	55.2742	28.1383	16.113	36.1305	27.9704	28.3846	16.8548	16.2085	15.8668	15.2276	19.5486	38.0718	25.9105	56.9347	57.9119	45.6244		0.587305		5.58038	46.5152	16.7413	0.798893	27.3474	44.8906		8.10667	67.5731	24.3202	1.09382	37.4432	61.463		1.34091	1.57252
Ccdc84	12.632	9.15455	6.30914	6.81101	6.91584	2.6221	0.777997	1.06617	1.87784	1.71426	56.7943	29.6627	21.3171	51.1318	43.9225	81.6608	36.0697	36.2921	61.6483	60.2473	9.8631	6.67852	3.26632	6.4013	5.4351	63.7375	43.7894	34.7815	54.4649	57.4594		0.448455		8.36451	40.5657	6.32887	1.61167	55.1837	50.8465		15.1369	73.41	11.4531	1.49725	51.266	47.2368		0.783171	1.20825
Ccdc85b	11.4983	27.9326	14.3617	20.7207	20.4023	330.982	154.24	44.9183	198.271	248.08	14.8122	26.3793	13.982	29.9239	29.4232	130.743	47.8946	17.5073	62.3251	44.2909	1.17118	6.32874	1.42562	4.195	4.71343	27.0669	24.192	0	0	21.099		0.371136		18.9831	22.9041	3.56679	195.298	60.5522	14.4716		41.7633	50.3896	7.84703	72.2465	22.4	5.35347		0.213043	0.515232
Ccdc86	47.342	77.0122	37.7255	41.7903	31.2969	2.36881	0.47176	0	1.72234	0.569207	38.3906	60.9971	35.1145	32.5824	26.8965	27.7207	29.4921	22.6731	22.2788	21.5858	3.3213	7.46688	4.83407	3.73265	2.56595	29.7816	32.9013	28.6883	20.1303	12.4215		1.06168		47.0334	38.7962	4.38417	1.02642	24.7501	24.7846		52.1355	43.0048	4.85976	2.03007	48.9509	49.0191		1.07176	1.1118
Ccdc88a	6.4477	5.54106	3.89519	4.25174	4.03092	1.17046	0.636707	0.538274	0.834318	1.08438	25.7857	15.5704	31.3532	22.0262	24.1789	15.639	12.8716	21.3287	17.7591	18.2897	7.6214	6.17407	8.52979	4.98379	5.98123	21.3234	19.2565	26.7836	24.3353	23.6162		0.833681		4.83332	23.7829	6.65806	0.852828	17.1776	23.063		13.7021	67.4227	18.8751	2.07534	41.8014	56.1233		1.34163	1.46028
Ccdc88b	38.5607	44.9923	62.744	34.5972	31.8088	5.37837	2.54291	1.69996	3.7838	3.15995	127.409	222.807	205.75	126.459	120.219	109.456	239.239	171.685	100.607	91.9176	10.2184	22.0844	21.0454	8.67301	11.8966	55.4374	112.449	82.4486	49.9603	47.1419		2.17497		42.5406	160.529	14.7835	3.313	142.581	69.4874		19.5272	73.6868	6.78602	1.5382	66.1993	32.2625		0.510947	0.472232
Ccdc9	29.0248	46.9446	31.3494	22.7455	22.8494	24.2517	33.9254	19.1493	19.0227	19.4816	61.3625	90.4159	56.8121	54.7718	58.413	62.7311	88.2786	61.5144	71.0365	75.9017	6.29985	11.9514	7.04987	4.0812	5.82263	59.9347	83.6582	50.0822	41.0932	48.1119		1.40086		30.5827	64.3551	7.041	23.1661	71.8925	56.576		29.9893	63.1063	6.90438	15.2776	47.4116	37.3108		0.956121	0.948248
Ccdc90b	12.2092	8.02469	9.26621	10.3846	10.5039	252.744	149.925	201.75	158.708	244.224	10.2614	5.53031	8.38709	5.36302	7.18	87.3428	31.6673	65.7468	45.3704	67.4441	1.48637	1.75143	0.610428	0.522004	0.814683	113.448	54.7608	54.2089	80.5748	39.898		0.369778		10.0777	7.34436	1.03698	201.47	59.5143	68.578		54.595	39.7873	5.61774	61.1326	18.0586	20.8088		1.29549	1.70693
Ccdc93	8.11829	7.02462	7.16266	5.83788	6.89244	0.960638	0.297586	0.386487	0.91162	1.07431	12.8663	11.2635	13.5819	14.9522	15.3073	9.91856	11.9274	10.5651	15.5983	16.7591	2.56682	3.60682	2.59391	2.71731	3.54379	9.43474	12.1377	11.0706	16.3673	18.7739		1.18398		7.00718	13.5942	3.00573	0.726128	12.9537	13.5568		29.6825	57.5852	12.7323	2.66599	47.5598	49.7742		0.955688	1.01627
Ccdc94	17.1515	29.603	56.6178	38.1299	49.8924	1.28983	3.05671	12.6592	7.88249	9.81511	20.7953	42.4331	67.6432	43.5062	45.8797	26.1434	62.857	79.7732	41.5422	42.5749	2.77412	5.35639	8.34128	2.66029	3.65364	23.8468	41.6738	61.6381	47.2323	39.5127		2.35258		38.2789	44.0515	4.55714	6.94066	50.5782	42.7807		44.0557	50.6994	5.24488	6.91993	50.4271	42.653		0.915388	0.668271
Ccdc97	47.6843	37.6117	50.0171	50.4253	50.9784	5.25997	2.73382	2.07563	6.11099	4.07638	48.1657	42.8089	44.4463	51.4586	50.2517	85.0957	67.2616	51.9615	61.8518	53.9076	5.74082	5.23565	4.68687	4.81289	4.17956	47.9562	34.0795	35.486	44.3994	44.0389		0.792858		47.3433	47.4262	4.93116	4.05136	64.0157	41.192		47.4854	47.5686	4.94596	3.70803	58.5907	37.7012		0.568625	0.513898
Cchcr1	7.94488	6.78252	6.79723	4.74285	4.82838	1.38212	0.857797	0.75845	1.89387	1.99705	24.0228	17.0374	16.9682	25.9386	22.1443	32.1577	15.6926	21.6644	27.7502	26.8511	2.42845	3.29289	2.67108	2.29083	4.62825	21.6715	14.5443	14.1901	14.4124	26.31		0.503432		6.21917	21.2223	3.0623	1.37786	24.8232	18.2257		20.3882	69.5727	10.0391	3.10141	55.8745	41.0241		0.683749	0.931208
Ccl2	0	15.4394	71.929	66.1714	72.109	0	0	0.339919	0.801138	1.1431	0.455847	25.3305	114.593	113.321	138.924	0.964434	14.525	51.814	21.1626	20.7575	0.5124	6.02705	19.5119	12.9657	19.5506	0	36.2994	57.3767	14.5229	14.8822		7.90302		45.1297	78.5248	11.7135	0.456832	21.8447	24.6162		33.3385	58.0084	8.6531	0.973687	46.5595	52.4668		0.509053	2.40254
Ccl22	0.068711	73.5118	348.744	251.165	125.839	0	0.120081	1.96212	0.433705	1.4642	1.27481	127.892	485.741	565.704	248.026	0.257549	14.8523	43.7156	6.89984	7.70069	0.438316	19.7738	42.0977	39.9431	22.5836	0	39.3188	48.4113	3.63854	9.88057		12.6057		159.866	285.728	24.9673	0.796021	14.6852	20.2498		33.9735	60.7207	5.30586	2.22781	41.0992	56.673		0.795198	2.54341
Ccl3	128.307	6749.74	15964.9	17229.1	15987.6	19.0087	74.3241	100.681	118.264	133.571	295.704	11690.3	29468.6	33377.8	28372	335.144	4600.6	2203.99	3324.87	2983.16	79.9344	1961.51	3364.25	3276	3269.36	391.277	3316.29	2053.59	2995.14	2794.74		13.6894		11211.9	20640.9	2390.21	89.1698	2689.55	2310.21		32.7422	60.2776	6.98015	1.75223	52.851	45.3967		1.16699	0.720899
Ccl4	13.1953	3733.52	2808.22	3854.04	3849.13	2.97435	62.5562	43.2093	147.126	135.097	52.0457	5593.7	3056.85	7047.31	6589.05	43.9727	3096.73	1539.72	2185.93	2216.75	10.4658	869.971	338.993	703.192	787.757	76.4153	3716.26	1701.97	2672.36	2791.59		68.8802		2851.62	4467.79	542.075	78.1926	1816.62	2191.72		36.2733	56.8314	6.89533	1.91342	44.4539	53.6327		1.72138	1.19999
Ccl5	4.94783	823.043	11227.8	4766.47	4520.95	0.645577	15.527	51.1057	11.4053	25.9871	15.1663	1072.37	7130.73	2415.65	2147.1	5.32563	1001.21	2165.94	193.65	285.724	6.68588	265.059	854.657	212.774	223.885	4.07224	2061.27	3972.88	361.893	583.316		158.436		4268.64	2556.2	312.612	20.9341	730.37	1396.69		59.8062	35.8139	4.37988	0.974591	34.0025	65.0229		0.801855	2.05773
Ccl9	88.302	395.293	1156.15	1362.68	1565.37	1.96808	10.3521	11.703	20.4481	13.5067	169.991	926.211	2461.83	2334.7	2298.39	53.8278	464.819	412.842	244.089	218.939	24.9994	181.763	305.31	246.338	278.04	77.5323	597.896	444.877	294.311	240.729		8.49604		913.559	1638.23	207.29	11.5956	278.903	331.069		33.1111	59.3759	7.51303	1.86554	44.8709	53.2635		1.43234	1.28568
Ccm2	59.3939	42.2174	39.6194	55.3724	62.6933	605.908	416.605	377.072	505.077	623.447	44.82	23.2535	24.4807	29.4446	30.552	306.284	134.489	158.775	153.26	189.774	6.30207	3.20343	1.46625	4.50334	3.94422	284.683	99.5126	69.9826	192.575	191.354		0.440925		51.8593	30.5102	3.88386	505.622	188.516	167.621		60.1244	35.3727	4.50286	58.6732	21.8758	19.4511		0.929705	0.74185
Ccna2	211.463	138.639	54.3441	62.1789	34.8593	1.96053	0.28438	0.476908	1.81308	0	120.529	70.5176	41.2854	31.7473	19.0762	54.0852	19.0087	10.9727	8.53057	8.0148	21.4021	15.7655	6.66042	3.92018	3.80992	75.1247	34.2484	31.4257	11.3949	16.4676		0.363231		100.297	56.631	10.3116	0.906979	20.1224	33.7322		59.972	33.8622	6.16577	1.65623	36.7454	61.5983		1.38194	1.76165
Ccnb1	90.6655	80.9952	47.7047	58.4919	32.1376	8.85193	1.59266	0.944919	6.18337	2.95132	91.3689	89.1446	53.3247	46.4653	25.1993	51.0932	33.9398	19.4354	18.6402	12.2383	12.3999	15.2645	7.85335	2.95033	3.55082	55.8819	52.8919	20.5225	27.5182	15.6923		0.670716		61.999	61.1006	8.40378	4.10484	27.0694	34.5014		47.1463	46.4631	6.39054	6.25018	41.2168	52.533		1.09192	1.54242
Ccnb2	278.515	201.726	105.591	110.24	59.9519	4.57541	0.36545	0.418739	3.62711	1.49605	195.506	138.355	122.254	66.1085	37.7013	29.7118	13.9178	15.6069	14.7308	10.0949	23.6675	17.6835	11.831	4.73803	4.49247	34.2323	14.7709	14.6849	9.95107	8.67415		0.485734		151.205	111.985	12.4825	2.09655	16.8124	16.4627		54.8495	40.6225	4.52802	5.92721	47.5308	46.542		1.14719	1.05719
Ccnc	21.7045	22.5383	19.2483	22.1723	19.0199	189.044	197.903	181.767	191.306	192.542	28.5259	23.7248	33.6582	23.8373	24.8755	160.796	119.69	178.974	152.875	146.928	3.43668	4.5455	4.52001	3.15159	2.42766	65.9664	78.6763	168.608	145.073	29.6785		0.745935		20.9367	26.9243	3.61629	190.513	151.853	97.6004		40.6717	52.3033	7.02501	43.3017	34.5147	22.1837		0.413893	0.660175
Ccnd1	181.23	90.3891	16.1363	189.45	159.492	7.28997	2.09867	1.40614	9.20944	9.01546	177.399	55.0557	15.9097	177.751	157.401	182.97	8.76343	20.5519	126.037	104.552	20.0564	6.62454	1.81761	12.9734	15.8067	95.2248	3.72687	5.08351	79.242	63.9095		0.0530709		127.339	116.703	11.4557	5.80393	88.5749	49.4373		49.8396	45.6767	4.48368	4.03566	61.589	34.3754		0.523047	0.48414
Ccnd2	5.54036	11.9326	41.2973	12.9505	15.061	0.0678225	0.223541	1.39857	0.527353	0.632419	5.18119	17.8488	40.5342	15.1904	20.3752	3.18916	21.6816	26.8853	7.35129	10.3022	0.344631	2.76868	4.14395	1.47055	1.47902	2.42032	19.6367	23.8024	7.03069	7.63724		5.41434		17.3563	19.8259	2.04137	0.569941	13.8819	12.1055		44.2497	50.5459	5.20443	2.14608	52.2715	45.5824		0.816467	0.909845
Ccnd3	115.115	49.143	33.5552	187.102	184.393	347.432	170.511	150.736	631.779	642.224	82.0015	24.9847	21.6518	69.0171	73.2975	132.193	24.0532	31.8056	86.0876	106.38	4.54387	2.60957	1.46752	3.63385	6.95349	45.3724	26.1982	0	42.3075	28.1481		0.188097		113.862	54.1905	3.84166	388.536	76.1038	28.4052		66.2395	31.5256	2.2349	78.8034	15.4355	5.76118		0.348159	1.08562
Ccnf	34.3949	14.9707	8.59294	18.7722	14.9364	1.02433	0.195068	0.106115	1.67797	0.497679	57.5891	21.0053	13.2851	24.2279	20.0854	22.0084	8.37192	6.50741	12.418	9.51937	8.27063	4.51998	1.68879	2.78875	2.93439	20.5244	11.7	5.14274	12.1776	12.036		0.407326		18.3334	27.2386	4.04051	0.700232	11.765	12.3162		36.9532	54.9026	8.14414	2.82563	47.4752	49.6992		0.9355	1.35512
Ccng2	24.7338	11.3992	30.2059	24.2674	20.7614	1.66273	1.64013	6.73331	2.22945	1.47597	27.3644	16.9071	35.6291	21.7654	20.2926	24.6231	14.2709	19.2469	17.4611	13.4383	3.36206	3.2864	3.79497	2.34426	3.6494	33.2415	28.2124	33.4057	19.7415	16.786		0.595982		22.2736	24.3917	3.28742	2.74832	17.8081	26.2774		44.5893	48.8296	6.58107	5.86823	38.0239	56.1078		1.33635	1.91294
Ccnh	42.4194	29.4707	22.9547	35.108	36.7515	1.05838	0.492166	0.270921	0.786174	1.52139	51.2032	33.7547	35.5175	37.2605	40.2789	25.7345	12.8795	18.6627	22.6941	21.7137	5.09161	5.3054	5.07413	4.46284	3.42301	29.1667	25.6849	26.8325	35.7203	32.9811		0.519159		33.3409	39.603	4.6714	0.825807	20.3369	30.0771		42.9566	51.0248	6.01866	1.61165	39.6897	58.6987		1.12838	1.92262
Ccni	180.582	130.6	129.709	114.489	132.02	3.923	3.49414	2.35552	1.76841	1.90573	73.7448	60.3108	50.1166	46.8573	56.0831	44.766	59.895	30.4182	29.9326	27.8417	12.4288	14.1762	6.38125	5.39801	8.66094	62.7515	76.2796	41.3721	35.7462	44.4831		1.33057		137.48	57.4225	9.40903	2.68936	38.5707	52.1265		67.2894	28.1054	4.60524	2.87981	41.3022	55.818		1.39299	1.26906
Ccnk	81.4371	85.043	37.1704	68.0598	59.7224	2.0593	0.196868	0.34502	2.00501	1.21229	54.1028	62.018	76.4428	54.7689	54.4984	25.0128	22.2055	15.4501	21.086	19.8708	6.28618	8.3034	6.89013	5.60605	5.16073	24.322	21.8436	19.2611	19.5167	20.0689		0.892078		66.2866	60.3662	6.4493	1.1637	20.7251	21.0025		49.8013	45.3533	4.84538	2.71314	48.32	48.9668		0.973443	0.984405
Ccnl1	24.545	48.5869	50.9934	11.4906	10.5781	5.41928	5.77525	7.80992	5.36857	6.59587	122.377	316.345	312.822	114.163	116.143	157.642	354.549	313.025	117.932	107.49	26.8513	85.1926	63.3078	19.9991	26.0202	154.165	416.539	315.844	131.082	119.639		2.2412		29.2388	196.37	44.2742	6.19378	210.128	227.454		10.8339	72.7612	16.405	1.3957	47.35	51.2543		0.978082	1.17435
Ccnl2	14.8489	15.6775	17.6083	9.79296	9.0804	7.11486	2.10939	3.87057	9.23072	10.6599	78.8579	81.1229	87.9278	115.527	124.084	132.752	140.839	131.326	173.001	183.167	17.2343	29.0426	20.5389	24.8253	33.1867	132.692	140.478	157.275	178.834	199.116		1.06046		13.4016	97.504	24.9656	6.59709	152.217	161.679		9.86348	71.7621	18.3744	2.05842	47.4946	50.447		0.999551	0.997457
Ccnt1	38.9618	45.3031	39.0802	42.7412	40.6315	3.19638	0.728724	0.524504	3.0274	2.22101	75.194	110.073	133.741	96.2945	94.1977	52.8846	44.2449	37.8794	46.7918	42.0464	15.0129	23.0466	14.9045	14.7782	16.8579	49.2738	56.1721	35.551	42.2556	50.3643		0.839664		41.3436	101.9	16.92	1.9396	44.7694	46.7234		25.8133	63.6224	10.5642	2.07594	47.9164	50.0077		0.932992	1.26361
Ccnt2	13.2278	16.114	21.352	17.9329	14.7073	2.16836	0.5053	0.550576	2.37592	3.34207	59.8462	53.6204	67.191	67.6027	69.1211	94.8886	64.6162	67.2983	85.8831	84.1832	18.2207	22.1101	16.5347	12.3057	15.0085	89.0492	67.8604	67.1701	92.3094	79.8515		0.684297		16.6668	63.4763	16.8359	1.78845	79.3739	79.2481		17.186	65.4536	17.3604	1.11492	49.4817	49.4033		0.939102	1.04944
Ccny	52.3865	35.0411	22.4719	57.2345	58.2809	0.711459	0.0815085	0.133166	0.720104	1.44744	34.6354	24.1658	20.2885	41.8044	45.4377	25.5457	19.7516	17.1874	31.8887	33.2015	7.33092	6.41353	3.16866	6.21345	6.91016	48.7787	36.607	28.5969	51.781	48.5098		0.781731		45.083	33.2664	6.00735	0.618735	25.515	42.8547		53.4433	39.4354	7.12136	0.896869	36.9844	62.1187		1.87521	1.81225
Ccp110	8.08056	8.4871	3.65537	4.14864	4.33659	0.418072	0.102795	0.155853	0.231525	0.309149	13.0276	9.3367	9.5667	9.87538	9.38097	10.3176	6.5647	7.55411	7.05665	7.87374	5.2256	5.36315	4.03375	3.05948	3.79153	17.5226	8.68014	9.01846	10.5563	8.67332		0.668399		5.74165	10.2375	4.2947	0.243479	7.87337	10.8902		28.3205	50.496	21.1835	1.281	41.4235	57.2955		1.63661	1.27965
Ccpg1	15.1897	7.97578	3.62916	8.01935	9.10832	473.429	280.408	144.971	251.905	311.57	48.1178	23.2235	26.4419	36.5353	45.7693	727.141	345.253	401.643	452.132	655.45	8.63376	5.73741	5.82092	7.72828	9.69665	742.118	449.363	242.439	603.582	608.574		0.47553		8.78446	36.0176	7.5234	292.457	516.324	529.215		16.7881	68.8338	14.3781	21.8578	38.5893	39.5528		1.02057	1.30068
Ccr10	2.43621	2.49529	5.66064	1.63274	1.44762	3.9086	4.0789	3.19808	5.3707	2.90021	40.7073	24.6354	33.6143	29.8724	28.0414	234.147	147.18	227.458	179.569	135.437	5.07487	3.48029	3.61193	3.59891	3.63703	210.088	50.672	118.216	78.5303	85.157		0.63016		2.7345	31.3742	3.88061	3.8913	184.758	108.533		7.19809	82.5869	10.215	1.3094	62.17	36.5206		0.897687	0.348711
Ccrl2	0.972479	66.9058	102.758	30.0186	26.171	0	2.5418	11.7841	4.27175	5.39683	2.12028	260.21	354.987	88.5772	77.2321	0	74.0886	74.3353	19.7549	17.243	0.326974	45.0606	43.2293	8.04234	10.1528	14.3726	73.0158	50.6058	0	31.1786		75.0886		45.3651	156.625	21.3624	4.7989	37.0844	33.8346		20.311	70.1246	9.56441	6.33787	48.9771	44.6851		15.3726	0.985713
Ccrn4l	17.3152	85.9303	40.1725	43.0218	31.3339	4.89409	7.07038	4.06484	3.76073	3.16953	18.6041	82.6503	41.7978	45.7154	36.8379	32.5161	108.121	62.087	62.7833	54.0419	4.38666	21.4566	8.49211	8.90579	8.07066	35.7574	156.594	78.6366	93.6277	78.6967		3.25579		43.5547	45.1211	10.2624	4.59191	63.9099	88.6625		44.0222	45.6053	10.3725	2.92173	40.6644	56.4139		1.09671	1.44421
Cct2	459.993	418.908	360.868	540.816	450.385	3.62057	1.17044	1.01968	4.02647	2.79358	284.723	300.045	242.572	302.748	269.278	47.0102	56.0913	23.4283	35.9489	32.1057	32.2216	47.553	28.467	28.924	32.2933	48.4681	53.4823	21.9538	34.3497	24.305		1.18915		446.194	279.873	33.8918	2.52615	38.9169	36.5118		58.7129	36.8274	4.45968	3.24053	49.9224	46.8371		1.03037	0.954301
Cct3	427.193	424.231	408.044	676.16	543.37	4.92459	0.878561	0.273689	5.11497	3.39659	357.957	390.844	300.87	513.934	469.233	44.0174	44.2328	27.4306	54.2576	48.5962	43.915	52.9196	32.594	45.6703	47.154	49.6097	46.5349	35.5651	49.1053	50.9243		1.00479		495.8	406.568	44.4506	2.91768	43.7069	46.3478		52.3648	42.9404	4.69473	3.13822	47.0106	49.8512		1.12422	1.05089
Cct4	255.787	216.633	186.756	245.405	201.455	3.08976	0.512409	0.39546	2.80563	1.81819	193.22	176.426	156.447	163.431	149.151	39.6568	42.4132	29.6496	33.3804	29.7828	22.5981	31.2931	18.1404	19.2952	19.7681	57.7471	72.6528	37.5331	50.9178	51.3207		1.0678		221.207	167.735	22.219	1.72429	34.9766	54.0343		53.8006	40.7954	5.40396	1.90036	38.548	59.5517		1.44495	1.69655
Cct5	416.571	383.358	312.95	431.476	360.331	5.10283	1.87241	1.81619	4.40172	3.20146	297.386	307.294	207.532	294.18	254.448	35.362	31.868	19.2806	30.556	35.9229	32.2197	39.4655	21.1284	26.4848	30.307	72.1712	63.8923	40.8758	47.2734	59.34		0.90391		380.937	272.168	29.9211	3.27892	30.5979	56.7105		55.772	39.8474	4.38067	3.61963	33.7772	62.6031		2.0123	1.97433
Cct7	325.597	332.277	342.333	425.899	392.069	2.78844	0.691097	0.599589	3.25191	2.88898	271.049	279.717	219.198	283.707	263.94	39.682	42.9451	18.9267	31.0314	29.9994	25.0083	33.0076	18.6568	18.0304	19.7697	50.3058	48.6451	20.9785	28.9617	30.0546		1.08021		363.635	263.522	22.8946	2.044	32.5169	35.7891		55.9394	40.5387	3.52196	2.90547	46.2216	50.8729		1.26114	1.12971
Cct8	205.309	170.358	132.251	201.073	171.779	4.94812	0.747164	0.608501	4.60033	2.67413	177.789	161.846	122.019	162.747	144.888	49.0546	49.447	25.1042	39.3623	38.3105	29.611	33.8304	16.6975	21.1696	22.7497	64.0959	52.9109	32.281	61.4902	57.1241		1.00784		176.154	153.858	24.8116	2.71565	40.2557	53.5804		49.6455	43.3618	6.99267	2.81263	41.6934	55.494		1.3005	1.06866
Ccz1	60.1957	44.8661	28.8442	43.9047	44.9312	1.3408	0.052863	0.219147	1.56467	1.61007	29.9893	19.0727	26.4118	30.5579	32.157	30.3	17.481	18.1564	34.4964	35.1643	5.63912	7.36052	4.00849	3.85931	7.21931	25.9124	17.577	21.3254	32.2694	36.8904		0.590445		44.5484	27.6377	5.61735	0.957511	27.1196	26.7949		57.2576	35.5225	7.21992	1.74499	49.4234	48.8316		0.85982	1.0052
Cd14	260.411	1061.69	956.535	3149.38	2626.32	446.936	1964.71	1058.55	1896.41	1616	537.538	2972.61	4048.05	8951.15	7183.81	140.401	533.827	253.068	449.138	368	69.2182	465.65	379.415	694.975	686.732	174.09	752.058	373.06	643.808	474.362		3.78235		1610.87	4738.63	459.198	1396.52	348.887	483.476		23.659	69.5967	6.74429	62.6557	15.653	21.6914		1.23826	1.40804
Cd151	21.456	10.7996	5.65886	18.0631	19.2501	34.047	8.42372	12.4069	41.1504	34.9549	79.1229	34.9361	27.2857	76.9973	85.2199	83.0893	14.8872	26.9057	79.0725	110.001	5.56336	4.34802	1.04392	5.46558	7.25696	0	0	0	0	137.544		0.188933		15.0455	60.7124	4.73557	26.1966	62.7911	27.5088		18.6916	75.4252	5.88317	22.487	53.8996	23.6134		0.0118921	0.0629437
Cd164	47.0547	40.4074	41.631	47.1749	42.2372	1.78044	0.444611	0.600041	1.98639	1.16147	94.1424	80.4686	128.78	146.582	129.074	23.85	15.1495	33.288	23.9416	20.3843	13.4284	16.4637	18.6795	18.613	19.3406	27.8342	19.2115	39.9832	23.9589	23.798		0.649881		43.701	115.809	17.305	1.19459	23.3227	26.9572		24.7156	65.4973	9.78707	2.32075	45.3092	52.37		1.16033	1.25152
Cd180	68.0309	58.5069	101.818	48.3515	45.0497	7.83058	1.5644	4.10231	5.31415	9.9075	231.321	182.637	537.837	173.213	175.418	315.378	211.952	335.604	184.908	176.311	58.9651	56.1301	109.362	32.4623	41.6834	307.46	227.216	331.528	179.541	180.618		0.673095		64.3515	260.085	59.7206	5.74379	244.831	245.273		16.7513	67.7028	15.5459	1.15838	49.3763	49.4654		0.974974	1.07167
Cd276	70.6702	46.7578	19.5363	28.5147	34.7483	2.75073	0.782968	0.811617	1.20292	1.27488	101.237	67.4741	63.0098	52.4864	65.3763	21.1656	9.1057	22.9131	16.0895	17.3777	6.73308	8.39546	7.58209	4.25668	7.12087	15.8112	12.8936	21.8025	18.0379	17.5197		0.455919		40.0455	69.9166	6.81764	1.36462	17.3303	17.213		34.2914	59.8705	5.83803	3.80034	48.2632	47.9364		0.758437	1.37483
Cd2ap	38.0704	29.2313	21.5377	23.0954	23.1083	0.846005	0.076944	0.122025	0.914562	1.34714	34.4141	25.5898	42.5954	46.2483	46.0032	20.9558	18.4686	24.0922	32.0198	30.7818	8.52086	10.132	9.39191	9.37747	9.92275	22.6667	22.0528	29.8195	36.7216	34.8224		0.886717		27.0086	38.9702	9.46899	0.661336	25.2637	29.2166		35.7978	51.6518	12.5504	1.19934	45.816	52.9847		1.07792	1.1841
Cd2bp2	38.927	58.9604	109.745	33.3446	34.9559	49.8477	95.2197	199.346	41.3273	48.9153	55.6881	117.39	105.993	44.9733	43.237	141.273	304.796	214.146	144.125	116.765	6.4325	19.9395	12.5947	5.18283	6.33686	0	115.529	150.84	57.9276	231.472		2.14937		55.1865	73.4562	10.0973	86.9312	184.221	111.154		39.7769	52.9452	7.27785	22.7386	48.1868	29.0746		0.00702876	0.381069
Cd300a	17.6541	11.3355	8.2335	6.4861	5.82178	4.42514	0.238799	0.557564	0.836664	1.01085	74.6536	35.0164	31.9481	23.2644	20.1036	82.9931	9.15953	25.6257	16.9689	15.4268	8.57808	4.00512	2.52997	2.06294	2.26185	73.2459	8.3981	11.6965	13.3167	13.1301		0.120957		9.9062	36.9972	3.88759	1.4138	30.0348	23.9574		19.5038	72.8421	7.65409	2.55171	54.2085	43.2397		0.883952	0.925052
Cd300lb	69.6109	23.7008	33.5039	47.1858	49.2663	6.88196	1.40279	1.4857	5.28115	6.0573	108.004	28.3759	54.2561	90.6539	98.8691	96.6515	15.9282	27.8093	89.4494	81.8759	16.575	5.79892	7.73686	10.2832	15.5765	146.533	35.5945	32.0575	117.948	126.176		0.173353		44.6536	76.0317	11.1941	4.22178	62.3429	91.6617		33.8594	57.6525	8.48812	2.66819	39.4011	57.9308		1.51081	2.16175
Cd300ld	25.5589	24.8404	24.8085	50.5666	57.9621	0.329925	0.259906	0.472311	0.918178	0.913859	39.1927	36.7916	51.0093	72.1947	80.0671	6.62381	11.857	14.3462	21.0879	18.4899	7.54409	8.85431	7.59758	10.7382	12.361	7.13002	18.0945	23.1828	9.87842	18.6594		1.68643		36.7473	55.8511	9.41903	0.578836	14.481	15.389		36.0206	54.7466	9.23277	1.90101	47.5584	50.5406		1.0664	1.48514
Cd302	10.8827	7.54723	4.80056	6.73092	6.42946	188.041	114.409	66.9398	83.2932	94.2174	24.8182	18.8077	13.8294	19.2905	19.3749	214.16	135.647	99.5296	127.957	134.45	2.88771	3.95996	2.43152	3.87094	4.23041	137.883	104.712	107.206	275.235	167.696		0.635096		7.27818	19.2241	3.47611	109.38	142.349	158.547		24.2781	64.1266	11.5954	26.6602	34.6959	38.6439		0.645489	0.773611
Cd33	135.659	99.981	31.4692	10.3929	12.3561	179.669	77.7218	71.0522	14.1163	40.5884	473.874	246.625	128.547	61.5091	76.0915	1534.12	533.085	293.652	192.078	244.341	63.2895	37.7854	15.8367	6.40389	10.6673	1648.21	612.2	275.69	177.214	271.732		0.347912		57.9716	197.329	26.7965	76.6295	559.455	597.009		20.5502	69.9507	9.49904	6.21441	45.37	48.4156		1.07432	1.14813
Cd36	17.0747	21.8613	17.4341	91.4774	127.289	214.367	320.988	203.632	1007.54	1431.95	93.5424	129.538	193.241	546.225	740.159	558.288	840.74	1327.58	3812.14	4704.27	12.5166	21.5964	25.3458	78.3273	116.372	413.525	543.968	1070.15	3251.9	3544.28		1.50502		55.0273	340.541	50.8316	635.695	2248.6	1764.76		12.3269	76.2861	11.387	13.6736	48.3668	37.9596		0.741166	0.647431
Cd37	102.345	79.1452	78.6437	83.7829	106.556	681.158	526.065	516.409	557.328	799.271	249.154	260.868	409.62	331.278	380.782	1054.98	904.593	1507.36	1400.81	1642.71	25.6877	30.9672	29.1365	28.6208	43.142	549.792	523.368	656.857	1124.67	940.219		0.857587		90.0946	326.341	31.5108	616.046	1302.09	758.98		20.1128	72.8526	7.03452	23.0116	48.6378	28.3507		0.521594	0.579033
Cd40	1.88779	49.3117	500.648	58.4406	47.8541	26.6028	857.381	9601.98	1107.97	878.838	13.2551	261.507	1952.74	184.677	119.913	139.301	1899.23	14750.2	1263.05	774.182	1.67074	38.0668	201.458	12.5132	10.9872	70.3063	1982.26	10806.4	654.126	929.925		13.544		131.628	506.419	52.9391	2494.55	3765.19	2888.61		19.0494	73.2893	7.66139	27.2678	41.157	31.5752		0.508239	1.04369
Cd44	52.0595	116.26	298.055	165.418	138.55	10.0003	160.099	294.852	123.705	132.462	126.071	572.21	1567.29	504.528	413.173	51.5798	1474.19	1984.92	434.768	321.491	10.8926	89.1136	164.893	43.9547	42.8025	123.682	1800.4	2549.25	457.004	273.233		28.0561		154.069	636.654	70.3313	144.223	853.389	1040.71		17.893	73.9389	8.16804	7.07559	41.8672	51.0573		2.37128	1.22113
Cd47	46.6518	46.7089	119.162	109.841	125.64	1.08659	0.561896	0.966538	2.35767	3.74862	141.806	182.403	455.995	413.86	469.12	27.6077	63.6532	114.944	77.4995	80.4931	15.7875	24.7402	49.0836	37.092	53.8446	37.3676	80.6614	141.746	87.5174	87.9208		2.25999		89.6008	332.637	36.1096	1.74426	72.8395	87.0426		19.5487	72.5731	7.87821	1.07919	45.0666	53.8542		1.34116	1.26307
Cd52	330.86	588.383	679.073	807.009	826.501	71.935	175.763	185.549	214.062	223.635	583.153	827.959	534.329	1283.48	1251.93	92.8345	110.762	156.717	155.657	164.045	57.8175	92.8528	63.8786	82.1074	129.339	68.8843	184.679	147.207	238.028	173.02		1.19106		646.365	896.169	85.199	174.189	136.003	162.364		39.7095	55.0563	5.23421	36.861	28.7804	34.3586		0.744761	1.66138
Cd53	67.2261	52.2407	58.1627	219.764	278.494	1.79062	0.272622	0.531907	7.38991	9.67643	272.682	276.291	488.217	1155.66	1353.24	55.2482	55.0067	92.4942	205.833	196.481	37.7783	45.6438	60.02	139.046	188.689	79.4679	84.1615	128.994	298.251	281.246		0.995707		135.177	709.217	94.2354	3.9323	121.013	174.424		14.4016	75.5587	10.0397	1.31353	40.4226	58.2639		1.43059	1.52056
Cd63	46.7769	43.3278	37.0421	73.4617	98.459	4.97828	0	12.4854	7.95356	23.4837	117.311	127.122	120.431	213.13	289.254	28.4027	23.0599	24.1654	39.926	36.6527	13.2574	12.5521	11.7991	21.4254	45.3706	18.484	0	0	19.3971	0		0.818286		59.8135	173.45	20.8809	9.78018	30.4413	7.57622		23.5353	68.2486	8.21618	20.4616	63.6878	15.8506		0.662658	0.041563
Cd68	735.368	681.418	492.287	681.796	670.674	7571.31	7030.35	5423.92	6499.32	6835.58	2075.26	2258.27	2165.86	2155.31	2008.77	10924.3	11509.1	11074.5	10664.2	9864.29	211.116	309.371	199.789	155.473	186.821	7003.35	7706.33	7074.91	5932.21	6589.16		1.05353		652.309	2132.7	212.514	6672.1	10807.3	6861.19		21.7616	71.1487	7.08966	27.4114	44.4003	28.1883		0.641114	0.669617
Cd72	72.1423	67.0274	51.178	164.483	218.687	956.113	880.719	845.591	2466.77	3464.09	156.538	155.296	165.083	535.725	586.842	1550.61	1096.97	1561.46	4770.71	5127.8	28.932	34.7841	29.9618	76.0745	99.803	1841.49	1210.98	1918.19	5882.55	5468.49		0.707635		114.704	319.897	53.9111	1722.66	2821.51	3264.34		23.4802	65.484	11.0358	22.0613	36.1338	41.8049		1.18747	1.10383
Cd74	301.94	424.965	540.316	376.33	419.054	147.422	335.253	651.189	427.604	493.701	680.446	1448.42	1475.01	1151.33	1267.49	249.755	1086.85	1024.85	643.13	762.597	65.1729	207.007	139.616	90.777	125.243	230.745	741.94	798.164	512.555	553.3		4.33829		412.521	1204.54	125.563	411.034	753.437	567.341		23.6724	69.1222	7.20542	23.7343	43.5057	32.76		0.924189	0.682945
Cd80	5.15313	24.9456	35.8895	26.4572	29.6974	0.678602	1.51412	1.354	1.31094	2.29344	26.5967	148.851	268.17	151.855	167.621	9.30896	34.8624	33.7018	29.7581	30.0855	5.85985	27.9702	30.6138	20.3102	27.5047	16.7608	68.6673	62.9614	57.6293	52.0731		3.47876		24.4286	152.619	22.4517	1.43022	27.5434	51.6184		12.2449	76.501	11.254	1.77465	34.1763	64.049		1.72285	1.94263
Cd81	81.2036	47.5987	52.2926	37.2055	43.5616	5.46411	3.43386	1.83195	1.40346	1.87422	120.934	78.4768	96.1387	83.8931	99.3758	13.4477	21.6992	33.7688	22.3096	20.9959	9.8957	8.21194	6.42628	5.32447	6.64052	11.5402	26.7371	34.5164	14.0519	18.083		1.57113		52.3724	95.7636	7.29978	2.80152	22.4443	20.9857		33.6939	61.6098	4.69633	6.05977	48.5475	45.3927		0.867975	1.22194
Cd82	20.4781	37.6887	87.7638	28.1248	31.7413	178.527	406.881	999.187	242.842	298.946	70.98	141.755	240.161	79.9914	91.4698	230.535	735.351	922.287	252.71	293.597	6.87632	19.7821	27.6074	6.78362	9.69648	138.81	477.821	687.381	4.80838	252.735		3.1803		41.1593	124.871	14.1492	425.277	486.896	312.311		22.8435	69.3037	7.85281	34.7311	39.7634	25.5056		0.603842	0.650263
Cd83	75.3999	801.921	1092.47	103.596	105.801	2.67823	7.51866	5.11905	5.53807	6.74437	183.656	1872.58	2888.35	227.623	208.124	77.5369	537.834	519.744	100.151	84.2252	21.8446	270.535	279.735	25.885	29.4999	115.499	815.571	715.846	146.718	116.254		6.8609		435.838	1076.07	125.5	5.51968	263.898	381.978		26.6176	65.7178	7.66456	0.847361	40.5127	58.6399		1.48337	1.51544
Cd9	112.149	136.675	167.84	242.819	233.451	1.78596	4.19876	6.80431	4.90646	5.09048	394.768	690.608	999.112	1106.1	1079.34	23.2976	88.4696	41.1838	97.9378	89.8413	53.6263	104.187	107.467	104.573	117.652	19.3904	90.4314	40.2142	82.385	83.2244		3.68224		178.587	853.985	97.501	4.55719	68.146	63.1291		15.8031	75.569	8.62785	3.35501	50.1692	46.4758		0.839194	1.02193
Cd99l2	12.361	7.72543	4.89311	6.92141	9.42056	127.329	114.992	87.3967	123.257	143.834	26.631	12.7722	12.214	28.6038	37.0023	211.199	116.12	137.609	315.45	316.144	2.81337	1.4923	2.06283	3.29172	5.39295	170.03	71.4731	29.6195	217.17	343.194		0.551936		8.2643	23.4446	3.01063	119.362	219.304	166.297		23.803	67.5257	8.67129	23.6377	43.4298	32.9325		0.805987	0.618792
Cdadc1	6.68012	5.08146	2.73271	1.01079	2.02895	0	0	0	0	0	11.4593	5.44448	6.86395	6.88758	9.81398	30.5735	8.10125	12.7017	28.3844	40.5695	4.33844	2.63844	2.40428	1.94946	3.62703	0	0	0	0	0		0.288256		3.5068	8.09386	2.99153	0	24.0661	0		24.032	55.4671	20.5009	0	100	0		0.0316721	0.109875
Cdan1	8.36663	2.76394	2.7229	3.85269	3.31338	2.61831	0.846046	0.296603	0.805697	0.718672	30.6195	8.66958	10.1346	14.9284	13.649	48.9999	8.20141	10.6945	23.0986	21.2583	4.33705	0.818751	1.66785	1.52542	1.82723	48.6266	5.20029	7.316	22.8058	17.2482		0.184029		4.20391	15.6002	2.03526	1.05707	22.4506	20.2394		19.2492	71.4316	9.31923	2.41632	51.3191	46.2646		0.992534	0.673842
Cdc123	79.1042	61.2256	34.9212	57.0772	55.1388	1.29345	0.400979	0.583808	1.23374	1.33715	81.6365	56.4913	35.8186	58.2973	54.9738	28.521	14.473	14.9618	22.4388	23.4872	12.4267	9.97109	4.97819	4.55952	7.97285	32.2287	14.7824	17.2499	23.6255	22.4616		0.524136		57.4934	57.4435	7.98168	0.969827	20.7763	22.0696		46.7736	46.733	6.49347	2.21342	47.4175	50.3691		1.1256	1.02
Cdc14a	9.63498	4.11368	5.25841	9.70976	9.49041	135.677	47.5524	99.9506	115.577	133.395	19.5446	6.31294	16.6836	25.0538	23.9084	125.026	42.5299	136.47	175.504	181.49	3.13782	0.981683	2.31528	2.63887	4.39218	91.199	4.31552	83.6698	96.5692	131.866		0.345404		7.64145	18.3007	2.69317	106.43	132.204	81.5239		26.6854	63.9095	9.40506	33.2431	41.2933	25.4636		0.731587	0.122112
Cdc14b	21.5903	19.0466	10.472	13.1403	10.8848	1.75995	0.806603	0.534751	1.88112	1.9453	35.951	27.3932	22.3549	37.3519	39.3675	38.6069	23.6211	24.0989	53.9409	48.7444	6.56565	4.8382	3.42082	4.95022	6.36586	43.5691	21.5143	30.934	58.6344	58.3611		0.621636		15.0268	32.4837	5.22815	1.38554	37.8024	42.6026		28.4929	61.5937	9.91332	1.69402	46.2186	52.0874		1.12529	0.914432
Cdc16	43.4476	40.2879	28.2263	35.694	35.0804	1.31643	0.248749	0.20864	1.22841	1.42223	45.8244	37.1488	29.1292	41.9216	45.3118	22.2898	17.9315	15.6683	22.1127	23.1631	6.45713	8.68165	4.94876	6.9431	5.42818	24.8109	24.5142	16.7955	23.4713	24.2101		0.812866		36.5472	39.8672	6.49176	0.884891	20.2331	22.7604		44.0827	48.0871	7.83025	2.01669	46.1117	51.8716		1.10825	1.34771
Cdc20	150.886	136.145	72.0391	104.44	56.1909	5.63414	0.310184	0.552191	1.56034	1.01832	143.378	117.182	54.2998	77.7221	39.5019	40.1152	18.0818	12.148	18.1903	8.65894	11.6917	12.8459	5.58797	5.03426	4.83737	39.7921	16.91	8.7384	4.34014	9.17465		0.464107		103.94	86.4167	7.99944	1.81503	19.4388	15.7911		52.4007	43.5664	4.03287	4.89955	52.4737	42.6268		0.992142	0.93859
Cdc23	26.6787	18.2401	17.8872	14.1773	13.1629	1.41454	0.086886	0.096478	1.04155	0.870608	37.6668	23.3135	21.3075	24.6454	24.8433	25.6692	14.132	13.7803	18.6465	16.3374	7.90905	5.45384	3.10742	3.84429	3.9808	20.619	16.1586	13.2391	17.0772	11.4199		0.567395		18.0292	26.3553	4.85908	0.702012	17.7131	15.7028		36.6123	53.5203	9.86743	2.05761	51.9173	46.025		0.810634	1.13393
Cdc25a	27.325	18.9774	14.1522	18.6445	14.1147	1.45522	0.249268	0.208899	1.60155	1.14986	37.8007	16.4422	14.4051	24.8161	23.3384	35.159	7.93941	11.1617	21.9817	19.8057	4.67465	2.49226	1.48295	3.27492	3.35551	36.8664	7.09583	11.4162	22.461	17.6948		0.247225		18.6427	23.3605	3.05606	0.932959	19.2095	19.1068		41.3738	51.8439	6.7823	2.37701	48.9423	48.6807		1.04722	0.905634
Cdc25c	25.7343	24.0877	17.3632	14.4842	7.33988	1.02673	0.17673	0.344642	0.829136	0.674809	50.7424	29.4962	27.8161	23.6443	13.3244	27.2098	16.4301	17.0278	9.45415	6.23812	3.8075	3.2604	4.10577	1.52763	0.963881	20.4191	15.0318	13.9139	7.1962	7.89301		0.617876		17.8018	29.0047	2.73304	0.61041	15.272	12.8908		35.9346	58.5485	5.51688	2.12145	53.0771	44.8015		0.759281	0.919775
Cdc26	72.0219	69.2972	108.501	118.334	118.803	1.38058	0.849671	0.737706	1.98038	1.94825	44.7293	38.3531	56.8352	63.9108	60.7303	18.6226	15.6357	22.078	26.0019	24.4163	6.58587	7.34021	11.435	9.0721	7.68633	20.858	12.6514	27.4414	20.8659	24.026		0.847783		97.3914	52.9117	8.4239	1.37932	21.3509	21.1685		61.3578	33.3351	5.30716	3.14205	48.6367	48.2213		1.11392	0.820608
Cdc27	53.3663	47.8665	44.2635	29.713	27.6923	1208.35	1291.05	1296.8	666.966	611.847	50.5458	39.6753	64.4285	37.943	39.8031	474.067	439.433	678.686	355.642	416.084	11.3613	10.999	10.9127	7.26012	8.51068	506.524	587.277	804.093	478.914	508.34		0.927098		40.5803	46.4791	9.80875	1015	472.782	577.03		41.8923	47.9818	10.1259	49.1571	22.8971	27.9458		1.06832	1.33568
Cdc34	203.845	171.391	110.666	272.324	302.993	6.96163	2.22219	1.42017	5.35938	6.19405	142.408	83.4084	55.8453	120.639	120.193	81.1033	40.0746	26.0087	64.7573	54.8249	10.7238	9.18598	3.90247	9.91251	8.79245	63.1031	16.5717	21.6657	51.6485	38.1199		0.50028		212.244	104.499	8.50345	4.43149	53.3538	38.2218		65.2564	32.1292	2.61447	4.61579	55.5728	39.8114		0.780762	0.4278
Cdc37	238.605	256.83	202.224	222.736	207.261	8.53519	6.11582	4.9776	9.656	6.47476	166.991	202.811	125.795	143.038	136.299	54.2302	65.2951	45.5692	44.311	41.0789	14.9424	26.0521	11.883	9.02246	11.5061	33.7116	42.0698	37.9064	22.2178	31.7299		1.20034		225.531	154.987	14.6812	7.15187	50.0969	33.5271		57.0677	39.2174	3.71489	7.87861	55.1874	36.9339		0.628489	0.649667
Cdc37l1	13.1118	11.1952	9.54447	9.73806	9.06302	2.74005	0.912849	0.576722	1.45791	2.2551	52.3398	27.9537	27.9343	34.9063	36.3014	33.3005	17.4146	17.9599	26.0985	23.3254	11.5485	8.2798	5.66364	5.33178	5.70523	50.1016	28.5665	24.4916	40.6079	42.9359		0.536861		10.5305	35.8871	7.30579	1.58853	23.6198	37.3407		19.6013	66.7998	13.5989	2.53965	37.762	59.6983		1.48982	1.6056
Cdc40	31.249	25.9193	19.0674	27.7141	21.8927	1.0207	0.0844255	0.126801	0.88438	0.788466	40.9641	36.226	36.3527	43.9448	42.6767	19.435	12.1987	14.6663	17.9834	17.4968	5.01531	6.36683	4.75971	6.57019	5.14384	23.104	13.0973	22.9497	25.6555	19.7652		0.645889		25.1685	40.0329	5.57118	0.580955	16.356	20.9143		35.5626	56.5655	7.87195	1.53483	43.2112	55.2539		1.17955	1.06808
Cdc42	339.423	339.245	329.444	449.768	413.887	10.7515	5.67727	6.22325	7.90242	7.18611	223.672	205.033	184.19	264.344	264.991	128.89	159.461	134.455	127.319	123.204	25.7351	35.6004	21.6656	25.4229	31.6101	128.378	180.201	109.327	122.493	119.046		1.23536		374.353	228.446	28.0068	7.54811	134.666	131.889		59.3452	36.2149	4.43985	2.75375	49.1297	48.1166		0.996061	1.12925
Cdc42bpb	26.5923	17.6787	13.5351	26.414	22.14	1.34533	0.15584	0.169001	1.10638	0.812191	33.0409	24.8627	27.3204	48.4744	48.599	16.2566	11.8746	12.9593	20.8506	18.4389	5.47322	4.66974	5.47415	7.22335	6.48546	9.57771	7.90961	11.1843	13.4906	13.4935		0.746069		21.272	36.4595	5.86518	0.717749	16.076	11.1311		33.4483	57.3292	9.22247	2.57028	57.5687	39.861		0.612966	0.692029
Cdc42bpg	4.88819	6.49529	7.00283	6.82063	7.3075	0.782752	0.395858	0.404253	0.880167	0.578286	8.52183	11.3357	14.5463	15.7971	14.9023	10.2269	13.7515	12.8445	18.5495	16.8854	0.823067	1.49797	0.891875	1.00369	0.964322	1.85546	4.52317	5.14842	6.55908	8.7522		1.31394		6.50289	13.0207	1.03619	0.608263	14.4516	5.36767		31.6292	63.3309	5.03988	2.97767	70.7456	26.2767		0.25434	0.374415
Cdc42ep4	27.656	87.9928	123.949	47.8312	46.366	11.4349	19.3458	20.2447	9.51094	11.7355	24.1703	68.8563	81.3827	40.0443	37.9345	19.6737	53.72	75.3869	39.6303	39.7125	2.16752	8.93501	9.01774	3.35288	4.3845	29.4261	45.5923	84.3526	74.7948	22.709		2.64685		66.759	50.4776	5.57153	14.4544	45.6247	51.375		54.3604	41.1028	4.53677	12.9689	40.9359	46.0952		1.47173	0.851469
Cdc42se1	155.474	108.015	138.737	188.676	170.506	11.549	0.521004	5.62968	6.75154	5.79968	123.181	58.7285	91.1273	139.927	134.192	202.256	73.0526	183.417	194.341	151.188	13.7107	6.96853	8.13711	12.8013	15.0356	109.612	45.4094	85.0285	93.1916	131.656		0.364331		152.282	109.431	11.3306	6.05017	160.851	92.9796		55.7719	40.0783	4.14975	2.32806	61.8941	35.7778		0.544201	0.626708
Cdc42se2	48.639	34.0459	29.3898	48.4374	51.56	0.63291	0.0847175	0.11871	0.566364	1.08481	35.6038	23.552	19.0409	41.8751	45.4529	21.2264	7.65077	10.0143	25.0285	24.7363	4.60659	3.04629	2.71516	4.24016	5.2168	17.4085	8.42056	9.2018	25.3584	22.4807		0.389212		42.4144	33.1049	3.965	0.497502	17.7313	16.574		53.362	41.6496	4.9884	1.42949	50.9479	47.6226		0.828227	1.08899
Cdc5l	64.0979	44.6204	29.7506	44.6983	38.7519	1.23256	0.101001	0.12516	1.01978	0.707087	75.5573	67.7626	47.5317	56.7251	49.9293	17.3238	12.0506	10.5945	10.7067	9.8976	12.7085	13.3979	7.57132	5.23111	7.67208	20.4088	14.5064	13.0698	15.8152	11.3615		0.712221		44.3838	59.5012	9.31618	0.637119	12.1147	15.0323		39.2079	52.5623	8.22975	2.2931	43.6028	54.1041		1.16836	1.18817
Cdc6	25.5896	8.3201	7.90599	10.8845	7.29983	1.69179	1.5829	1.28834	2.22872	0.768361	44.0477	12.2683	10.6836	14.4395	10.123	38.335	6.56287	7.09309	12.7722	9.31392	4.84345	1.25698	1.35375	1.5317	0.976697	24.5735	0	19.0361	2.94577	20.3688		0.192269		12	18.3124	1.99252	1.51202	14.8154	13.3848		37.1461	56.6861	6.16784	5.08887	49.8629	45.0482		0.650146	0.132225
Cdc7	9.30677	6.63373	7.29585	4.50121	4.50509	190.405	138.632	176.43	80.5969	79.3345	23.4963	13.1226	14.6431	17.8817	18.1725	249.231	116.733	127.464	113.536	144.102	9.45074	4.60426	4.62742	4.32192	4.25342	204.114	315.673	440.241	45.9597	306.038		0.470498		6.44853	17.4632	5.45155	133.08	150.213	262.405		21.9612	59.4729	18.5659	24.387	27.5268	48.0861		0.819699	2.68975
Cdc73	42.536	55.8199	44.5199	34.2881	30.3964	0.683415	0.113575	0.101341	0.833298	0.981927	49.2843	59.6415	66.138	53.4705	46.1086	26.5216	29.2441	25.6959	24.2666	21.6318	8.06664	11.035	9.47572	5.95265	6.4424	24.3449	33.7486	24.3751	25.8346	21.509		1.09892		41.512	54.9286	8.19448	0.542711	25.472	25.9624		39.6732	52.4954	7.83148	1.04413	49.0061	49.9497		0.920911	1.14894
Cdca2	57.8191	23.2793	21.0582	16.8201	10.1606	125.462	49.244	49.0691	37.9521	24.6967	107.821	38.7032	33.4942	34.1521	24.1352	206.093	76.9636	66.9544	75.8298	44.1467	16.8266	4.89323	6.65715	3.96292	3.53121	183.624	51.8572	79.6163	27.363	42.4448		0.376467		25.8275	47.6611	7.17422	57.2847	93.9974	76.981		32.0191	59.0869	8.89409	25.0959	41.1794	33.7247		0.891504	0.677972
Cdca3	157.429	106.986	48.2857	68.2758	46.6875	6.9239	3.30512	3.65664	8.85211	4.5601	95.532	52.6479	32.1941	33.6097	21.7557	64.7288	12.9642	14.7678	20.8354	12.9208	13.1944	6.45652	3.59596	2.69243	1.40433	66.6404	3.55303	24.5923	24.095	24.8225		0.212452		85.5329	47.1479	5.46874	5.45958	25.2434	28.7407		61.9133	34.1281	3.95857	9.18446	42.4661	48.3494		1.02908	0.32605
Cdca4	84.9264	87.5177	105.223	65.479	60.1705	2.20186	0.870791	1.13773	2.7328	1.68334	68.1678	59.2393	73.6473	40.9128	39.1951	35.0375	28.445	38.8283	21.0924	18.2277	13.0309	9.69229	7.8477	5.05131	4.69101	58.9479	46.794	49.0545	28.8616	22.7553		0.817066		80.6633	56.2325	8.06264	1.7253	28.3262	41.2827		55.6458	38.7921	5.56204	2.41862	39.7092	57.8722		1.66349	1.62316
Cdca5	43.0905	26.4272	30.8441	15.3224	9.71662	2.50924	1.0753	0.65013	2.30729	0.997532	33.0917	16.3244	16.4254	11.8615	8.56202	36.3697	18.9542	12.8672	9.20561	9.15411	6.02695	2.91097	2.28233	1.14036	1.42972	25.8363	20.6024	13.1038	9.90953	4.77839		0.533967		25.0802	17.253	2.75807	1.5079	17.3102	14.8461		55.6209	38.2624	6.11663	4.47924	51.4201	44.1006		0.718131	1.0826
Cdca7	103.171	34.8848	21.5676	40.7578	29.7304	1.74185	0.348624	0.383332	2.07041	1.38901	96.7817	23.6151	16.507	32.5909	30.4754	33.856	5.80971	8.71224	15.0142	16.0899	10.73	2.65801	0.771806	3.12829	2.8608	33.2005	9.11379	12.0714	18.1428	16.623		0.195367		46.0223	39.994	4.02978	1.18664	15.8964	17.8303		51.1097	44.415	4.47524	3.39883	45.531	51.0702		0.981197	1.4852
Cdca8	122.764	95.986	100.706	63.8895	37.1427	1.4319	0.330572	0.324794	2.42519	1.01195	108.53	77.6825	71.7834	47.6639	31.4553	35.6893	21.4493	22.4674	15.9601	10.4047	10.7559	8.60024	7.00084	3.4642	3.00132	36.4323	23.0033	21.6676	20.8315	8.83625		0.611875		84.0976	67.4231	6.5645	1.10488	21.1942	22.1542		53.1976	42.6499	4.15251	2.48549	47.6774	49.8371		1.02025	1.06922
Cdip1	26.723	22.6212	16.6113	18.9026	16.5391	1.01498	0.310329	0.243728	1.45565	1.66841	36.773	31.9888	25.0046	41.0319	40.0453	37.3109	36.6216	31.6019	42.3967	37.4272	5.38915	7.55478	4.57403	5.75493	5.97758	52.3557	44.1587	40.4218	55.6048	38.7364		0.982008		20.2795	34.9687	5.85009	0.938618	37.0717	46.2555		33.1915	57.2336	9.57489	1.11388	43.9938	54.8924		1.3927	1.20034
Cdipt	48.381	57.8207	70.0104	63.0465	69.586	1.74123	0.304961	0	1.46829	3.07685	99.6612	81.9479	77.2987	109.229	116.803	37.0644	27.4663	29.1398	36.5776	29.3857	11.7309	9.91177	8.22889	8.62654	11.8313	20.0149	28.6812	23.008	23.7134	28.9657		0.747847		61.7689	96.988	10.0659	1.31827	31.9268	24.8766		36.588	57.4496	5.96239	2.26811	54.9309	42.801		0.552089	1.04268
Cdk1	71.8603	77.6388	78.7137	53.8067	34.0806	6.66734	1.03728	1.13138	7.55053	3.42726	63.8922	58.078	49.5104	34.9428	23.256	67.4971	42.8515	33.436	35.7185	23.7725	9.14627	6.2766	4.85175	3.22216	2.90461	72.1967	46.9229	26.91	44.2483	31.295		0.640195		63.22	45.9359	5.28028	3.96276	40.6551	44.3146		55.2448	40.141	4.61417	4.45592	45.7146	49.8295		1.06861	1.09285
Cdk10	27.0539	22.2546	31.4422	22.4959	21.8839	138.579	95.3274	185.077	123.743	117.438	33.85	23.3765	28.0178	32.0228	36.9406	101.878	71.5713	80.1251	100.716	122.683	7.76292	4.21831	5.04607	5.21088	6.57459	166.719	86.2794	86.9675	143.106	129.147		0.705414		25.0261	30.8415	5.76255	132.033	95.3945	122.444		40.6069	50.0429	9.35021	37.7376	27.2656	34.9968		1.63028	1.20267
Cdk11b	39.2474	33.4572	25.4586	31.2286	31.4665	1.99804	0.671364	0.623577	1.54202	1.90573	51.2471	43.6843	32.4593	50.245	45.4243	26.2639	22.7547	13.6214	22.2409	18.683	12.3775	16.4806	9.05594	7.11863	9.91601	21.4405	20.3739	15.0972	16.6144	17.8651		0.871288		32.1717	44.612	10.9897	1.34815	20.7128	18.2782		36.6531	50.8263	12.5206	3.34203	51.3466	45.3114		0.823084	0.899775
Cdk12	31.0455	51.852	33.5814	27.4918	23.6646	269.11	328.223	231.975	154.928	140.463	56.8747	88.7201	75.7492	60.0206	57.5703	350.688	455.203	368.319	235.089	265.27	12.9971	25.8333	13.925	8.45233	10.7133	473.94	406.012	321.289	440.573	166.531		1.29718		33.5271	67.787	14.3842	224.94	334.914	361.669		28.978	58.5895	12.4325	24.4096	36.3435	39.2469		1.35046	0.892172
Cdk13	25.5532	20.9892	11.1185	19.6019	18.8058	155.082	100.046	48.8002	154.841	171.445	39.3143	29.9075	27.1767	34.1133	34.7008	136.394	92.8994	99.4853	126.38	151.466	8.02429	7.88499	5.44624	6.10845	6.63146	281.694	312.377	247.825	139.676	258.261		0.68343		19.2137	33.0425	6.81909	126.043	121.325	247.967		32.5241	55.9329	11.543	25.446	24.4935	50.0604		2.05754	3.33737
Cdk14	29.6411	20.898	34.6947	63.7644	61.0354	0.398528	0.219301	0.323974	1.24077	2.78086	54.5945	84.3562	95.3731	165.189	156.579	24.4052	47.3704	50.9509	68.0062	64.0219	10.581	14.9899	15.6044	19.8535	25.5639	33.2442	65.6522	70.2323	91.5274	82.7101		1.90396		42.0067	111.218	17.3185	0.992688	50.9509	68.6732		24.6311	65.214	10.1549	0.823009	42.242	56.935		1.34792	1.37795
Cdk16	56.2977	52.2835	44.4676	83.0368	87.5921	1.29722	0.468208	0.371243	1.50855	1.50847	72.2103	51.8785	46.0111	68.3335	70.4433	37.8982	21.3581	18.954	29.7632	26.2086	8.54694	7.94655	6.04334	6.67915	6.41161	30.1638	22.5013	15.8972	23.4937	34.9152		0.574785		64.7356	61.7753	7.12552	1.03074	26.8364	25.3942		48.4416	46.2264	5.33202	1.93524	50.3862	47.6785		0.801163	1.05113
Cdk17	16.633	24.3745	29.8923	29.9555	29.6354	0.756568	0.381498	0.546477	1.36803	1.61695	29.1908	35.9436	43.8412	53.0006	52.3838	19.9863	20.9232	26.1257	32.1501	32.0171	6.57509	7.07841	5.93673	6.82739	8.98679	23.9269	27.7825	30.996	39.0495	31.3916		1.04465		26.0981	42.872	7.08088	0.933905	26.2405	30.6293		34.3166	56.3727	9.3107	1.61565	45.3958	52.9885		1.18777	1.31288
Cdk18	62.1271	73.8001	79.241	84.2324	76.9141	1.50743	0.716867	0.716614	1.67715	1.59704	69.4589	97.4698	85.8754	112.756	112.52	20.8884	38.4529	28.9907	33.9511	30.8007	8.05255	12.4483	7.25346	10.8375	9.17232	11.3718	25.926	21.8072	20.4534	18.606		1.80246		75.2629	95.616	9.55283	1.24302	30.6168	19.6329		41.7127	52.9929	5.29443	2.41398	59.4585	38.1275		0.565222	0.682485
Cdk19	20.0274	11.5342	5.99141	9.50058	8.26283	462.161	338.531	210.751	248.239	181.642	17.9834	6.09564	7.88453	11.6991	11.8999	262.75	69.6082	127.545	193.319	126.442	3.23973	1.68015	1.0173	1.75221	2.14778	334.513	92.0635	60.2942	165.425	207.486		0.267709		11.0633	11.1125	1.96743	288.265	155.933	171.957		45.8235	46.0274	8.14901	46.7845	25.3074	27.908		1.27209	1.31803
Cdk2	81.042	72.2699	36.3346	56.8111	51.6761	127.642	85.1468	101.989	161.763	177.251	90.596	52.5441	40.3424	71.7819	66.2049	225.307	77.6406	104.669	210.142	209.481	12.8086	7.69439	5.83432	9.67734	9.10082	203.718	74.208	108.709	210.99	145.087		0.347495		59.6268	64.2939	9.0231	130.758	165.448	148.542		44.8511	48.3617	6.78716	29.4005	37.2003	33.3991		0.904601	0.95635
Cdk2ap1	465.469	286.98	138.139	338.189	341.938	7.34929	2.13473	1.23308	4.06149	3.79337	169.156	93.5731	55.4111	83.0608	92.7702	66.7234	28.5673	29.4713	32.2326	30.755	22.48	13.8332	6.84711	6.39337	10.9482	48.6028	22.7518	20.4389	17.7105	29.0853		0.43659		314.143	98.7942	12.1004	3.71439	37.5499	27.7179		73.9095	23.2436	2.8469	5.38457	54.4342	40.1812		0.732433	0.803311
Cdk2ap2	154.762	120.363	258.521	584.524	650.855	23.8857	13.5571	37.9349	202.732	190.232	79.5822	52.7829	111.738	210.289	234.981	35.6697	33.255	93.7933	129.735	105.484	8.35194	10.116	13.4547	13.9491	19.7023	53.9462	3.43667	155.878	83.5344	110.731		0.934149		353.805	137.874	13.1148	93.6684	79.5874	81.5053		70.089	27.313	2.59805	36.7671	31.24	31.9929		1.49841	0.129519
Cdk4	709.865	568.678	402.262	556.981	524.998	15.1134	4.42066	3.81894	9.68145	9.74539	433.454	281.958	189.689	251.94	252.932	210.611	74.4183	57.9845	97.9632	104.908	40.7542	32.4482	23.1789	18.6073	28.6541	154.95	57.7649	34.8457	62.7567	65.224		0.356401		552.557	281.994	28.7285	8.55597	109.177	75.1083		64.0067	32.6655	3.32784	4.4368	56.6149	38.9483		0.736968	0.779186
Cdk5	23.1132	20.9981	14.2745	17.9787	24.197	2.0453	0.277231	0.167313	1.11304	2.01422	34.6686	16.1135	10.501	27.1746	35.6818	30.9591	6.03584	8.55134	32.8947	37.3584	5.72232	3.4865	1.09441	2.40644	2.90466	24.8652	1.8316	8.16732	26.2569	32.5998		0.220151		20.1123	24.8279	3.12286	1.12342	23.1599	18.7442		41.8456	51.6569	6.49743	2.61094	53.8258	43.5632		0.809321	0.402454
Cdk5rap1	10.06	10.4519	10.7119	9.1858	9.76856	2.24231	1.90842	1.91882	1.65436	1.56924	17.9391	16.6922	13.8583	15.0252	12.2876	14.3995	13.8139	15.8318	10.5624	10.5419	2.49831	2.22679	1.42455	1.32127	1.97115	13.3656	14.7735	15.5633	10.5344	10.1712		0.961971		10.0356	15.1605	1.88842	1.85863	13.0299	12.8816		37.053	55.9747	6.97231	6.69291	46.9205	46.3866		0.932861	1.06478
Cdk5rap2	22.4521	18.1112	12.8178	9.53096	10.8257	0.859736	0.34714	0.357418	1.02136	1.0969	31.7321	27.2924	22.9652	29.1685	30.6991	14.0011	12.4195	9.66911	17.0654	18.2298	7.72099	9.10708	6.88092	6.22809	8.48864	17.2727	16.0962	12.3577	18.6736	17.4789		0.894568		14.7475	28.3715	7.68514	0.736511	14.277	16.3758		29.0282	55.8448	15.127	2.34638	45.4835	52.1701		1.2181	1.27399
Cdk5rap3	36.86	29.5902	17.1524	37.3024	52.6648	3.57	1.28331	0.544512	2.54863	2.32146	53.407	24.1289	12.9657	48.3617	62.6613	35.54	7.8471	5.69257	34.7585	35.5547	4.06232	2.84114	1.15027	4.7243	7.15098	26.1482	2.84269	5.14191	29.1076	25.3552		0.242121		34.7139	40.3049	3.9858	2.05358	23.8786	17.7191		43.9391	51.0159	5.04502	4.70452	54.703	40.5924		0.74297	0.434344
Cdk6	55.0717	133.575	346.404	98.5077	111.193	0.503204	2.32471	2.42387	1.11015	1.9026	107.707	657.793	724.553	216.932	217.175	18.2239	142.951	132.438	37.8041	36.5684	11.0883	94.8616	75.5957	16.4293	23.6042	26.1303	214.459	199.783	55.8395	51.065		7.48809		148.95	384.832	44.3158	1.65291	73.597	109.455		25.7656	66.5686	7.6658	0.894888	39.8456	59.2595		1.41128	1.49676
Cdk8	58.3298	50.8443	32.8267	41.3004	35.5913	1.90845	0.268787	0.14266	2.14987	2.77421	51.7245	34.2842	30.9149	44.1212	45.4722	45.8483	23.7701	23.5334	58.1013	58.497	11.6648	11.4142	5.92339	7.77726	8.4721	52.4027	31.8949	32.6155	74.3014	69.0631		0.528729		43.7785	41.3034	9.05034	1.4488	41.95	52.0555		46.5074	43.8781	9.61449	1.51779	43.9478	54.5344		1.13991	1.32801
Cdk9	75.6909	64.68	60.2238	90.8886	92.5297	8.40146	1.89921	3.04103	11.5443	8.4833	67.7734	52.9005	50.5891	67.791	73.4333	139.843	90.6295	76.8114	124.588	117.743	11.1885	7.62777	5.29328	5.66027	8.84323	125.002	64.0402	69.494	81.1798	81.6378		0.650579		76.8026	62.4975	7.72261	6.67386	109.923	84.2708		52.2386	42.5087	5.25267	3.32252	54.7241	41.9534		0.89463	0.709817
Cdkal1	18.3901	15.608	11.5975	19.1266	17.4798	0.454902	0.142241	0.150696	0.352034	0.647525	51.2532	45.154	33.6696	51.034	55.2783	20.0951	15.2709	10.7711	19.3535	18.1463	11.227	11.5889	7.76397	9.8374	10.8172	25.1032	20.2266	14.2354	23.6131	20.3034		0.771311		16.4404	47.2778	10.2469	0.349479	16.7274	20.6963		22.2272	63.9191	13.8537	0.925205	44.2837	54.7911		1.2374	1.30457
Cdkn1a	102.808	551.011	741.374	613.264	418.242	10.9232	38.9388	63.9367	72.2382	43.9794	74.2551	336.91	409.643	371.779	280.01	73.0008	192.534	223.58	157.783	114.399	10.9103	43.0502	35.3377	31.6636	26.2958	48.2578	127.318	217.391	116.696	96.9962		2.6153		485.34	294.519	29.4515	46.0033	152.259	121.332		59.9695	36.3914	3.63909	14.3943	47.6414	37.9643		0.665639	0.663027
Cdkn1b	34.1634	12.5378	29.4569	29.598	29.7711	49.9648	15.9945	38.9522	40.851	35.4554	79.1568	26.4955	61.8467	81.0766	86.327	125.539	35.038	107.753	137.892	142.055	13.4025	5.20036	9.68416	10.9696	12.192	218.775	63.4755	192.261	252.375	263.324		0.284797		27.1054	66.9805	10.2897	36.2436	109.655	198.042		25.9691	64.1725	9.85835	10.5377	31.882	57.5802		1.73681	1.7891
Cdkn2aipnl	152.844	153.909	278.926	136.009	135.684	1.82259	1.69345	2.96303	2.86898	3.46282	104.889	102.542	181.994	82.7866	83.2858	32.8022	49.3379	71.2347	34.6435	35.4121	11.3438	15.5078	21.2599	8.17677	10.047	39.3936	77.8479	105.042	47.5181	51.1823		1.48919		171.474	111.099	13.267	2.56218	44.6861	64.1968		57.9617	37.5538	4.48452	2.29905	40.0969	57.604		1.195	1.56637
Cds2	11.7275	7.60004	6.64772	11.5063	13.315	2.36436	0.230559	0.549101	4.20106	3.42258	46.9975	23.5086	26.7156	49.9279	52.1833	34.3771	13.2133	23.0019	49.3656	47.408	5.53658	2.77379	3.30081	4.38283	6.9015	24.8434	11.1331	29.1497	29.9362	35.9564		0.401767		10.1593	39.8666	4.5791	2.15353	33.4732	26.2038		18.6051	73.009	8.38587	3.48296	54.137	42.38		0.730514	0.853643
Cdt1	197.737	103.452	98.9419	91.3338	78.2972	2.95123	1.09422	1.53162	4.05655	4.12681	208.107	100.217	102.443	85.6927	83.1563	123.8	38.7155	55.0877	60.337	53.6384	22.9072	9.68762	8.68776	8.65564	9.27432	73.5707	13.0201	54.4334	27.5741	38.1497		0.318232		113.952	115.923	11.8425	2.75209	66.3158	41.3496		47.1427	47.958	4.89931	2.49244	60.0592	37.4484		0.59752	0.353013
Cdv3	149.409	144.975	75.3436	89.606	71.7688	895.3	803.523	463.307	328.773	260.683	84.4927	62.7887	47.1334	50.3286	43.6963	306.109	204.942	138.705	143.157	121.03	14.592	13.1505	5.07968	7.5245	7.59166	430.511	237.618	138.82	118.066	177.441		0.670584		106.221	57.6879	9.58767	550.317	182.789	220.491		61.2236	33.2503	5.52615	57.7096	19.1683	23.1221		1.40508	1.15867
Cdyl	16.8066	13.9652	14.6021	15.5505	15.9083	4.94528	5.07977	16.2554	6.69978	7.20133	21.7434	14.6321	16.084	17.3327	19.8514	39.561	39.9129	41.1835	49.4017	48.0179	1.85259	2.64379	1.37699	2.10484	1.70866	66.8845	29.4518	16.0909	40.4558	106.266		1.00868		15.3665	17.9287	1.93738	8.03632	43.6154	51.8298		43.6145	50.8867	5.49881	7.76595	42.148	50.086		1.67364	0.744307
Ceacam16	1.141	1.59367	0.710829	1.78925	2.07005	1.19988	0	0	0.782644	0.499478	30.2599	33.0917	68.2449	76.7569	80.4484	40.6123	27.9235	64.3192	81.5472	82.7236	3.62234	4.22663	4.51902	4.27638	6.75046	23.454	26.7144	27.211	51.5416	52.1618		0.695071		1.46096	57.7604	4.67896	0.496401	59.4252	36.2166		2.28631	90.3914	7.32229	0.516341	61.8123	37.6714		0.587662	0.958198
Cebpg	28.3473	29.2092	44.2285	15.3679	17.0525	4.56887	2.81083	5.43305	2.99138	3.71168	24.9165	24.6896	39.0131	16.9019	19.515	75.0308	100.968	76.1615	44.1794	46.0893	9.23616	10.3761	9.98767	5.05361	6.40462	97.0739	149.302	92.4985	61.8506	70.1137		1.34114		26.8411	25.0072	8.21163	3.90316	68.4858	94.1678		44.6905	41.6371	13.6724	2.34344	41.1186	56.538		1.28992	1.47401
Cebpz	30.3477	25.1423	11.9491	17.9073	14.9399	1.36149	0.438144	0.250231	1.13202	0.555636	38.145	29.5112	20.9275	24.8583	20.5383	11.51	8.96644	7.4795	7.93041	8.14451	7.75916	7.26107	5.09044	4.65133	4.29155	21.3755	15.384	7.4566	11.2345	9.5745		0.796677		20.0573	26.796	5.81071	0.747505	8.80617	13.005		38.0853	50.8811	11.0335	3.3136	39.0367	57.6497		1.78861	1.64391
Cecr5	19.4144	11.8558	10.0736	17.9876	19.1982	1.87236	0.450303	0.320597	2.19953	1.57572	23.4161	15.3515	13.1385	17.4641	19.4585	36.8938	20.9088	17.6552	31.0585	30.167	4.48147	1.98726	0.96015	1.42389	3.14916	42.8806	20.9579	19.1714	29.3452	26.5991		0.578163		15.7059	17.7657	2.40038	1.2837	27.3367	27.7908		43.7832	49.5253	6.69152	2.27562	48.4596	49.2647		1.15799	1.00224
Celf1	56.9023	65.9967	55.2051	51.256	44.7093	620.617	832.889	688.651	470.948	413.932	126.112	121.002	95.4502	130.263	127.027	887.468	803.081	622.802	672.358	665.296	17.2493	19.1247	10.8163	11.9772	15.1305	743.421	638.445	523.953	506.819	589.1		0.905019		54.8139	119.971	14.8596	605.407	730.201	600.348		28.9035	63.2609	7.83552	31.2718	37.7178	31.0104		0.83787	0.79525
Cenpa	112.456	76.7557	69.8308	88.9617	62.2915	23.2316	3.8116	4.22589	18.0806	8.71731	73.8868	41.2245	42.7148	39.4393	29.7002	243.934	139.918	184.424	160.052	118.449	11.262	7.62838	4.64106	2.65575	3.92704	233.08	103.999	188.764	94.0401	104.169		0.575329		82.0591	45.3931	6.02285	11.6134	169.356	144.81		61.479	34.0087	4.51234	3.5648	51.9848	44.4504		0.955683	0.745107
Cenpc1	18.4239	25.323	17.0341	20.8325	17.1039	1.57996	0.833387	0.732909	2.71705	2.17124	64.3128	84.9516	62.34	76.3189	59.3725	27.7418	37.5119	26.7155	46.428	35.4353	12.8653	23.885	15.0264	12.4247	15.0688	37.1663	47.7666	31.0048	54.1817	43.7703		1.33992		19.7435	69.4592	15.8541	1.60691	34.7665	42.778		18.7932	66.1159	15.0909	2.03017	43.9241	54.0458		1.3279	1.26628
Cenpi	15.4661	13.5064	6.28268	6.31799	3.21993	0.537744	0.098471	0.040903	0.529564	0.3825	26.2354	17.0232	14.9144	8.30184	8.15784	19.9583	12.4709	10.2527	8.71644	7.36916	5.94738	2.86379	2.54691	0.833954	1.06913	20.5253	14.3515	9.47794	8.57113	6.29415		0.642749		8.95862	14.9265	2.65223	0.317836	11.7535	11.844		33.7585	56.2472	9.99434	1.32901	49.1463	49.5247		1.02705	1.1396
Cenpl	17.2472	11.5289	16.8447	15.1493	13.8739	4.51043	1.41722	3.36381	3.33138	1.90138	28.7687	14.827	17.8073	16.3575	13.2162	48.8163	28.159	37.661	29.4264	19.7235	2.31822	2.50159	1.48426	0.756274	0.951132	42.3976	18.2275	36.9515	4.82893	13.4834		0.585331		14.9288	18.1953	1.60229	2.90485	32.7573	23.1778		42.9897	52.3962	4.61405	4.93686	55.6719	39.3913		0.871153	0.659401
Cenpm	68.318	42.7992	26.7383	17.7892	14.2267	831.058	505.594	361.002	209.306	170.774	43.7114	22.5322	14.51	11.1451	11.3562	262.975	123.433	79.9863	50.4043	55.3717	4.08166	4.27269	0.779018	1.36445	0.60485	179.608	160.186	72.5527	33.0319	0		0.471379		33.9743	20.651	2.22053	415.547	114.434	89.0758		59.7657	36.3281	3.90624	67.1258	18.4852	14.389		0.684186	1.29537
Cenpn	39.7257	32.0176	26.8704	9.47075	5.20267	1.58237	0.512572	0.898656	0.872202	0.572331	33.4369	26.3465	24.1771	8.51465	8.40664	29.5637	21.6624	18.059	9.56406	8.18453	3.41347	5.47705	4.74936	2.44817	1.62772	29.2558	29.0986	21.7644	10.4863	11.0131		0.741481		22.6574	20.1764	3.54315	0.887627	17.4067	20.3236		48.8549	43.5052	7.6399	2.29848	45.0742	52.6274		0.989926	1.32812
Cenpo	9.24208	5.48054	5.98051	8.2254	6.96769	2.45792	0.590097	0.37928	0.874788	1.28621	16.5187	9.00084	7.21937	9.78264	9.54874	36.5684	16.0349	12.2227	19.6049	19.6252	3.20612	2.36671	0.962226	0.933904	1.60778	52.4108	23.8757	19.7804	22.2824	29.6949		0.453437		7.17924	10.4141	1.81535	1.11766	20.8112	29.6088		36.9899	53.6568	9.3533	2.16862	40.3806	57.4508		1.42169	1.46028
Cenpt	20.7872	17.6728	17.8194	18.0251	16.7945	2.76722	0.314661	0.718727	1.69625	2.08084	39.2711	31.7519	30.072	30.1396	28.5186	40.0019	37.6813	32.4735	34.2376	29.8259	4.00252	3.20552	3.04195	3.45387	3.11668	33.5592	29.665	26.8875	17.7094	26.9446		0.943401		18.2198	31.9506	3.36411	1.51554	34.844	26.9531		34.0337	59.6823	6.284	2.39374	55.0348	42.5714		0.842867	0.792761
Cenpu	5.80268	4.34784	2.98323	2.3988	1.53348	0.936918	0.760024	1.08352	1.13951	0.525481	11.2489	5.44621	6.0524	6.71548	5.7971	19.8498	7.00577	9.66031	9.3067	6.15114	2.90902	1.25928	0.79967	0.998474	0.609194	23.083	7.16638	6.31357	7.09381	6.88991		0.383974		3.41321	7.05201	1.31513	0.889091	10.3947	10.1093		28.9737	59.8625	11.1637	4.15596	48.5891	47.255		1.15507	1.02006
Cenpv	104.099	82.8765	61.1889	66.06	54.7292	2.10736	0.226284	0.311442	1.3391	1.01961	58.612	44.7645	25.007	32.651	29.8	21.0181	9.69334	10.5223	19.109	17.6106	3.67236	3.59095	1.28206	1.89729	1.20918	28.8484	14.7615	12.008	29.0514	27.1182		0.485661		73.7907	38.1669	2.33037	1.00076	15.5907	22.3575		64.5656	33.3954	2.03903	2.56942	40.0285	57.4021		1.35563	1.47395
Cep104	31.2082	26.8319	20.9676	26.772	27.5753	1.40914	0.331294	0.255217	0.701749	0.649522	26.568	19.7817	17.3803	24.1707	24.9774	11.9412	8.3576	6.66489	10.3322	9.66832	3.49557	3.15607	1.4416	2.10958	3.19782	11.6249	7.31224	6.37179	10.3122	9.49651		0.723085		26.671	22.5756	2.68013	0.669385	9.39285	9.02352		51.3628	43.4759	5.16136	3.50725	49.2139	47.2788		0.975558	0.888288
Cep120	17.3005	22.2954	27.0739	22.3838	21.2047	0.76429	0.176415	0.21213	0.806388	1.05657	20.4854	29.8901	44.7649	30.5421	28.6987	12.7127	18.5438	18.4524	15.5915	15.3825	4.8173	9.58491	8.59902	5.20793	5.23492	26.3131	28.465	28.8486	22.5862	17.922		1.42523		22.0517	30.8762	6.68882	0.603159	16.1366	24.827		36.9891	51.7912	11.2197	1.45106	38.821	59.728		1.9918	1.50764
Cep135	2.78517	3.80007	2.20903	1.10382	1.35547	0.711687	0.095014	0.107871	0.560474	0.685199	10.1112	10.8221	10.2955	11.4545	12.1414	10.2456	10.0736	7.72538	10.0459	10.7306	3.93605	4.3469	2.70096	3.18357	5.59404	12.5906	15.4317	9.29502	13.9048	18.1836		0.984701		2.25071	10.9649	3.9523	0.432049	9.7642	13.8812		13.11	63.8686	23.0214	1.79442	40.5534	57.6522		1.20853	1.48387
Cep162	10.1972	9.49555	7.32453	5.41494	5.12233	1.05646	0.521088	0.161762	0.839093	1.11295	28.3993	37.5469	25.5165	20.9614	22.8498	23.769	38.1729	11.392	18.2582	20.3735	11.05	19.8044	5.49637	5.70747	7.92357	36.8777	64.0851	18.3331	25.2711	26.7876		1.58153		7.51091	27.0548	9.99637	0.738272	22.3931	34.2709		16.855	60.7126	22.4325	1.28614	39.0108	59.703		1.52924	1.66148
Cep170	36.9817	24.9869	23.3833	40.2211	35.6174	1.41896	0.247036	0.389584	1.11293	1.594	49.4544	28.3717	48.7652	65.2077	61.767	37.8238	12.6794	25.6251	31.986	29.7481	11.79	8.24264	8.37428	11.5935	12.305	44.6764	15.4185	25.3889	40.8099	34.5781		0.352346		32.2381	50.7132	10.4611	0.9525	27.5725	32.1743		34.5116	54.2896	11.1988	1.56921	45.4247	53.0061		1.1765	1.20023
Cep192	26.6705	15.5482	7.32912	11.4905	8.83801	0.95295	0.100622	0.097757	1.10138	1.06569	40.5377	19.9659	25.4101	30.1076	31.865	19.4181	7.80229	10.4512	17.7724	17.7537	9.75244	7.9801	6.97019	6.71361	8.95353	20.6283	10.1531	12.7424	18.932	22.6385		0.431102		13.9753	29.5773	8.07397	0.66368	14.6395	17.0189		27.0699	57.2908	15.6392	2.05333	45.2927	52.654		1.05927	1.26707
Cep250	11.0374	8.44089	8.37174	14.315	13.4605	7.93822	3.64978	1.4667	7.30712	2.59505	25.1257	11.7941	13.7139	26.1005	24.1776	24.7744	5.99061	6.88156	15.2522	18.5028	4.39778	2.16221	2.29125	3.37724	3.67465	21.7727	4.90663	7.80917	12.2674	24.963		0.271222		11.1251	20.1823	3.18062	4.59137	14.2803	14.3438		32.2578	58.5198	9.22239	13.823	42.9929	43.1841		0.88354	0.844938
Cep350	9.20192	9.88226	12.8974	9.06549	8.17501	0.577857	0.145898	0.181001	0.541181	0.555808	31.9887	30.1443	46.677	36.8305	35.1118	9.53762	11.6089	21.3595	10.0869	9.568	10.044	11.5878	13.4824	7.71621	9.2619	12.4753	16.0749	22.8512	12.0453	12.6066		1.19656		9.84441	36.1505	10.4185	0.400349	12.4322	15.2107		17.4505	64.0814	18.4681	1.42761	44.3323	54.2401		1.27878	1.3542
Cep44	15.4183	14.1812	10.5622	7.76237	7.14263	0.898058	0.396706	0.382874	0.489642	0.67014	25.4298	14.4661	15.0528	16.7013	15.8902	17.1877	6.28251	7.79799	10.8055	12.353	4.7254	3.68308	3.00409	1.4362	3.51901	30.0685	6.54335	11.4577	18.6019	17.8634		0.400409		11.0133	17.508	3.27356	0.567484	10.8853	16.907		34.6387	55.0655	10.2958	2.00102	38.383	59.616		1.70821	1.03582
Cep55	23.4582	20.1484	9.9481	12.0283	7.17966	148.242	93.8806	52.2093	61.1496	45.8654	33.7203	29.1376	23.3585	21.6847	13.2909	263.992	167.85	195.092	123.938	97.7161	8.76002	8.40702	4.28751	4.18498	4.71449	188.726	194.828	238.654	43.0039	303.858		0.637188		14.5525	24.2384	6.07081	80.2694	169.718	193.814		32.4386	54.0291	13.5323	18.0868	38.2418	43.6714		0.71597	1.15977
Cep57	19.1355	10.6256	5.14725	8.39768	8.6542	4.4144	8.04559	9.52344	3.30425	2.12853	28.8786	14.96	16.1262	17.2906	15.9325	147.995	58.6769	51.3782	72.63	71.3527	7.14831	5.10242	3.38808	3.99795	3.70437	70.1327	90.4221	69.809	111.304	70.7985		0.40053		10.392	18.6376	4.66823	5.48324	80.4065	82.4932		30.8389	55.3079	13.8532	3.25641	47.7521	48.9914		0.477418	1.53195
Cep57l1	16.1142	8.24233	5.08083	8.20652	7.06614	264.65	126.273	101.323	113.912	117.979	27.0526	9.97451	9.51047	14.522	12.9253	275.333	97.009	86.9671	152.74	145.991	4.20912	2.37203	1.71202	3.2905	1.99223	312.033	59.9396	52.0753	58.2283	102.946		0.354677		8.94199	14.797	2.71518	144.827	151.608	117.045		33.8019	55.9344	10.2637	35.0264	36.6664	28.3072		1.13281	0.621775
Cep68	35.8057	12.2794	9.17438	11.3993	9.0202	2.69256	0.142703	0.185423	1.20367	1.19213	44.3732	15.4705	21.4056	23.7797	23.5294	34.6556	11.6956	21.1509	27.392	26.0411	7.91869	2.94995	4.22572	3.62904	4.06325	47.0316	17.3578	22.8673	35.4078	38.0271		0.356062		15.5358	25.7117	4.55733	1.0833	24.187	32.1383		33.9174	56.1331	9.94946	1.88699	42.1313	55.9817		1.3471	1.446
Cep70	5.00172	3.69498	1.41994	2.35153	1.82797	0.584062	0.0556465	0.106904	0.568358	0.551725	16.2905	6.93181	9.98461	11.3095	9.60812	13.9765	6.53716	6.90817	10.2419	10.2704	5.83798	5.20574	2.47878	5.35642	4.76232	15.5815	10.3642	6.42141	11.2972	11.5708		0.503266		2.85923	10.8249	4.72825	0.373339	9.58682	11.047		15.5288	58.7915	25.6797	1.7772	45.6359	52.5869		1.10717	1.50776
Cep83	23.6888	20.792	10.4435	18.9386	20.49	0.716217	0.192298	0.240472	0.810072	0.973353	40.5371	19.7798	33.4363	40.6025	44.5939	24.3331	11.3483	12.2899	22.284	19.9541	15.7366	9.16333	6.57215	13.7284	15.5429	27.3359	16.5841	12.9461	25.6915	26.5606		0.487436		18.8706	35.7899	12.1487	0.586483	18.0419	21.8236		28.2455	53.5704	18.1841	1.44982	44.6007	53.9495		1.11853	1.42401
Cep85	18.9827	23.4169	12.334	16.087	13.112	0.766814	0.146154	0.124529	0.852215	0.720373	33.9518	37.0361	21.3538	29.3985	29.9589	12.2176	9.42925	5.92598	11.3363	9.92574	6.87948	7.21621	3.67733	4.44488	5.16511	16.7225	10.5045	8.99451	13.8374	12.6813		0.789041		16.7865	30.3398	5.4766	0.522017	9.76699	12.5481		31.9118	57.677	10.4112	2.28583	42.7681	54.946		1.34083	1.1031
Cep95	3.28844	4.21643	2.88935	4.53579	5.09304	23.1239	41.0023	43.1616	28.3869	44.4899	13.9312	10.0926	13.2151	21.5613	22.3443	60.147	51.3999	58.0977	88.1993	80.8257	3.06959	2.1886	3.01345	3.89012	3.81772	47.1017	28.8567	122.978	19.1103	156.76		0.856948		4.00461	16.2289	3.1959	36.0329	67.7339	74.9613		17.0922	69.2673	13.6405	20.1607	37.8977	41.9415		0.786655	0.569786
Cept1	22.9871	17.5467	21.1005	22.3194	22.4782	1.74464	0.626814	0.490839	1.67195	2.87631	111.066	100.205	121.605	129.33	123.707	69.0127	45.4804	54.7148	64.7319	63.5442	16.1965	19.7407	14.8291	14.8971	16.7051	74.8556	49.5958	52.124	69.7518	62.701		0.663886		21.2864	117.183	16.4737	1.48211	59.4968	61.8056		13.7382	75.6296	10.6321	1.20708	48.4563	50.3366		1.08345	1.08854
Cers2	180.104	170.884	122.996	219.607	197.196	3.26191	1.6969	1.83845	3.85809	4.05968	523.924	455.299	380.945	720.465	709.83	66.4402	30.1844	30.1376	69.9697	64.4824	61.026	65.2865	43.2501	58.0521	77.2049	45.1564	27.0808	31.3068	46.9989	52.6561		0.462401		178.157	558.093	60.9639	2.94301	52.2428	40.6398		22.3475	70.0054	7.64712	3.07121	54.5186	42.4102		0.684405	0.900477
Cers5	47.0102	38.797	26.0567	37.1504	37.0867	1.53413	0.305557	0.387993	1.44715	1.63157	103.981	93.1736	71.9106	101.506	92.1175	21.5361	10.0071	10.8511	22.1126	21.6694	15.6355	12.6322	6.97096	9.52756	9.19538	26.4956	12.5721	12.9325	27.03	28.995		0.488419		37.2202	92.5379	10.7923	1.06128	17.2353	21.6051		26.4817	65.8396	7.6786	2.65974	43.1944	54.1458		1.22007	1.23304
Cers6	28.2221	20.8308	39.8101	27.9364	27.1993	0.589481	0.096888	0.163354	0.712471	1.21441	130.039	124.894	350.261	215.55	206.753	24.9614	24.7645	59.1371	32.4555	28.8509	18.7299	21.2245	49.0283	24.5351	26.1467	30.8286	35.6713	77.9099	40.7787	36.6329		0.992414		28.7998	205.5	27.9329	0.555322	34.0339	44.3643		10.9825	78.3655	10.652	0.703353	43.1063	56.1904		1.22599	1.42333
Cetn3	61.9207	46.1428	34.2595	46.0706	45.2371	0.557719	0.281777	0.439057	0.632709	0.483267	50.7935	34.9207	27.2434	33.5619	30.8689	20.1917	12.613	9.49933	12.3645	11.6063	8.82699	6.72697	2.7033	4.4787	5.51288	32.6811	15.0729	11.8294	17.6492	8.69597		0.642377		46.7261	35.4777	5.64977	0.478906	13.255	17.1857		53.1864	40.3827	6.43089	1.54887	42.8692	55.582		1.58936	1.1807
Cfdp1	88.4814	63.1179	37.9666	74.8352	70.238	0.732545	0.243831	0.193144	0.525865	0.544558	48.1079	40.7615	34.7067	48.2961	45.7238	11.1219	9.10585	7.11483	9.64779	9.39251	12.046	10.4063	6.48416	4.69119	5.18412	11.3044	11.7123	7.73941	10.5763	8.57026		0.833686		66.9278	43.5192	7.76235	0.447989	9.27657	9.98055		56.618	36.8154	6.56661	2.27346	47.077	50.6496		1.01506	1.25792
Cfl1	2410.26	2262.96	1434.05	3642.84	3131.06	14.071	6.01049	4.58197	20.7679	10.899	1145.16	936.713	592.181	1643.74	1590.54	122.439	88.701	60.9262	88.5862	76.2764	112.472	107.123	47.1698	107.291	120.918	109.74	52.4858	61.6365	66.8141	75.0057		0.726683		2576.23	1181.67	98.9947	11.2661	87.3857	73.1365		66.7956	30.6377	2.56669	6.55812	50.8683	42.5736		0.897125	0.596268
Cfl2	3.90301	4.07739	6.33764	7.11054	6.26458	1.81139	2.24899	1.71869	3.03213	0.418277	12.4658	7.94873	12.5875	15.5417	14.6918	24.0133	15.5238	21.5556	28.7279	20.1307	3.14477	2.33322	1.57473	2.02803	3.65631	8.35944	13.9276	29.6744	39.9591	30.8254		0.660604		5.53863	12.6471	2.54742	1.84589	21.9903	24.5492		26.7139	60.9994	12.2867	3.81499	45.4482	50.7368		0.374179	0.903394
Cflar	18.7308	189.362	310.063	62.2203	59.645	337.925	2449.17	4320.15	956.741	982.28	46.3884	342.22	558.938	242.745	240.647	530.243	2312.53	3493.26	1455.58	1485.62	8.85983	73.8202	72.4865	35.7726	43.9375	692.083	2690.5	3703.74	1997.64	2190.19		4.35494		128.004	286.188	46.9753	1809.25	1855.45	2254.83		27.7566	62.0572	10.1862	30.5641	31.3445	38.0914		1.30464	1.16337
Cfp	49.1789	40.5861	38.902	229.419	330.703	4.25609	1.37561	0.689387	9.98281	11.8399	185.203	163.191	175.499	819.13	1050.2	29.9161	9.51144	16.9933	143.556	137.43	16.538	21.8631	15.2965	59.3547	99.1156	12.7901	7.241	18.6822	127.123	124.308		0.339999		137.758	478.644	42.4336	5.62877	67.4814	58.0287		20.9093	72.65	6.4407	4.29222	51.458	44.2498		0.446048	0.784003
Cggbp1	79.2494	60.1379	59.4545	49.4908	40.4193	6.42206	2.71667	1.39661	3.30959	3.49679	50.1444	29.1776	45.0278	42.4104	36.4048	33.078	16.3997	23.6016	20.1983	19.9678	8.5914	7.88075	8.05211	6.48276	8.92447	63.0709	38.2567	43.6777	43.128	40.4853		0.510585		57.7504	40.633	7.9863	3.46834	22.6491	45.7237		54.2921	38.1998	7.50806	4.82779	31.5266	63.6456		1.88013	2.25617
Chac1	91.1168	379.719	78.9543	68.5516	77.2783	5.21448	3.87517	1.42614	3.14532	1.69253	129.092	381.338	62.001	68.7694	68.8847	91.7746	383.934	34.1704	46.6929	44.313	17.4488	56.9332	7.23442	8.5276	9.33096	91.912	277.958	38.3258	13.843	53.4576		4.14913		139.124	142.017	19.895	3.07073	120.177	95.0993		46.215	47.1761	6.60884	1.40635	55.0394	43.5542		1.00148	0.724691
Chaf1a	77.786	50.9639	35.8515	41.5344	29.0901	2.72943	1.25768	0.850823	3.00083	1.96011	97.8069	49.8146	39.8628	46.1805	32.2013	46.5185	19.1418	20.9021	19.3843	15.4628	11.6912	8.40108	5.77385	4.84707	3.64856	43.4524	22.2583	21.5165	21.8486	14.1477		0.423872		47.0452	53.1732	6.87234	1.95978	24.2819	24.6447		43.9302	49.6525	6.41731	3.85128	47.7179	48.4308		0.935474	1.15473
Champ1	41.0007	46.9741	29.2996	33.0912	27.4496	1.98179	0.707847	0.553029	1.12193	1.66529	50.714	50.3374	34.9954	39.0892	36.7674	14.0867	9.16079	8.19029	10.3915	10.2708	9.04478	9.69921	4.22924	6.94879	6.6468	29.5003	32.0087	16.0091	25.8227	29.4929		0.673495		35.563	42.3807	7.31376	1.20598	10.42	26.5668		41.7125	49.709	8.57845	3.15761	27.2827	69.5597		2.02167	3.24864
Chchd1	93.9054	88.9538	93.6477	105.323	121.623	5.73785	6.12135	3.42517	6.76778	6.28911	49.3672	48.4713	33.8967	33.6415	46.6146	55.5024	73.3599	26.1859	40.8692	42.237	5.69677	9.38075	3.63347	2.6854	6.50199	140.243	81.8481	54.7134	201.709	31.858		1.31605		100.691	42.3983	5.57968	5.66825	47.6309	102.074		67.7282	28.5187	3.7531	3.64814	30.6557	65.6961		2.49977	1.11415
Chchd2	368.89	385.284	401.042	540.48	574.126	2.32822	0.554044	0.0935265	1.39644	1.31753	185.07	188.974	153.23	192.597	190.311	16.3637	16.1138	10.2718	12.0401	11.8065	11.2346	15.5635	13.3191	15.0385	22.1807	19.4503	15.8044	11.454	10.0176	23.7134		0.985613		453.965	182.036	15.4673	1.13795	13.3192	16.088		69.6833	27.9425	2.37422	3.72548	43.605	52.6695		1.17776	0.981919
Chchd3	151.583	111.301	83.9407	136.162	122.234	0.576353	0.178743	0.21123	0.495745	0.922673	112.274	83.2865	68.3946	79.5089	84.3517	23.2506	16.3959	11.611	21.235	20.1535	14.6299	14.5615	6.05158	8.07359	10.0446	29.6459	23.9952	15.8566	27.8775	25.8736		0.717339		121.044	85.5632	10.6722	0.476949	18.5292	24.6497		55.7089	39.3793	4.91175	1.09252	42.4437	56.4637		1.26372	1.43685
Chchd4	58.4499	97.0034	57.4518	62.5352	55.3512	2.72418	1.45084	0.575076	1.30789	1.07508	34.7002	43.4307	22.022	25.3375	22.4692	25.3947	18.5544	9.98861	12.6131	12.9652	6.0419	6.0219	4.19851	3.37249	1.74558	29.5358	14.0507	15.8166	17.0092	16.5276		0.740843		66.1583	29.5919	4.27608	1.42661	15.9032	18.588		66.1409	29.5841	4.27495	3.97188	44.2767	51.7514		1.15689	0.769683
Chchd5	54.0979	31.1542	51.0158	33.02	43.4842	5.59399	1.58345	1.56932	1.89251	3.08028	25.1927	16.8698	23.0968	22.7448	23.2899	29.3191	18.8768	16.0464	30.0497	26.3313	4.01005	1.47315	2.45269	2.59803	2.7065	20.1925	28.4263	17.8434	18.8948	26.5255		0.655588		42.5544	22.2388	2.64808	2.74391	24.1246	22.3765		63.0985	32.975	3.9265	5.57195	48.989	45.4391		0.698983	1.48043
Chchd6	52.0712	42.8488	49.504	57.8299	61.0882	450.575	457.044	483.052	515.305	611.622	42.9779	39.5386	34.8524	35.3405	32.7907	176.531	169.027	124.364	172.251	159.759	4.00631	5.32544	4.24608	3.95931	1.75532	55.341	86.6743	78.0852	112.761	84.623		0.95773		52.6684	37.1	3.85849	503.52	160.387	83.4968		56.2535	39.6254	4.12114	67.3692	21.4592	11.1716		0.317358	0.515649
Chchd7	30.3551	29.5868	25.2209	34.4172	44.5706	0	635.722	0	471.675	601.549	27.3098	19.6238	12.2954	25.8027	26.2461	525.205	149.269	195.208	484.123	454.303	3.24846	4.09861	1.40033	2.24265	2.37534	292.267	138.582	1.5905	0	352.252		0.28557		32.8301	22.2556	2.67308	341.789	361.622	156.938		56.84	38.532	4.62801	39.7268	42.032	18.2412		0.557324	0.928883
Chd1	33.2256	41.6098	18.4634	28.6242	25.4544	2.02171	0.357407	0.457462	2.04208	1.96487	44.9342	49.1732	39.2081	46.6504	45.6687	24.4657	20.2932	18.1517	25.6316	25.955	10.3113	11.7952	6.41728	8.24554	8.69658	28.9107	24.994	22.2314	30.6232	31.3143		0.83615		29.4755	45.1269	9.09318	1.3687	22.8994	27.6147		35.2175	53.9179	10.8646	2.63807	44.1368	53.2251		1.17454	1.22077
Chd1l	29.0211	26.0736	19.5718	27.9249	27.1543	1.4243	0.324698	0.425432	1.00477	0.820981	35.7837	43.1858	45.594	29.7791	29.8609	24.5429	17.8804	7.43079	16.2447	17.169	4.92088	8.24806	4.97149	2.80858	5.54311	25.4578	17.7436	7.07838	13.5158	13.514		0.739165		25.9491	36.8407	5.29842	0.800036	16.6536	15.4619		38.111	54.1073	7.7817	2.43058	50.5949	46.9745		1.03582	0.992751
Chd2	19.4585	32.5722	28.2934	10.1048	11.1363	3.47804	0.830327	0.561158	2.50458	2.2867	46.8964	82.4312	70.4527	44.5217	45.5565	58.6236	96.1733	55.4576	47.3736	44.1905	13.6222	29.2031	15.5217	11.1618	13.9618	64.241	108.404	65.0539	53.3551	48.9384		1.62978		20.3131	57.9717	16.6941	1.93216	60.3637	67.9984		21.3869	61.0364	17.5767	1.48292	46.3288	52.1883		1.09421	1.12586
Chd3	14.3283	10.7867	9.09727	13.8688	13.488	1.07585	0.440275	0.529898	1.3565	1.46783	25.5764	22.4408	22.0164	41.6907	40.4024	22.7703	16.3557	16.7219	26.841	27.5609	3.36517	3.5473	2.48989	3.7503	4.71984	91.4657	87.6494	85.2577	72.9333	57.5468		0.730144		12.3138	30.4253	3.5745	0.974072	22.05	78.9706		26.5878	65.6941	7.71803	0.955023	21.6187	77.4262		3.88997	5.10779
Chd4	170.162	115.41	78.8863	114.756	107.511	5.81187	1.02295	0.756849	5.10088	3.07983	353.642	465.754	213.573	455.459	388.979	53.7174	38.0415	31.6387	53.1718	44.9206	38.5244	57.6597	22.9231	35.9104	39.3449	48.7015	37.2262	31.7046	54.0531	46.5972		0.713511		117.345	375.481	38.8725	3.15448	44.298	43.6565		22.0698	70.6192	7.311	3.46231	48.6209	47.9168		0.908331	0.979117
Chd6	6.18041	3.40436	3.97747	4.62463	4.72888	1.00991	0.086735	0.106459	0.647541	0.800229	31.6873	26.0605	31.51	36.3734	37.9861	18.4002	12.2834	13.4942	16.9977	17.0023	9.87891	7.53179	6.97377	6.43371	7.85637	22.2981	15.5709	15.0006	18.1027	18.8577		0.684705		4.58315	32.7235	7.73491	0.530176	15.6356	17.966		10.1754	72.6518	17.1728	1.55332	45.8095	52.6372		1.20092	1.24749
Chd7	16.2766	22.6448	14.4098	18.4403	16.4539	0.981073	0.261355	0.15606	1.16833	1.27097	34.2255	46.8181	41.609	54.5814	51.1339	16.7604	20.872	15.8033	25.0351	23.853	7.3569	14.2807	7.1298	6.98602	9.24104	18.6735	26.0203	19.6804	25.5727	26.1386		1.2315		17.6451	45.6736	8.99889	0.767558	20.4647	23.2171		24.3995	63.157	12.4436	1.72681	46.0405	52.2326		1.10772	1.23538
Chd8	43.5688	28.407	23.1548	32.7255	29.4303	2.19758	0.539006	0.608345	2.00125	1.48007	83.6761	58.4646	50.1719	94.0726	89.2421	24.6354	13.2602	18.9179	24.2672	23.2673	15.3416	12.4775	9.2323	12.9491	14.1838	27.6107	22.0881	28.7375	26.4581	34.7193		0.556269		31.4573	75.1255	12.8369	1.36525	20.8696	27.9227		26.3418	62.9088	10.7494	2.72192	41.608	55.67		1.11606	1.61906
Chd9	14.745	11.3323	11.7811	8.06386	7.96409	1.27608	0.881306	0.696256	0.627134	0.796888	25.6593	16.7023	37.3086	20.5224	21.9717	12.3273	7.54352	14.3922	9.2173	8.94416	8.92542	5.6755	9.07171	4.88555	6.25542	15.8245	9.5925	15.8058	10.3596	11.4013		0.641056		10.7773	24.4328	6.96272	0.855534	10.4849	12.5967		25.555	57.935	16.51	3.57408	43.8017	52.6242		1.26241	1.23983
Chek1	18.5597	11.5353	8.92447	5.26334	3.60697	0.914908	0.281631	0.342697	1.09646	0.640089	28.341	19.7671	18.1312	11.1492	9.20406	28.9895	17.9161	13.4421	13.5316	10.6477	5.48588	5.6877	2.62268	2.47771	1.42839	34.8035	18.0529	16.5017	16.591	12.3949		0.630759		9.57796	17.3185	3.54047	0.655158	16.9054	19.6688		31.4682	56.8996	11.6322	1.75979	45.4088	52.8314		1.19387	1.00723
Cherp	128.553	119.708	88.5101	74.4024	61.733	2.20981	0.76595	0.578454	1.40759	1.28307	166.669	150.449	100.161	97.3423	93.3707	42.5814	22.5534	16.996	25.2853	22.2641	15.165	16.2131	9.69157	6.86494	7.73978	33.8207	15.1185	13.0095	24.7966	15.065		0.540446		94.5814	121.598	11.1349	1.24898	25.936	20.3621		41.6082	53.4934	4.89844	2.62682	54.5481	42.8251		0.79898	0.684341
Chfr	33.6781	25.3094	26.1889	32.2529	33.0002	657.533	459.878	499.742	553.387	518.512	35.8937	26.1234	39.3127	38.7403	39.4622	421.651	334.161	477.751	505.289	476.437	6.08793	6.0935	5.63516	4.22151	6.37952	507.377	381.467	438.905	315.973	559.382		0.792998		30.0859	35.9065	5.68352	537.811	443.058	440.621		41.9749	50.0956	7.92948	37.8343	31.1686	30.9971		1.20283	1.14114
Chic2	52.3143	72.9818	80.6283	66.5141	67.3463	1.07055	0.120802	0.14933	0.750381	1.55587	54.146	45.2636	49.6598	50.5788	55.6965	27.1747	21.3363	26.9201	29.9176	27.9113	2.86429	7.53591	4.69065	5.59033	5.07506	28.9781	24.7685	25.4536	32.2187	31.1218		0.79278		67.9569	51.069	5.15125	0.729386	26.652	28.5081		54.7258	41.1259	4.14831	1.30505	47.687	51.008		1.06401	1.15366
Chid1	17.4069	11.9892	8.57766	19.3911	23.4378	249.102	194.963	154.818	351.502	403.422	55.228	28.3642	28.1756	65.7121	75.3184	331.67	178.541	179.383	458.629	490.565	4.93268	4.28687	2.74117	5.32393	8.45907	134.649	110.747	112.128	239.484	346.938		0.539696		16.1605	50.5597	5.14874	270.761	327.757	188.789		22.4861	70.3498	7.16407	34.3908	41.6301	23.9791		0.407757	0.622405
Chka	10.3666	25.8773	19.0719	16.3542	16.9552	44.828	143.291	98.2042	55.1545	68.268	27.273	68.8873	52.5193	40.3199	36.1325	124.642	336.359	254.097	144.478	144.519	7.44378	18.1763	11.5399	5.93683	6.51473	265.17	507.568	295.442	205.898	115.253		2.68507		17.725	45.0264	9.92229	81.9492	200.819	277.866		24.3899	61.9569	13.6532	14.6172	35.82	49.5628		2.11847	1.5075
Chkb	18.1116	16.2109	20.7245	27.0967	30.3159	71.2228	28.0095	64.0119	38.1347	72.5395	55.4092	48.3846	38.5927	95.4559	85.902	422.491	319.369	278.882	592.954	626.301	8.61761	3.22027	2.92157	3.24477	11.016	687.13	162.847	226.715	376.982	841.581		0.756495		22.4919	64.7489	5.80405	54.7837	447.999	459.051		24.1732	69.5889	6.2379	5.69575	46.5776	47.7266		1.6249	0.511432
Chm	6.2023	4.83591	3.60811	4.86018	4.76145	0.23255	0.048287	0.0268335	0.223054	0.373688	14.2004	13.3531	21.2682	14.8916	15.8628	8.38664	10.4303	11.9041	10.318	10.4992	3.31663	5.18208	4.13243	4.42008	4.09422	7.83157	12.6049	11.9028	13.8046	10.419		1.21771		4.85359	15.9152	4.22909	0.180883	10.3076	11.3126		19.416	63.6663	16.9178	0.829695	47.2804	51.8899		0.940866	1.19025
Chmp1a	42.4392	33.1613	42.2907	34.8583	44.871	2.19091	1.14509	1.54044	3.04025	4.28136	30.349	20.7056	22.5113	31.2104	32.0291	15.7621	16.6427	12.8018	30.8543	29.0589	1.98659	2.43297	2.17745	3.15947	4.02421	16.8356	5.93457	6.1521	10.0432	18.6657		1.05253		39.5241	27.3611	2.75614	2.43961	21.024	11.5262		56.7538	39.2886	3.95762	6.97234	60.0859	32.9417		1.06404	0.393056
Chmp2a	161.426	145.98	125.693	188.443	212.948	11.6547	8.9834	10.9297	14.3798	15.7156	94.2033	111.485	85.4315	110.474	120.955	45.8956	60.0906	35.4779	37.2322	37.2248	9.84237	17.7034	10.7764	13.7473	17.3037	42.4423	55.7112	39.8673	56.2231	45.6339		1.30269		166.898	104.51	13.8746	12.3326	43.1842	47.9755		58.5028	36.6337	4.86348	11.9165	41.727	46.3566		0.926361	0.928312
Chmp2b	46.1414	39.1352	41.031	54.0695	54.4602	0.541818	0.178875	0.149992	0.378504	0.64611	25.6336	23.1464	35.3954	30.3664	31.6962	12.6874	11.5446	12.5479	17.3246	15.8945	3.17459	4.09686	4.51399	2.96128	5.47088	19.319	20.6036	20.2835	29.2034	22.7794		0.916507		46.9675	29.2476	4.04352	0.37906	13.9998	22.4378		58.5202	36.4417	5.03811	1.02959	38.0258	60.9446		1.4845	1.72215
Chmp3	31.3785	24.7287	23.0504	27.8715	27.2538	1.11792	0.389143	0.359032	0.94929	1.63607	23.4751	18.2958	18.9352	22.3267	22.8915	21.9874	16.4146	16.8271	22.9957	24.6551	3.8612	3.91894	3.8677	2.64553	3.97589	22.8161	17.6178	21.1121	26.41	25.8241		0.757575		26.8565	21.1849	3.65385	0.890291	20.576	22.756		51.9517	40.9803	7.06806	2.01322	46.5285	51.4582		1.03605	1.06909
Chmp4b	170.301	170.506	367.787	426.266	480.225	0.857108	0.28709	0.439337	1.54617	1.59615	90.7207	120.288	237.114	196.862	199.993	19.0896	56.4903	63.5969	44.3322	39.8465	9.58417	15.9046	23.0259	14.1302	24.3597	13.7151	59.0797	66.2901	43.2313	38.5036		2.8617		323.017	168.996	17.4009	0.945171	44.6711	44.164		63.4096	33.1745	3.41587	1.05276	49.756	49.1912		0.732477	1.04504
Chmp5	42.24	40.8675	44.942	64.2899	76.5841	0.644329	0.193291	0.198745	0.806662	0.399184	31.9925	33.2677	45.6002	51.7815	54.6038	12.532	10.9149	15.9949	15.582	15.3918	4.49183	3.46134	5.34902	6.15803	7.60208	6.70818	9.39922	14.3817	10.4314	13.7916		0.8805		53.7847	43.4491	5.41246	0.448442	14.0831	10.9424		52.3981	42.329	5.27292	1.76039	55.2843	42.9553		0.569628	0.872791
Chmp6	42.3616	30.9167	26.2495	33.596	33.7993	1.28111	0.57622	0.288249	0.548242	1.26963	37.2056	26.869	20.9107	21.315	23.0842	39.9265	29.5806	27.0784	29.0298	26.7189	1.5644	1.82641	1.82621	1.15697	2.46743	8.82196	4.98685	11.7024	27.0205	22.2428		0.747209		33.3846	25.8769	1.76828	0.792691	30.4668	14.9549		54.7021	42.4004	2.89741	1.71525	65.9249	32.3598		0.23999	0.195773
Chmp7	29.9234	29.3781	18.8136	38.1399	38.7332	0.533513	0.0627865	0	0.4475	0.542447	20.5278	15.1614	12.649	20.2553	19.7924	11.6939	8.5018	5.89931	9.75171	9.21981	2.53953	2.85761	1.55464	2.02161	2.75438	11.6355	5.70073	0	5.27592	5.42284		0.748535		30.9976	17.6772	2.34555	0.317249	9.0133	5.607		60.7555	34.6473	4.59729	2.12384	60.3399	37.5363		0.995405	0.705207
Chordc1	56.6313	69.8337	51.0715	58.8329	55.5584	2.27687	0.439215	0.30083	1.79096	2.71255	80.8405	95.3198	83.4271	88.023	78.183	41.0496	48.2454	34.1825	37.4489	35.7003	15.9772	21.5103	10.075	14.6269	13.9777	104.709	116.685	68.8192	82.8533	69.3009		1.17113		58.3856	85.1587	15.2334	1.50409	39.3253	88.4734		36.7719	53.6339	9.59417	1.16323	30.4134	68.4234		2.51391	2.38976
Chp1	123.102	93.0226	66.2171	145.518	138.363	0.639179	0.047047	0.187323	0.638494	1.02767	66.7001	45.5355	43.0034	73.8421	76.1011	15.0352	6.52367	9.8019	15.6845	14.7651	10.7078	8.14773	4.55371	7.05088	8.10911	15.5562	8.63814	10.5739	13.3915	18.8465		0.469197		113.245	61.0364	7.71385	0.507942	12.3621	13.4013		62.224	33.5375	4.2385	1.93345	47.0555	51.0111		1.03249	1.28104
Chpf	1.49925	1.55518	6.2536	19.1389	21.6043	0.752903	3.85913	2.55079	17.5806	18.1625	6.18508	5.652	22.6155	52.8088	55.1113	1.48185	8.36941	32.6291	32.5603	41.7422	0	0.50183	1.68222	1.47009	3.81324	0	0	0	0	26.2147		3.77517		10.0102	28.4745	1.49348	8.58117	23.3566	5.24295		25.0392	71.2251	3.73572	23.0796	62.8191	14.1013		0.402925	0.10673
Chpf2	13.7396	11.8016	8.99888	27.0106	25.3986	10.5562	5.01043	1.7754	14.6843	5.3689	96.2918	49.7511	43.5538	154.172	146.195	133.267	51.8992	41.1669	135.211	133.825	8.57872	6.65524	2.88768	11.7349	14.6426	62.1344	39.4951	32.3461	135.43	93.2775		0.393985		17.3899	97.9929	8.89983	7.47905	99.0738	72.5366		13.9922	78.8468	7.16097	4.17615	55.3209	40.503		0.470214	0.765513
Chrac1	72.6329	58.5814	76.8726	64.1788	68.7189	2.70231	1.35649	1.67373	2.4364	2.73172	43.0217	32.7807	38.728	30.2249	33.6744	33.0084	32.054	24.396	28.8779	27.3404	3.84865	5.28848	2.71034	2.85801	2.54495	18.5588	41.9159	27.981	43.6457	15.0217		0.971937		68.1969	35.686	3.45009	2.18013	29.1353	29.4246		63.5377	33.2479	3.21438	3.58928	47.9672	48.4435		0.575118	1.29835
Chrm4	19.0311	7.91631	5.28264	12.5804	8.82195	13.8554	9.12034	4.27398	7.21236	5.57256	43.1468	23.688	19.5557	35.5477	25.9621	36.002	17.6222	14.537	25.1574	24.0387	3.2931	2.41207	0.931118	2.73659	2.73689	38.1454	7.59378	8.28181	10.5293	17.4922		0.503274		10.7265	29.5801	2.42195	8.00693	23.4715	16.4085		25.1038	69.228	5.66824	16.7205	49.0144	34.2651		1.05793	0.461481
Chst10	41.4263	71.4781	10.2907	31.1321	27.7952	1.37909	0.650173	0.165446	1.01514	1.15682	48.4243	44.227	10.3294	35.7512	35.3316	27.7577	9.66646	5.4317	21.0887	20.2021	8.19699	10.0397	2.67617	4.07093	5.36006	29.2665	12.1191	5.49943	20.1674	19.6042		0.370909		36.4245	34.8127	6.06877	0.873333	16.8293	17.3313		47.1173	45.0324	7.85033	2.49282	48.0371	49.4701		1.05247	1.22994
Chst3	11.5581	9.54791	4.77546	1.82035	1.9263	3.10217	2.19335	2.48409	1.13479	1.11802	31.0787	27.9239	18.6235	8.79047	8.54725	24.7206	23.6842	19.3376	11.3909	9.41406	4.22357	4.51612	1.79616	1.3215	1.40355	27.9227	31.105	27.0148	13.4969	8.23528		0.959708		5.92561	18.9928	2.65218	2.00648	17.7095	21.5549		21.4925	68.8878	9.61962	4.86174	42.9103	52.2279		1.1245	1.30063
Chsy1	25.1963	20.9725	10.733	37.1017	32.4727	0.496964	0.060026	0.1111	0.455159	0.887329	44.2147	32.4558	26.8282	68.5645	64.4234	16.8012	5.36279	7.24297	19.5679	18.6203	5.41638	5.11353	2.56757	6.2111	6.6172	20.5132	8.3212	9.82302	26.2505	22.1818		0.357436		25.2952	47.2973	5.18516	0.402115	13.519	17.418		32.5225	60.8109	6.66664	1.28311	43.1379	55.579		1.20853	1.46496
Chtf8	147.488	161.808	143.731	131.144	128.131	4.80469	1.57957	0.942902	2.83103	3.58918	131.896	112.307	95.0532	96.6357	99.1361	43.7045	28.7354	26.7913	27.804	28.0994	14.86	15.7298	8.81332	9.5084	10.5033	61.359	52.3058	42.3088	34.9655	36.8472		0.665155		142.461	107.006	11.883	2.74948	31.0269	45.5572		54.5097	40.9435	4.54677	3.46571	39.1094	57.4249		1.39492	1.79267
Chtop	99.0608	108.344	119.592	94.9805	90.6624	9.71659	2.76401	2.57751	6.81127	4.95929	156.362	181.982	133.08	103.662	100.838	187.165	206.936	150.17	98.2009	96.5443	40.1493	44.2035	24.124	13.2874	13.4367	200.024	244.938	157.502	98.9952	108.034		1.10507		102.528	135.185	27.0402	5.36573	147.803	161.899		38.7259	51.0608	10.2134	1.70304	46.9116	51.3854		1.06834	1.18276
Chuk	26.0777	30.7333	21.5239	22.9383	22.8929	134.023	164.605	127.855	97.7055	122.171	29.982	32.7456	30.8616	30.8207	36.1493	74.8067	96.3125	64.5791	67.4538	88.6223	9.22688	11.5395	5.97806	8.12411	10.4255	106.322	165.266	286.519	79.7485	193.141		1.28369		24.8332	32.1118	9.05882	129.272	78.3549	166.199		37.6239	48.6514	13.7247	34.5808	20.9602	44.459		1.41573	1.70858
Churc1	27.4945	31.7791	35.3863	40.2348	41.2918	0.440538	0.0812195	0.29545	0.601148	0.359779	18.8393	18.2463	24.2857	25.8783	19.1461	8.5078	13.0221	12.7015	7.82191	8.45425	4.07957	3.45986	3.6379	0	1.00626	17.0339	14.3191	17.1678	9.57387	10.8344		1.47479		35.2373	21.2791	2.43672	0.355627	10.1015	13.7858		59.7717	36.095	4.13331	1.46693	41.6678	56.8652		1.89674	1.0925
Ciao1	18.7611	17.1331	16.8527	24.5383	27.8361	0.380083	0	0.037305	0.696252	0.697983	21.596	17.0355	14.9748	18.8215	19.2662	11.0276	6.6442	6.94412	6.80622	7.63559	3.93015	1.92581	0.978926	1.64835	2.3308	16.1513	6.72462	13.339	2.433	14.2076		0.635553		21.0243	18.3388	2.16281	0.362325	7.81155	10.5711		50.6293	44.1623	5.20834	1.93292	41.6728	56.3943		1.42599	1.01052
Ciapin1	27.2922	37.561	42.5189	31.0652	34.2218	1.49909	0.63468	0.7278	1.08546	1.56855	33.2837	39.7483	30.5849	25.8148	31.3562	13.8775	21.7206	15.2046	14.8355	13.4488	3.23327	5.3354	2.53337	2.20231	2.85691	18.4737	23.1003	19.7068	16.2431	13.1118		1.52718		34.5318	32.1576	3.23225	1.10312	15.8174	18.1271		49.3864	45.9909	4.62268	3.14747	45.1311	51.7214		1.30893	1.06072
Cib1	49.19	51.7333	56.0397	53.8788	68.7111	1814.87	1847.84	2182.9	1820.34	2276.24	28.4441	24.1608	23.9981	22.2267	30.7863	561.953	387.97	399.067	388.745	550.676	1.02212	3.43968	3.32384	2.36577	4.20026	16.1614	256.936	535.896	294.108	517.735		0.690945		55.9106	25.9232	2.87033	1988.44	457.682	324.167		66.0069	30.6044	3.38866	71.7773	16.5211	11.7016		0.0304846	0.663128
Cic	97.0444	67.5145	56.6539	144.065	157.377	7.29975	1.49233	1.59814	6.25639	4.65624	136.878	75.1719	99.3655	242.852	247.297	105.998	41.1413	60.2801	137.713	125.673	13.6261	7.9221	10.1272	15.3807	18.1762	51.2462	15.6221	41.1982	89.4874	62.1761		0.393852		104.531	160.313	13.0465	4.26057	94.1611	51.946		37.6159	57.6893	4.69483	2.83344	62.6206	34.546		0.488291	0.394437
Cinp	36.2227	34.7247	24.1224	50.9109	45.2211	12.4279	10.2737	25.2417	32.8942	52.1362	23.1256	20.8899	15.4715	28.9455	32.0976	55.8556	61.7369	72.7253	110.217	74.7672	2.99198	4.13184	3.84209	2.3841	2.91556	39.2619	45.491	94.4697	87.9769	64.1911		1.10344		38.2404	24.106	3.25312	26.5947	75.0604	66.2781		58.2937	36.7472	4.95906	15.8365	44.6966	39.4669		0.708142	0.741048
Cipc	28.887	19.0485	18.0724	25.5693	23.4136	89.9496	95.9933	145.536	105.498	102.367	33.8196	16.5813	21.946	36.007	35.7505	435.03	188.39	303.387	356.105	334.912	5.80125	3.16396	3.08441	4.66284	5.58529	492.214	73.921	177.506	326.606	114.177		0.43435		22.9982	28.8209	4.45955	107.869	323.565	236.885		40.8649	51.2111	7.92406	16.1403	48.4147	35.4449		1.13115	0.395592
Cir1	13.5002	7.39117	8.80082	8.45532	9.73315	0.659056	0.0709225	0.088882	0.466338	0.639212	19.7008	10.4913	15.2608	14.4812	14.2564	18.0753	8.54159	9.72747	13.6475	12.1843	3.02383	2.52988	1.26347	1.97257	2.41903	26.7147	17.9904	12.3674	20.7294	18.4642		0.500207		9.57613	14.8381	2.24176	0.384882	12.4352	19.2532		35.9249	55.6652	8.40995	1.20001	38.7712	60.0288		1.45291	1.99028
Cirh1a	103.09	159.459	80.5094	107.179	97.2415	1.92551	0.58971	0.325288	2.1404	1.52521	91.8424	153.92	62.822	96.9799	98.5048	21.9355	26.7635	13.0387	28.9858	26.7539	8.85928	18.1676	7.44212	7.97261	9.42713	22.1022	27.8268	14.6151	33.3121	26.365		1.2105		109.496	100.814	10.3737	1.30122	23.4955	24.8442		49.6167	45.6825	4.70073	2.62127	47.3308	50.0479		1.00727	1.0383
Cisd2	25.9834	22.9473	20.4133	19.9702	17.7432	1.40872	0.116689	0.339696	1.44019	1.30426	37.4365	25.4915	24.1659	26.3709	23.9026	45.7945	29.8047	29.8354	28.1722	28.0721	5.13345	6.80279	2.96534	3.4931	2.92565	57.0092	47.6278	33.0098	32.339	34.0486		0.658298		21.4115	27.4735	4.26407	0.921912	32.3358	40.8069		40.2857	51.6914	8.02286	1.24474	43.6589	55.0963		1.23966	1.57858
Cisd3	61.9801	57.2113	59.9324	70.3626	72.5125	1.73231	0	0	0.413043	0	48.9615	38.5556	51.7694	45.9865	46.07	18.6947	14.4961	15.85	19.8334	15.1544	5.80734	2.307	6.76337	5.17725	6.25399	15.8055	7.12237	7.96759	7.91548	5.48951		0.786814		64.3998	46.2686	5.26179	0.42907	16.8057	8.86008		55.5505	39.9108	4.53876	1.64427	64.4024	33.9533		0.853297	0.524156
Cish	0.276474	46.1292	186.177	36.1809	26.7075	0	0.770997	2.00401	1.38139	0.754328	0.279575	44.2824	126.562	27.0316	21.2889	0	85.6055	131.108	31.351	22.3701	0	8.73259	13.568	2.48357	2.17943	0	68.5449	126.599	28.0239	26.3404		86.6055		59.0941	43.8889	5.39272	0.982146	54.087	49.9017		54.5271	40.497	4.97595	0.935636	51.5257	47.5386		1	0.803008
Cit	16.7078	15.2996	12.2415	5.69641	3.00769	1.09888	0.248053	0.428619	1.27361	0.641845	51.1954	37.5688	32.3836	26.3205	18.0099	18.1585	10.5974	11.4063	9.69276	6.66558	8.2313	5.34508	5.9567	2.72752	2.84708	13.8158	9.1767	10.5317	7.93242	4.28782		0.605343		10.5906	33.0957	5.02154	0.738201	11.3041	9.14888		21.7431	67.9473	10.3095	3.48353	53.3434	43.173		0.773327	0.877496
Cited2	424.765	689.321	457.271	476.647	492.779	28.2209	47.4321	22.1339	53.3326	52.7836	380.1	509.336	366.792	427.907	477.487	217.289	167.467	91.8008	111.84	133.542	52.4957	67.1928	34.4074	40.8689	54.1069	261.811	122.629	100.543	91.3277	193.679		0.771764		508.157	432.325	49.8143	40.7806	144.388	153.998		51.3136	43.6561	5.03025	12.0238	42.5714	45.4049		1.20396	0.733844
Ciz1	47.686	42.0661	31.3163	28.8016	29.2868	831.741	774.681	514.556	510.611	552.684	104.812	71.375	77.606	155.303	169.256	1418.7	945.395	1063.63	2469.68	2464.07	12.9978	8.56601	9.07454	14.7161	17.158	699.73	340.173	583.449	1289.42	1464.19		0.666617		35.8314	115.671	12.5025	636.855	1672.29	875.392		21.8478	70.5289	7.62326	19.9983	52.5129	27.4888		0.493576	0.360497
Ckap2	22.8133	15.5184	8.56095	8.97626	6.29876	1.59656	0.262404	0.0735515	1.05019	0.917557	31.1207	20.7628	13.9215	17.3687	11.2811	12.8794	6.99826	5.20977	10.3052	9.05738	8.17816	5.84501	2.72218	4.02344	4.39986	26.051	11.9141	7.22739	13.9723	18.6073		0.576268		12.4335	18.891	5.03373	0.780052	8.89001	15.5544		34.1973	51.9579	13.8448	3.09244	35.2436	61.664		1.949	1.61462
Ckap4	74.7792	43.6614	31.9136	47.7034	47.407	4.3712	3.15408	4.79741	2.52732	2.42415	192.547	111.456	123.499	152.156	157.921	31.7653	20.7298	36.706	32.7435	29.365	15.0095	13.5324	10.6547	11.6358	14.1779	44.6218	16.99	40.4565	35.3053	30.9825		0.663196		49.0929	147.516	13.002	3.45483	30.2619	33.6712		23.421	70.3761	6.20295	5.12678	44.907	49.9662		1.39238	0.827897
Ckap5	58.4873	42.0216	23.7867	34.5466	25.7579	751.287	560.525	380.862	396.929	285.353	92.1373	71.4246	60.3872	58.6722	46.4513	444.071	393.616	330.368	263.363	208.097	18.5572	18.86	13.3349	8.249	8.53668	518.694	412.126	390.857	258.781	347.679		0.886636		36.92	65.8145	13.5076	474.991	327.903	385.628		31.7613	56.6185	11.6202	39.9649	27.5891	32.446		1.16767	1.04691
Cklf	6.12886	6.87335	11.0666	10.4142	12.5483	88.2635	120.349	224.827	176.356	181.567	19.4585	17.4184	28.111	32.5389	32.1687	151.056	133.628	209.521	250.484	234.245	5.49991	5.21857	6.04843	2.54731	3.77998	276.679	295.839	290.59	242.185	266.232		0.885385		9.40625	25.9391	4.61884	158.272	195.787	274.305		23.5367	64.9059	11.5574	25.188	31.1582	43.6538		1.82616	2.20488
Cks1b	469.213	375.215	277.57	286.255	203.057	1.35552	0	0.38651	3.94743	1.64594	194.54	133.193	86.2601	75.8542	53.0171	35.1722	12.3714	13.4277	13.6289	8.08779	14.9027	17.0865	8.60476	6.61704	4.42844	44.5542	7.68675	19.8105	9.23098	6.86486		0.36966		322.262	108.573	10.3279	1.46708	16.5376	17.6295		73.0483	24.6106	2.34106	4.11706	46.4095	49.4735		1.25937	0.64965
Cks2	108.671	155.632	177.115	88.1562	68.2296	3.1224	1.778	3.60975	3.91601	2.38294	53.4977	76.3836	83.553	39.2757	35.8459	30.4489	51.3786	49.7134	28.5923	24.2731	10.9712	19.0001	5.31372	5.38437	2.54377	67.5081	89.4702	79.6917	33.9683	51.6484		1.66551		119.561	57.7112	8.64263	2.96182	36.8813	64.4573		64.3095	31.0418	4.64871	2.8397	35.3606	61.7997		2.17839	1.72724
Clasp1	24.7184	20.4673	15.0931	20.7988	17.5122	28.2213	27.8801	19.4126	38.6974	26.4959	46.834	45.5227	36.0862	47.6603	44.7158	97.4967	101.54	78.7922	97.0389	100.499	5.90702	10.1984	5.00027	5.54384	7.27939	19.4068	216.302	70.0112	100.265	181.001		1.04105		19.7179	44.1638	6.78579	28.1415	95.0735	117.397		27.9024	62.4952	9.60241	11.6958	39.5132	48.791		0.207183	2.11919
Clasp2	35.5249	32.8533	25.2366	21.0622	17.7897	7.93947	4.63347	2.41371	8.12949	6.10811	67.2444	38.8003	32.3921	46.2878	45.5361	238.078	219.066	189.306	252.68	291.085	8.51508	8.19736	5.55852	6.15347	6.81815	252.635	203.056	112.608	154.538	260.554		0.920478		26.4933	46.0521	7.04852	5.84485	238.043	196.678		33.2856	57.8588	8.85559	1.32667	54.0312	44.6421		1.06088	0.927249
Clasrp	22.9303	26.9107	26.1608	21.596	18.8897	2.87424	0.874927	0.497622	2.94744	2.53775	97.3327	65.0279	54.6825	98.8123	95.7291	56.9661	30.1401	26.7898	49.2053	46.7354	9.62702	9.50477	5.91283	7.15677	10.4444	36.5299	13.9714	22.3554	33.4309	28.6104		0.537213		23.2975	82.3169	8.52915	1.9464	41.9673	26.9796		20.4107	72.117	7.4723	2.74553	59.1978	38.0566		0.647446	0.480776
Clcc1	19.5734	14.667	8.48422	16.8077	16.329	113.106	50.2367	37.9358	80.2802	88.902	86.2518	61.3534	62.8029	94.6126	89.3082	323.8	188.511	176.051	306.967	266.451	17.3703	10.7517	10.7307	12.73	13.3366	265.625	215.267	76.8356	137.283	177.185		0.583469		15.1723	78.8658	12.9839	74.0921	252.356	174.439		14.1768	73.6913	12.132	14.7922	50.3818	34.826		0.820891	1.14118
[truncated: 5,856 more rows]
[truncated: 3 more columns]

## Sheet: #2 Protein-coding (5,097)
Symbol	CA-Exon 0h	CA-Exon 2h	CA-Exon 6h	CA-Exon 12h	CA-Exon 15h	CA-Intron 0h	CA-Intron 2h	CA-Intron 6h	CA-Intron 12h	CA-Intron 15h	NP-Exon 0h	NP-Exon 2h	NP-Exon 6h	NP-Exon 12h	NP-Exon 15h	NP-Intron 0h	NP-Intron 2h	NP-Intron 6h	NP-Intron 12h	NP-Intron 15h	NL-Exon 0h	NL-Exon 2h	NL-Exon 6h	NL-Exon 12h	NL-Exon 15h	NL-Intron 0h	NL-Intron 2h	NL-Intron 6h	NL-Intron 12h	NL-Intron 15h		FC	Avg. of TPM	CA-Exon	NP-Exon	NL-Exon	CA-Intron	NP-Intron	NL-Intron	Distribution (%)	CA-Exon	NP-Exon	NL-Exon	CA-Intron	NP-Intron	NL-Intron	NL/NPintron ratio	0 h	2 h
[truncated: 5,098 more rows]
[truncated: 3 more columns]

[truncated: 6 more sheets: #3 Non-inducible (3,636), #4 Moderate levels (1,023), #5 High levels (438), #6 Inflamm. (115), #7 NCL targets (106), #8 NCL non targets (332)]
