# Supplementary material for: The nucleolus is the site for inflammatory RNA decay during infection
Source: Nat Commun. 2022 Sep 3;13:5203. doi: 10.1038/s41467-022-32856-2 (PMC9440930; doi:10.1038/s41467-022-32856-2)
Supplement: Supplementary file 5 — Supplementary Data 2 [file 41467_2022_32856_MOESM5_ESM.xlsx]

## Sheet: PAR-CLIP
Chr	Strand	Start	End	Aligned to	GeneName	AnnotationSource	GroupID	GroupSequence	ReadCount	ConversionLocationCount	ConversionEventCount	T2Cfraction	ConversionSpecificity	endG_fraction	RedundantSeqFraction	RedundantCopyFraction	UniqueReads	None	Other_1	T2C_1	Link
chr17	-	33685936	33685959	3'utr	43526	ENSEMBL	G4307	TCTGGCCTATCATTCTAGCACTCA	260	3	4	0.0153846	-0.176091	0.00384615	0.166667	0.961538	12	251	5	4	chr17:33685936-33685959
chr15	-	31530906	31530936	5'utr	43530	ENSEMBL	G3457	CGTCCTCTTCCTCCTCCACTCCTCCCGCCCG	280	1	1	0.00357143	-0.90309	0	0.3	0.975	10	272	7	1	chr15:31530906-31530936
chr2	+	60211385	60211427	intron	43531	HAVANA	G5224	CATCCACCTCCCTCCTTCACGCCCTCCTCTTTCTCTCATACCC	134	3	3	0.0223881	-0.30103	0	0.0909091	0.925373	11	126	5	3	chr2:60211385-60211427
chr2	+	60248043	60248084	3'utr	43531	HAVANA	G5225	TAGATTAATTGACTATACATAAAATGAATATATATATATACA	151	1	151	1	2.17898	0	1	1	1	0	0	151	chr2:60248043-60248084
chr11	-	105384912	105384954	intron	43534	HAVANA	G1897	CTTGCTACTATTGCAGAGAACCCAAGTTCAGTTCCCAGCACCC	12	0	0	0	NA	0	0.5	0.916667	2	11	1	0	chr11:105384912-105384954
chr1	+	93487894	93487925	intron	43710	ENSEMBL	G180	TTATATTCACTCCTACTCCTAACTTTCAACTT	361	8	9	0.0249307	-0.324511	0.00277008	0.214286	0.939058	28	334	18	9	chr1:93487894-93487925
chr1	+	93491562	93491598	intron	43710	ENSEMBL	G181	CTCCCCCCAACTCCCCTACACATCCACTCCCACTTCT	62	1	1	0.016129	-1.11394	0	0.333333	0.935484	6	49	12	1	chr1:93491562-93491598
chr9	+	25281715	25281746	intron	43715	ENSEMBL	G9610	TTTAATATTTCCTATCTTTCTTCCTCATTTCC	285	2	285	1	2.45484	0	0.666667	0.992982	6	0	0	285	chr9:25281715-25281746
chr11	+	117328456	117328488	intron	43717	HAVANA	G1631	CCCCCCACCCCTGGTCGTAATATAAATGGTCTT	186	2	2	0.0107527	-0.740363	0	0.0714286	0.930108	14	174	10	2	chr11:117328456-117328488
chr10	-	59198929	59198965	intron	43718	ENSEMBL	G1147	AAGATCAAGTGACAATAGGTGTGTGGGTTTATTTTTG	179	3	4	0.0223464	-0.544068	0.00558659	0.4	0.949721	15	162	13	4	chr10:59198929-59198965
chr3	+	144583157	144583197	intron	43723	HAVANA	G6284	CCTTCCTTTCTTTTTTAGTTGGTTGATAGGTTGGTTGGTTT	162	0	0	0	NA	0	0.416667	0.95679	12	159	3	0	chr3:144583157-144583197
chr3	+	144584487	144584522	intron	43723	HAVANA	G6285	TCCCTCCTCCCTCACTCCTCCCTCCCTCCTCTCTCC	117	0	0	0	NA	0	0.222222	0.940171	9	107	10	0	chr3:144584487-144584522
chr11	-	70236256	70236281	intron	0610010K14Rik	HAVANA	G1778	TTATTCCCTCCCCTCCCCTCTTCCCT	185	0	0	0	NA	0	0.230769	0.945946	13	178	7	0	chr11:70236256-70236281
chr6	+	72348382	72348415	intron	0610030E20Rik	HAVANA	G8098	ATACATAACACACACACACACACATACACACCCA	133	0	0	0	NA	0	0.0714286	0.902256	14	124	9	0	chr6:72348382-72348415
chr4	+	107896832	107896874	intron-coding	0610037L13Rik	HAVANA	G6804	TCTGCCTTGAAAGGCTAATGCTGCCTTCTTATTTCATAGGACT	14	1	1	0.0714286	-0.477121	0	0.25	0.785714	4	11	2	1	chr4:107896832-107896874
chr2	+	156871039	156871061	intron	1110008F13Rik	HAVANA	G5467	AGCTCCACTCCTTGGAAACAATC	403	1	2	0.00496278	-1	0	0.352941	0.972705	17	382	19	2	chr2:156871039-156871061
chr12	+	55352863	55352893	intron	1110008L16Rik	HAVANA	G2010	TCACTCTCCAACTCCCTACTTTTATATTTAA	163	1	1	0.00613497	-1	0	0.153846	0.932515	13	153	9	1	chr12:55352863-55352893
chr2	-	91393382	91393424	intron	1110051M20Rik	HAVANA	G5732	TCCTCCTCCATCCCTCCCCCATTCCCCTTCCTCTTCTCCTCTA	29	1	29	1	1.4624	0	1	1	1	0	0	29	chr2:91393382-91393424
chr2	-	91411828	91411861	intron	1110051M20Rik	HAVANA	G5733	TCACTCATCTTCAACATCTACACTCAACTTCCTC	168	1	1	0.00595238	-1.53148	0	0.363636	0.916667	22	134	33	1	chr2:91411828-91411861
chr15	+	82259768	82259810	stop_codon	1500009C09Rik	HAVANA	G3349	GGAGGCCCAGAAGTCTGAGACTGCCTGGGTACCTGAGACGCTC	5	0	0	0	NA	0	0.333333	0.6	3	4	1	0	chr15:82259768-82259810
chr7	-	110059689	110059739	antisense	1600010M07Rik	HAVANA	G8957	AGAATTCACCAAGCGTTGGATTGTTCACCCACTAATAAGGAACGTGAGCTG	47	1	4	0.0851064	-0.860338	0.276596	0.3125	0.765957	16	15	28	4	chr7:110059689-110059739
chr7	-	110059749	110059783	antisense	1600010M07Rik	HAVANA	G8958	GCGGCTTTTTGATCCTTCGATGTCGGCTCTTCCTA	5	0	0	0	NA	0.6	0	0	5	2	3	0	chr7:110059749-110059783
chr17	+	14945566	14945596	3'utr	1600012H06Rik	HAVANA	G4038	CTCTCTCTCTCTCCCTCTCTATCCCTCTCCA	134	1	1	0.00746269	-0.954243	0	0.375	0.925373	16	125	8	1	chr17:14945566-14945596
chr7	+	38194090	38194132	intron	1600014C10Rik	HAVANA	G8567	CGGTTCTGGGTGCTAAAAGAAAGCAGGCTGAGCAAGCCAGTGA	138	0	0	0	NA	0	0.5	0.992754	2	1	137	0	chr7:38194090-38194132
chr7	-	44384688	44384707	processed_transcript	1700008O03Rik	HAVANA	G8849	GCCGCCCCCTCCCACCTCCG	23	0	0	0	NA	1	1	1	1	0	23	0	chr7:44384688-44384707
chr15	+	67233481	67233523	lincRNA_intron	1700012I11Rik	HAVANA	G3303	AGCTTCTAGATGATATCTGGTTGCTCTGCTCATGACTTGGCTC	66	0	0	0	NA	0	0.2	0.878788	10	56	10	0	chr15:67233481-67233523
chr5	-	5461948	5461971	intron	1700015F17Rik	HAVANA	G7624	TGCTTGACTGACATTTCCTTCTTG	281	2	2	0.00711744	-0.653213	0	0.230769	0.964413	13	271	8	2	chr5:5461948-5461971
chr2	+	45696725	45696765	lincRNA_intron	1700019E08Rik	HAVANA	G5194	GTTTTGGTTGTTGCACTTAGAGATTGAGTTACCATTGTTTC	30	0	0	0	NA	0.0666667	0.25	0.9	4	27	3	0	chr2:45696725-45696765
chr2	+	119604177	119604196	lincRNA_exon	1700020I14Rik	HAVANA	G5364	TCCTCATTTCCTTTACCTCA	236	4	4	0.0169492	-0.09691	0	0.3	0.970339	10	228	4	4	chr2:119604177-119604196
chr2	-	165088159	165088200	intron	1700025C18Rik	HAVANA	G5908	CTCGCATCCACATTTATACTTCCATGTGCACCTGTACACTTG	22	1	1	0.0454545	-0.30103	0	0.333333	0.909091	3	20	1	1	chr2:165088159-165088200
chr1	-	151943333	151943372	intron	1700025G04Rik	HAVANA	G665	GTTCCTCTGCTCCATTTCCTCTTTTCTCCTTAACTCCTTT	73	4	4	0.0547945	0.30103	1	0.166667	0.931507	6	68	1	4	chr1:151943333-151943372
chr4	-	124460888	124460907	lincRNA_intron	1700057H15Rik	HAVANA	G7126	CACACACACATACTCCTTCC	405	0	0	0	NA	0	0.4	0.992593	5	1	404	0	chr4:124460888-124460907
chr6	-	143601664	143601705	lincRNA_intron	1700060C16Rik	HAVANA	G8500	AGAATTCACAGAGTTGCCTTTGTGTAGAAATTCTGACATCTT	35	1	1	0.0285714	-0.477121	0	0.166667	0.857143	6	32	2	1	chr6:143601664-143601705
44444437:3735:3835:3935:4035:4135:4235:4335:4435:4535:4635:4735:4835:4935:5035:5135:5235:5335:5435:5535:5635:5735:5835:5935:6035:6135:6235:6335:6435:6535:6635:6735:6835:6935:7035:7135:7235:7335:7435:7535:7635:7735:7835:7935:8035:8135:8235:8335:8435:8535:8635:8735:8835:8935:9035:9135:9235:9335:9435:9535:9635:9735:9835:9935:10035:10135:10235:10335:10435:10535:10635:10735:10835:10935:11035:11135:112…	-	113709287	113709311	intron	1700069L16Rik	HAVANA	G7835	GTTCCAGGAGATCTGACACCTTATC	219	0	0	0	NA	1	0.375	0.977169	8	215	4	0	chr5:113709287-113709311
chr5	+	3579170	3579211	intron	1700109H08Rik	HAVANA	G7238	CACTCTAACCCATCCCCCACTCTACTCCATCTCCTCCAACCT	62	0	0	0	NA	0	0.166667	0.919355	6	57	5	0	chr5:3579170-3579211
chr5	+	3583129	3583169	intron	1700109H08Rik	HAVANA	G7239	ACTTAACCAAACCAAAACCGGAGCACCCTATCTCACTTACA	169	1	1	0.00591716	-0.954243	0.00591716	0.3	0.95858	10	160	8	1	chr5:3583129-3583169
chr14	+	22035184	22035217	intron	1700112E06Rik	HAVANA	G2820	AACAATAACAACAACAAAACCAACCCTCTTCCCC	212	3	3	0.0141509	-0.477121	0	0.153846	0.948113	13	201	8	3	chr14:22035184-22035217
chr14	+	22247925	22247965	intron	1700112E06Rik	HAVANA	G2821	ACTGTCTGGAAAAAAACAAAAAACCAAAACCAAACCAAAAC	62	0	0	0	NA	0	0.375	0.919355	8	53	9	0	chr14:22247925-22247965
chr14	+	22442130	22442156	intron	1700112E06Rik	HAVANA	G2822	TATAATAATAAAACACAAATCCTTCCA	297	1	1	0.003367	-0.90309	0.003367	0.25	0.979798	8	289	7	1	chr14:22442130-22442156
chr14	+	22444843	22444874	intron	1700112E06Rik	HAVANA	G2823	TCATTCTACTTAAAACTATAACACACACACAC	12	1	12	1	1.07918	0	1	1	1	0	0	12	chr14:22444843-22444874
chr14	+	22475842	22475866	intron	1700112E06Rik	HAVANA	G2824	AAATATTCCTCTTTATACCTCCAAC	349	4	4	0.0114613	-0.544068	0	0.3125	0.968481	16	332	13	4	chr14:22475842-22475866
chr14	+	22727758	22727800	intron	1700112E06Rik	HAVANA	G2825	ATGAGTCAGACTGGTCTTCCTAGTGAAGTGTAACCTGCCACAA	9	0	0	0	NA	0	0.5	0.888889	2	8	1	0	chr14:22727758-22727800
chr14	+	22820381	22820401	intron	1700112E06Rik	HAVANA	G2826	CCCAGTAGTCCTATCTGTAAA	565	0	0	0	NA	0	0.5	0.99469	6	0	565	0	chr14:22820381-22820401
chr4	-	10667912	10667931	lincRNA_intron	1700123O12Rik	HAVANA	G6945	AAGGGGGTCTCATGGAGATC	8	0	0	0	NA	0	0.5	0.875	2	0	8	0	chr4:10667912-10667931
chr15	-	95106359	95106380	sense_intronic	1700129L04Rik	HAVANA	G3589	GTAGAGTGCTAAGTTGAACAGG	1654	0	0	0	NA	0.128779	0.583333	0.996977	12	0	1654	0	chr15:95106359-95106380
chr16	+	8831379	8831399	coding	1810013L24Rik	ENSEMBL	G3629	CGCCGTCACCAACCTCTATAA	313	0	0	0	NA	0	0.222222	0.977636	9	304	9	0	chr16:8831379-8831399
chr10	+	77978795	77978815	intron	1810043G02Rik	HAVANA	G956	GGAGCGGGAGGAAGCAGAGGC	13	0	0	0	NA	0.923077	0.5	0.923077	2	0	13	0	chr10:77978795-77978815
chr10	+	77983863	77983901	intron	1810043G02Rik	HAVANA	G957	CATTCTCTCTCTCTCTCTCTCTCTCTCTCTCTCTATTCC	6	0	0	0	NA	0	1	1	1	0	6	0	chr10:77983863-77983901
chr2	-	18056457	18056481	processed_transcript	1810059C17Rik	HAVANA	G5576	CCCACCACCACCACCACCACGGGAA	243	0	0	0	NA	0	0.333333	0.975309	9	241	2	0	chr2:18056457-18056481
chr13	+	63068205	63068232	coding	2010111I01Rik	ENSEMBL	G2494	CTCTGTCCTGGGAACACACCCTTTCTCC	113	2	3	0.0265487	0.176091	0	0.5	0.982301	4	109	1	3	chr13:63068205-63068232
chr13	+	63265323	63265348	intron	2010111I01Rik	ENSEMBL	G2495	CATTCCCTCTTTCATTCACTAACTCC	249	3	19	0.0763052	0.132626	0	0.35	0.947791	20	217	13	19	chr13:63265323-63265348
chr6	+	31310868	31310887	lincRNA_intron	2210408F21Rik	HAVANA	G8016	GGAAGTAGGTTATCATCAGG	6	0	0	0	NA	1	1	1	1	0	6	0	chr6:31310868-31310887
chr7	-	43797240	43797259	antisense	2310002F09Rik	HAVANA	G8846	AGGGAGAAAAGTGAAAGCTT	297	1	297	1	2.47276	0	0.25	0.989899	4	0	0	297	chr7:43797240-43797259
chr7	+	27581256	27581278	3'utr	2310022A10Rik	HAVANA	G8536	CCCTCCCTCTTCTCCCCCTTCCC	114	0	0	0	NA	0	0.5	0.95614	10	111	3	0	chr7:27581256-27581278
chr1	+	105686599	105686627	intron	2310035C23Rik	HAVANA	G193	CAAAAATATTTCATTACATTTTCTTACCC	231	0	0	0	NA	0.004329	0.25	0.974026	8	226	5	0	chr1:105686599-105686627
chr1	+	105700652	105700677	intron	2310035C23Rik	HAVANA	G194	CAAACACACACACACACCTCCAAACA	295	0	0	0	NA	0	0.125	0.976271	8	292	3	0	chr1:105700652-105700677
chr1	+	105718630	105718662	intron	2310035C23Rik	HAVANA	G195	CACACTCACACACACATACCACTTATAAATCAA	138	1	1	0.00724638	-0.60206	0	0.666667	0.992754	3	134	3	1	chr1:105718630-105718662
chr17	-	35892738	35892765	3'utr	2310061I04Rik	HAVANA	G4318	CCTCCACTCTCCTTCCTTCTTTCCATCA	86	2	2	0.0232558	-0.929419	0.0116279	0.285714	0.883721	14	68	16	2	chr17:35892738-35892765
chr16	-	21651521	21651543	3'utr	2510009E07Rik	ENSEMBL	G3857	TCCTCCCTCTCCCCACATACTTA	19	0	0	0	NA	0	1	1	1	19	0	0	chr16:21651521-21651543
chr16	-	21668137	21668178	intron	2510009E07Rik	ENSEMBL	G3858	AATTCTCAAAAACAAAACAAAACAAAACAAACAAACAAACAA	8	0	0	0	NA	0	1	1	1	8	0	0	chr16:21668137-21668178
chrX	-	107806966	107806992	intron	2610002M06Rik	HAVANA	G10464	ACCTTTCCCCTTATTCCCCTTCCAACT	74	1	1	0.0135135	-0.477121	0	0.2	0.945946	5	71	2	1	chrX:107806966-107806992
chr15	-	96278727	96278749	lincRNA_intron	2610037D02Rik	HAVANA	G3590	CACCATACCTTATATATAAAACA	295	0	0	0	NA	0	0.1875	0.955932	16	282	13	0	chr15:96278727-96278749
chr9	+	41503320	41503350	lincRNA_intron	2610203C20Rik	HAVANA	G9641	TATGTCACTGTCCTCTGCTCTTATATAATCC	277	3	17	0.0613718	0.189056	0	0.285714	0.963899	14	250	10	17	chr9:41503320-41503350
chr7	+	84754477	84754519	antisense	2610206C17Rik	HAVANA	G8653	GCTTAGCAAAGTATACTTAGAATCTTCACTACAGTCAGGTATG	84	1	1	0.0119048	-0.60206	1	0.166667	0.940476	6	80	3	1	chr7:84754477-84754519
chr4	+	10892534	10892562	intron	2610301B20Rik	ENSEMBL	G6664	CCTATTCAAATTCCAACCCATCTCTACCC	85	0	0	0	NA	0	0.5	0.988235	2	84	1	0	chr4:10892534-10892562
chr5	-	113109318	113109346	intron	2900026A02Rik	HAVANA	G7834	GCCTAGAGGATGAAGCTTGATTATTATGT	322	3	6	0.0186335	-0.39794	1	0.466667	0.975155	15	302	14	6	chr5:113109318-113109346
chr18	+	12189138	12189157	intron	3110002H16Rik	HAVANA	G4480	TACCTCTCCTTCTTACTTCC	284	1	284	1	2.45332	0	0.2	0.985915	5	0	0	284	chr18:12189138-12189157
chr12	-	71005628	71005654	antisense	3110056K07Rik	HAVANA	G2263	TCTTTTTTTTTCCCCCTCTGCCCTCTG	266	6	8	0.0300752	-0.210853	0	0.25	0.943609	20	246	12	8	chr12:71005628-71005654
chr7	-	92734495	92734518	bidirectional_promoter_lncRNA	4632427E13Rik	HAVANA	G8916	CTTAACTCTAATAACTACTCTCAA	168	0	0	0	NA	0	0.142857	0.964286	7	163	5	0	chr7:92734495-92734518
chr7	+	25428324	25428347	antisense	4732471J01Rik	HAVANA	G8534	CCCACTCCCATCACACCAAAAAAC	135	1	1	0.00740741	-0.778151	0	0.125	0.948148	8	129	5	1	chr7:25428324-25428347
chr2	-	130763909	130763928	intron	4930402H24Rik	HAVANA	G5822	TGCTCTCTGGCTTCGGTGAT	377	0	0	0	NA	0	0.4	0.992042	5	1	376	0	chr2:130763909-130763928
chr2	-	130777830	130777849	intron	4930402H24Rik	HAVANA	G5823	ATGTAGATATCAGAGAGACT	338	3	3	0.00887574	-0.477121	0	0.25	0.973373	12	327	8	3	chr2:130777830-130777849
chr6	+	135674017	135674044	lincRNA_intron	4930425L21Rik	HAVANA	G8211	GGGTTGTTGAGCTTAGCAGCAAGCACTT	6	0	0	0	NA	0	1	1	1	6	0	0	chr6:135674017-135674044
chr10	-	100574944	100574976	intron	4930430F08Rik	ENSEMBL	G1257	TTCTTATCTCCCCATCACCACTCCTTTACCATC	102	1	102	1	2.0086	0	0.285714	0.95098	7	0	0	102	chr10:100574944-100574976
chr2	+	19347827	19347856	lincRNA_intron	4930447M23Rik	HAVANA	G5130	TAACCCTTCTCTTTCCCACCCCTGCACATG	243	0	0	0	NA	1	0.25	0.975309	8	232	11	0	chr2:19347827-19347856
chr12	-	90914209	90914237	lincRNA_intron	4930544I03Rik	ENSEMBL	G2312	TCTCAATCCACTTTCCCCACCCCCAAATC	223	2	2	0.00896861	-1.14613	0	0.136364	0.914798	22	194	27	2	chr12:90914209-90914237
chr15	+	10735175	10735216	lincRNA_intron	4930556M19Rik	ENSEMBL	G3212	TCCAGTCACCTTTGCCCTTCCTCTCTCTTCTCCCCACTGTAG	221	4	4	0.0180995	-0.39794	0.00452489	0.125	0.936652	16	208	9	4	chr15:10735175-10735216
chr13	+	23317506	23317533	processed_transcript	4930586N03Rik	HAVANA	G2417	TGAAGGTCCTGAGTTCGAGCCTCAGAGA	205	4	4	0.0195122	-0.439333	0	0.25	0.956098	12	191	10	4	chr13:23317506-23317533
chr13	+	23355568	23355610	processed_transcript	4930586N03Rik	HAVANA	G2418	CATATATACAGATTCTCACCCACAATTAGATCTCTTACTGGAA	153	2	2	0.0130719	-1	0	0.117647	0.901961	17	132	19	2	chr13:23355568-23355610
chr13	+	101294678	101294706	lincRNA_intron	4932411K12Rik	HAVANA	G2553	GGCTGAGTTGAACAACTGCTGTACTGCTG	273	2	2	0.00732601	-0.69897	1	0.166667	0.96337	12	262	9	2	chr13:101294678-101294706
chr3	+	36922056	36922075	intron	4932438A13Rik	ENSEMBL	G6014	CCTCATTCCATATCTTTCCC	259	0	0	0	NA	0	0.3	0.972973	10	254	5	0	chr3:36922056-36922075
chr7	-	114384522	114384564	lincRNA_intron	4933406I18Rik	HAVANA	G8974	GTAGTCCAGTATATAAACAAACTTAAAGACAAAAACCACATGA	68	0	0	0	NA	1	0.125	0.897059	8	63	5	0	chr7:114384522-114384564
chr6	+	89092984	89093023	lincRNA_intron	4933427D06Rik	ENSEMBL	G8117	CCTGGAACTCAGAAATCCGCCTGAGTGCTGGGATTAAAGG	59	0	0	0	NA	1	0.2	0.932203	5	55	4	0	chr6:89092984-89093023
chr8	-	9131705	9131734	lincRNA_intron	4933430N04Rik	HAVANA	G9352	GACAGATATTTATGGAGTTCTCCCGTAATA	254	3	3	0.011811	-0.636822	1	0.1875	0.948819	16	239	12	3	chr8:9131705-9131734
chr8	+	77704254	77704295	processed_transcript	4933431K23Rik	HAVANA	G9194	AAGTTGCCTTTGTCTTGGTGTCTCATCACAATAGGAAAGTAA	27	1	1	0.037037	-0.30103	0	0.333333	0.925926	3	25	1	1	chr8:77704254-77704295
chr3	+	90068010	90068035	3'utr	4933434E20Rik	ENSEMBL	G6140	TCTTCCCTGACCCTCCCTGCCAATAC	319	1	319	1	2.50379	0	0.333333	0.99373	3	0	0	319	chr3:90068010-90068035
chr5	+	127060982	127061024	lincRNA_intron	4933438B17Rik	HAVANA	G7538	GTCTAGTCTCATTGTCAGCTCTCCTTCCCATCCGTCACACAAA	127	5	5	0.0393701	-0.255273	0	0.142857	0.905512	14	114	8	5	chr5:127060982-127061024
chr14	+	75038446	75038488	intron	5031414D18Rik	ENSEMBL	G2935	ACTCCGAACCTCCTCATACCCACCTCCTCACCACACCACACAC	73	1	1	0.0136986	-1.04139	0	0.0833333	0.849315	12	62	10	1	chr14:75038446-75038488
chr5	-	23418339	23418364	lincRNA_intron	5031425E22Rik	HAVANA	G7647	ACTCGGTCGTCTGAGCTTCCAGCTCA	368	3	5	0.013587	-0.255273	0	0.294118	0.967391	17	355	8	5	chr5:23418339-23418364
chr5	-	23432072	23432098	lincRNA_exon	5031425E22Rik	ENSEMBL	G7648	TGCCTGGGTACTATTTCAACAAAACAC	268	1	268	1	2.42813	0	0.666667	0.996269	3	0	0	268	chr5:23432072-23432098
chr5	-	100426920	100426943	lincRNA_intron	5430416N02Rik	HAVANA	G7808	AACTCTTCACTGCTGTTCACATAC	170	0	0	0	NA	0	0.222222	0.958824	9	164	6	0	chr5:100426920-100426943
chr12	+	91059620	91059662	antisense	5430427M07Rik	HAVANA	G2098	TGATTCACTTTGTCTAGCTTCAGTTGATTTCATTTTTGACTAT	8	0	0	0	NA	0	1	1	1	8	0	0	chr12:91059620-91059662
chrX	-	105042124	105042165	processed_transcript	5530601H04Rik	HAVANA	G10463	TTAAACTCTCCCAACCAAAAACAAAACAAAACAAAACAAAAC	170	1	1	0.00588235	-1.14613	0	0.214286	0.935294	14	156	13	1	chrX:105042124-105042165
chr5	+	22615458	22615480	lincRNA_intron	6030443J06Rik	HAVANA	G7267	AATCTATAAGCAACTCTACTTTC	340	3	4	0.0117647	-0.477121	0.00588235	0.2	0.964706	15	325	11	4	chr5:22615458-22615480
chr3	-	95312800	95312820	antisense	6330562C20Rik	HAVANA	G6480	TCTAACCCATCCTCCACCCTC	142	2	2	0.0140845	-0.477121	0.00704225	0.111111	0.943662	9	135	5	2	chr3:95312800-95312820
chr12	+	81546234	81546276	processed_transcript	6530401F13Rik	HAVANA	G2071	GTCATGCCTATGAGGGATTTTCTTTGTTGGGTTGGTTAATGTA	84	5	5	0.0595238	0.39794	0.0119048	0.125	0.916667	8	78	1	5	chr12:81546234-81546276
chr13	-	62609489	62609530	intron	6720489N17Rik	HAVANA	G2692	AGTCGGTTCTCTGGCATCTAATTTCTTAAGTTCTTTATATAT	124	3	3	0.0241935	0.176091	0	0.166667	0.959677	6	120	1	3	chr13:62609489-62609530
chr6	+	39534648	39534684	antisense	8030453O22Rik	HAVANA	G8052	TAACTTTCTTTAAACTCCTAAATATTTAAACCACTCT	93	1	1	0.0107527	-1	0	0.181818	0.903226	11	83	9	1	chr6:39534648-39534684
chr18	-	77660085	77660114	intron	8030462N17Rik	ENSEMBL	G4774	ACAAACAAACAAACAAACAACACCCCCACC	88	0	0	0	NA	0	0.2	0.954545	5	85	3	0	chr18:77660085-77660114
chr18	-	77685377	77685400	intron	8030462N17Rik	ENSEMBL	G4775	TTTTCCCATATCCCCCTCTTCCCT	279	2	2	0.00716846	-0.39794	0	0.25	0.978495	8	273	4	2	chr18:77685377-77685400
chr19	-	45843534	45843569	intron	9130011E15Rik	ENSEMBL	G5063	TTTCCTCCCCCTCCCCCTTCTCCCTCCCTCTTCCTC	76	1	1	0.0131579	-1.04139	0	0.3	0.907895	10	65	10	1	chr19:45843534-45843569
chr19	-	45964483	45964510	intron	9130011E15Rik	ENSEMBL	G5064	CCCCTCCTCCCCTCTCCTCTCCCCCTCC	96	1	1	0.0104167	-1.14613	0	0.2	0.875	15	82	13	1	chr19:45964483-45964510
chr6	-	54313638	54313680	lincRNA_intron	9130019P16Rik	HAVANA	G8340	CCTGTAGCATACTTCCTATAGTGTACTTCCTGTTGCATACTTC	49	2	2	0.0408163	-0.176091	0	0.2	0.918367	5	45	2	2	chr6:54313638-54313680
chr11	-	79833062	79833089	lincRNA_intron	9130204K15Rik	HAVANA	G1806	CTTTATCACCTATGTGCCTATACATACA	296	3	6	0.0202703	0	0	0.416667	0.976351	12	285	5	6	chr11:79833062-79833089
chr5	-	66002525	66002569	intron	9130230L23Rik	HAVANA	G7737	TATATACACACATACATATACACACATACACACACATACATATAC	118	1	1	0.00847458	-2.07188	0	0.142857	0.949153	7	0	117	1	chr5:66002525-66002569
chr5	+	52201490	52201512	lincRNA_intron	9230114K14Rik	HAVANA	G7341	CTCTCTTTCCCCCTCCCGCTTCC	9	1	9	1	0.954243	0	1	1	1	0	0	9	chr5:52201490-52201512
chr13	+	81037681	81037723	lincRNA_intron	9330111N05Rik	ENSEMBL	G2520	ATTACTGTTCAAACAATGATTCTGGTTGTTTTCAACTCAGTAC	114	4	4	0.0350877	0	0	0.125	0.938596	8	107	3	4	chr13:81037681-81037723
chr13	+	81087681	81087720	lincRNA_intron	9330111N05Rik	ENSEMBL	G2521	AATCTTTCCCCTTTCCTCTCTCCCTTCCCTCTCCCCTTCC	123	2	2	0.0162602	-0.653213	0	0.3	0.943089	10	113	8	2	chr13:81087681-81087720
chr1	-	113903985	113904055	lincRNA_intron	9330185C12Rik	HAVANA	G572	GACCCTGTTGAGCTTGACTCTAGTCTGGTATGGTGAAGAGACATGAGAGGTGTAGAATAAGTGGGAGGCCA	264	1	11	0.0416667	-1.36173	0.0378788	0.5	0.981061	10	1	252	11	chr1:113903985-113904055
chr1	-	113904061	113904164	lincRNA_intron	9330185C12Rik	HAVANA	G573	AATTAGTGACACGCATGAATGGATGAACGAGATTCCCACTGTCCCTACCTACTATTCAGCGAAACCACAGCCAAGGGAACGGGCTTGGTGGAATCAGCGGGGGA	73	1	4	0.0547945	-1.15381	0.657534	0.103448	0.643836	29	13	56	4	chr1:113904061-113904164
chr1	-	113904182	113904288	lincRNA_intron	9330185C12Rik	HAVANA	G574	GGTGTTGACACAATGTGATTTCTGCCCAGTGCTCTGAATGTCAAAGTGAAGAAATTCAATGAAGCGCTGGTAAACGGCGGGAGTAACTATGACTCTCTTAAGGTAGC	605	5	12	0.0198347	-1.43669	0.300826	0.20339	0.922314	59	266	327	12	chr1:113904182-113904288
chr6	+	93218042	93218061	antisense	9530026P05Rik	HAVANA	G8123	GGTAGGTGGGGGTTGAGGAC	16	0	0	0	NA	0	1	1	1	0	16	0	chr6:93218042-93218061
chr4	+	117978336	117978378	antisense	9530034E10Rik	HAVANA	G6828	CATTTTCATTTTTTAGTGCCACTTGCCTAGATCCTCAAAGTCT	67	1	1	0.0149254	-0.477121	0	0.25	0.955224	4	64	2	1	chr4:117978336-117978378
chr5	+	28836586	28836627	antisense	9530036O11Rik	HAVANA	G7286	AGAAGCCCCAGTAAGTCACAATGATTAGCAAGGCACCTGTGG	29	0	0	0	NA	1	0.333333	0.931034	3	27	2	0	chr5:28836586-28836627
chr7	-	61311363	61311402	lincRNA_intron	A230006K03Rik	ENSEMBL	G8871	ATTCAGGACTCGGCCTTGTGGTCCTGCTTCATCTGCAAGG	22	0	0	0	NA	0	0.333333	0.909091	3	21	1	0	chr7:61311363-61311402
chr7	+	55969093	55969127	processed_transcript	A230056P14Rik	HAVANA	G8599	AGCCTCCGGCTCATCTCCTTTTCCTTCATTTCTTC	42	2	2	0.047619	-0.176091	0	0.2	0.904762	5	38	2	2	chr7:55969093-55969127
chr7	-	40856598	40856617	antisense	A230077H06Rik	HAVANA	G8841	ATGAGAGAATGGATGTGTAG	355	0	0	0	NA	0	1	1	1	0	355	0	chr7:40856598-40856617
chr1	+	194985546	194985577	lincRNA_intron	A330023F24Rik	HAVANA	G378	CAGTGGAGGCTAGTGGCTCCCGTGTGTTCATC	27	0	0	0	NA	0	0.333333	0.925926	3	25	2	0	chr1:194985546-194985577
chr1	+	194996123	194996159	lincRNA_intron	A330023F24Rik	HAVANA	G379	AACAAACAAACAAACAAACAAAACACATAATATCCTC	82	0	0	0	NA	0	0.125	0.914634	8	78	4	0	chr1:194996123-194996159
chr1	+	195000515	195000537	lincRNA_intron	A330023F24Rik	HAVANA	G380	TCCATTCTCTTAATTCTACATAT	336	6	16	0.047619	0.50515	0	0.285714	0.970238	14	316	4	16	chr1:195000515-195000537
chr6	+	67146680	67146700	lincRNA_intron	A430010J10Rik	HAVANA	G8092	GGCCTGCCCTCCCCTCTTTCC	6	2	6	1	0.778151	0	0.333333	0.666667	3	0	0	6	chr6:67146680-67146700
chr19	+	10784719	10784759	lincRNA_intron	A430093F15Rik	HAVANA	G4819	TTTTTCCTTCCTTCATTAATTAATTTATTTACTTTACCTTC	95	2	2	0.0210526	-0.653213	0	0.25	0.936842	8	85	8	2	chr19:10784719-10784759
chr15	-	83236553	83236572	intron	A4galt	ENSEMBL	G3571	GGTTGGAGGAGTCTGGTAGC	6	0	0	0	NA	1	0.2	0.333333	5	0	6	0	chr15:83236553-83236572
chr2	+	167693164	167693186	lincRNA_intron	A530013C23Rik	HAVANA	G5498	CCCCTCCCTCCCTTACCCTATTC	324	0	0	0	NA	0	0.0909091	0.969136	11	315	9	0	chr2:167693164-167693186
chr14	-	34098417	34098455	intron	A630023A22Rik	ENSEMBL	G3035	AGACAGGCCATCTCAGTCCTAGCAGGGATCCCTCCCTAT	23	0	0	0	NA	0	0.666667	0.956522	3	22	1	0	chr14:34098417-34098455
chrX	+	107156887	107156928	intron	A630033H20Rik	HAVANA	G10307	TCACTCCCACAATCCTTCCCCCATCCCTTCCCCCTCTTCCTC	178	4	5	0.0280899	-0.414973	0	0.166667	0.91573	18	161	12	5	chrX:107156887-107156928
chrX	+	107171116	107171138	coding	A630033H20Rik	HAVANA	G10308	CACCTATATCTTCATATTCATCC	624	4	332	0.532051	1.47975	0	0.333333	0.980769	18	282	10	332	chrX:107171116-107171138
chrX	+	107172158	107172181	3'utr	A630033H20Rik	HAVANA	G10309	TCAGCCACTTCACTCAAAATAATC	5	0	0	0	NA	0	1	1	1	5	0	0	chrX:107172158-107172181
chr1	+	11544127	11544165	intron	A830018L16Rik	ENSEMBL	G27	AGCCCATTCTGTCTGTAGCCCACTCACTCCATCTGTAGC	41	1	1	0.0243902	-0.60206	0	0.2	0.902439	5	37	3	1	chr1:11544127-11544165
chr19	-	35886995	35887016	lincRNA_intron	A830019P07Rik	HAVANA	G5038	CTACCTATCCTCAAACTTTACA	5	0	0	0	NA	0	0.333333	0.6	3	0	5	0	chr19:35886995-35887016
chr19	-	29489651	29489681	lincRNA_intron	A930007I19Rik	ENSEMBL	G5025	CGGAGGACAGAGTTTCAAGGCATAAACTCTA	244	1	1	0.00409836	-0.90309	0	0.222222	0.971311	9	236	7	1	chr19:29489651-29489681
chr5	-	99225542	99225564	intron	A930011G23Rik	HAVANA	G7801	GTTGTAGCTCAGTTGGTGGAGTC	5	1	5	1	0.69897	1	1	1	1	0	0	5	chr5:99225542-99225564
chr5	-	99399375	99399394	intron	A930011G23Rik	HAVANA	G7802	TACTGATGACCTCGTTGGAA	9	1	7	0.777778	0.367977	0	1	1	2	0	2	7	chr5:99399375-99399394
chr5	-	99420639	99420681	intron	A930011G23Rik	HAVANA	G7803	TGAATGATACAACTTGATACAACTCAGAGAGCACAGGAGTTGG	73	2	2	0.0273973	-0.176091	0	0.2	0.945205	5	69	2	2	chr5:99420639-99420681
chr5	-	99467966	99467986	intron	A930011G23Rik	HAVANA	G7804	CCCTCTCCCTCCGTCCGTCCC	6	1	6	1	0.778151	0	1	1	1	0	0	6	chr5:99467966-99467986
chr18	+	44662245	44662264	antisense	A930012L18Rik	HAVANA	G4540	TTCACGCCGAAGTTTCCCCC	1025	0	0	0	NA	0	0.571429	0.997073	7	2	1023	0	chr18:44662245-44662264
chr8	+	60544184	60544203	intron	Aadat	HAVANA	G9163	CCATTGATTTTGATTTTCAG	6	0	0	0	NA	1	0.333333	0.666667	3	0	6	0	chr8:60544184-60544203
chr6	+	86857122	86857145	intron	Aak1	HAVANA	G8112	TAACTTACCTCCCTCTCTCCTTTC	20	0	0	0	NA	0	1	1	1	20	0	0	chr6:86857122-86857145
chr6	+	86988787	86988818	3'utr	Aak1	HAVANA	G8113	TCAGAGCTGTACAAATAAAATCCCAAATCCCA	267	3	5	0.0187266	-0.414973	0	0.4	0.966292	15	250	12	5	chr6:86988787-86988818
chr8	+	111048720	111048740	intron	Aars	HAVANA	G9276	CTCTAAAACATTCCCTTCTCC	231	1	2	0.00865801	-0.544068	0	0.4	0.974026	10	223	6	2	chr8:111048720-111048740
chr8	+	111049737	111049758	coding	Aars	HAVANA	G9277	ACACATCCTCAACTTCGCCTTG	347	1	347	1	2.54033	1	0.75	0.997118	4	0	0	347	chr8:111049737-111049758
chr17	+	45518116	45518136	intron	Aars2	ENSEMBL	G4160	CTCCCTTATCACCCCTTTCCC	363	2	2	0.00550964	-0.60206	0	0.333333	0.977961	12	354	7	2	chr17:45518116-45518136
chr4	-	53095650	53095673	coding	Abca1	HAVANA	G7004	AACTAAATTCCACATCTCATCTCC	278	3	4	0.0143885	-0.39794	0.00359712	0.133333	0.953237	15	265	9	4	chr4:53095650-53095673
chr4	-	53159733	53159756	5'utr	Abca1	HAVANA	G7005	CCCCCACTTTTTTCTTCCCCTTTC	243	1	243	1	2.38561	0	0.5	0.99177	4	0	0	243	chr4:53159733-53159756
chr17	-	24345001	24345042	intron	Abca17	ENSEMBL	G4267	CAGATTCTAACAGGTTTCTCTGCTTCTCTCCGAACCGAGGCA	40	0	0	0	NA	0	1	1	1	40	0	0	chr17:24345001-24345042
chr11	-	110141961	110141980	intron	Abca9	HAVANA	G1913	TCCTCTCTTTCCCTTCTCCT	238	0	0	0	NA	0	0.538462	0.97479	13	238	0	0	chr11:110141961-110141980
chr5	+	8899268	8899291	intron	Abcb4	HAVANA	G7249	CCTTAACTCACTACACACAACCTC	314	2	2	0.00636943	-0.544068	0	0.2	0.974522	10	306	6	2	chr5:8899268-8899291
chrX	-	104364005	104364027	intron	Abcb7	HAVANA	G10462	CAAACTCTCAACTACTTACTACT	41	1	40	0.97561	1.30103	0	0.5	0.97561	2	0	1	40	chrX:104364005-104364027
chr16	+	14377175	14377212	intron	Abcc1	HAVANA	G3637	CCACATATCTTTAACAAACTTTCTCTCCTCTACCATAT	182	1	182	1	2.26007	0	0.5	0.994505	2	0	0	182	chr16:14377175-14377212
chr16	+	14389908	14389932	coding	Abcc1	HAVANA	G3638	CCCCCTCTACTTCTTCTATCTCTCT	1223	9	32	0.0261652	-0.013364	0	0.477273	0.981194	44	1159	32	32	chr16:14389908-14389932
chr16	+	14395863	14395882	intron	Abcc1	HAVANA	G3639	AGCTCAGCGGTGGAGGAGCC	13	0	0	0	NA	0	1	1	1	0	13	0	chr16:14395863-14395882
chr16	+	14457022	14457048	intron	Abcc1	HAVANA	G3640	CACACACACACACATATATTCTCTCTC	81	0	0	0	NA	0	0.2	0.950617	5	80	1	0	chr16:14457022-14457048
chr14	-	118633600	118633630	intron	Abcc4	ENSEMBL	G3179	TCTTTACCATACCCCTCCCCACTCTTTCTCT	256	1	1	0.00390625	-1.14613	0	0.153846	0.957031	13	242	13	1	chr14:118633600-118633630
chr3	-	121790983	121791013	intron	Abcd3	HAVANA	G6572	CTTTTAAAATAACCTTTCATTTATACATCCT	242	3	4	0.0165289	-0.39794	0	0.461538	0.971074	13	229	9	4	chr3:121790983-121791013
chr5	-	24565702	24565743	3'utr	Abcf2	HAVANA	G7656	TCCCCTCAGCCTGCCTTCGCTGCATCATATCTCCAGCTGGAC	99	1	1	0.010101	-0.845098	0	0.111111	0.919192	9	92	6	1	chr5:24565702-24565743
chr2	-	150904459	150904488	coding	Abhd12	HAVANA	G5866	GTCCTCCTCCGGCTCGGCCGCCGCGGCGCT	81	1	1	0.0123457	-0.778151	1	0.333333	0.950617	6	75	5	1	chr2:150904459-150904488
chr7	+	79330528	79330547	intron	Abhd2	HAVANA	G8638	CCATCCACACCACCCCCATC	205	0	0	0	NA	0	0.25	0.985366	4	204	1	0	chr7:79330528-79330547
chr14	+	8005424	8005466	intron	Abhd6	ENSEMBL	G2794	CACACACACCTCTCTCCATGGAAGACAGCAGGTAGACTGGTTT	21	0	0	0	NA	0	1	1	2	14	7	0	chr14:8005424-8005466
chr2	-	23021763	23021787	intron	Abi1	HAVANA	G5592	TTTCTACTCTCTTCTTCAAACATCA	313	1	313	1	2.49554	0	1	1	3	0	0	313	chr2:23021763-23021787
chr1	+	60409725	60409744	5'utr	Abi2	HAVANA	G102	GGGCGTCGCGGCCGCTGCCT	6	0	0	0	NA	0	1	1	1	0	6	0	chr1:60409725-60409744
chr1	+	60448606	60448635	intron	Abi2	HAVANA	G103	AAAACTATTTCTTCAATCTCTTTCCTTTCT	274	1	274	1	2.43775	0	0.25	0.989051	4	0	0	274	chr1:60448606-60448635
chr11	-	76468493	76468521	intron	Abr	HAVANA	G1790	CTCCTCCCTCCTCCCCTCCCTCCCTCCTC	47	0	0	0	NA	0	0.5	0.957447	4	43	4	0	chr11:76468493-76468521
chr11	-	76483671	76483705	intron	Abr	HAVANA	G1791	CACACACTCACACACACACCCTACCACTCCCAACT	380	1	1	0.00263158	-1.44716	0	0.285714	0.947368	28	352	27	1	chr11:76483671-76483705
chr11	-	76542904	76542946	intron	Abr	HAVANA	G1792	CATATTTATACACACACACACATACATACACACACACACACAT	167	2	3	0.0179641	-0.636822	0	0.238095	0.904192	21	152	12	3	chr11:76542904-76542946
chr11	-	76547725	76547752	intron	Abr	HAVANA	G1793	TTAAACTCCTCTTCCTTTCCTCTACTCT	305	3	3	0.00983607	-0.221849	0	0.1	0.970492	10	298	4	3	chr11:76547725-76547752
chr11	-	76567043	76567062	intron	Abr	HAVANA	G1794	CTCATTCATTCTTTCTCATC	394	1	1	0.00253807	-0.477121	0	0.375	0.98731	8	391	2	1	chr11:76567043-76567062
chr1	-	66845784	66845817	intron	Acadl	HAVANA	G479	CATCCCCCACCACCCTCCACCACAACACTTAACC	135	1	1	0.00740741	-1	0	0.153846	0.918519	13	125	9	1	chr1:66845784-66845817
chr16	-	31118210	31118230	intron	Acap2	ENSEMBL	G3879	TTACCTTCATTTTACTAATTC	206	1	1	0.00485437	-0.477121	0	0.2	0.980583	5	203	2	1	chr16:31118210-31118230
chr2	+	23083700	23083723	intron	Acbd5	HAVANA	G5138	CCCTCCCACACACCACCACCTCCC	306	0	0	0	NA	0	0.363636	0.977124	11	298	8	0	chr2:23083700-23083723
chr2	-	93835019	93835048	3'utr	Accs	HAVANA	G5738	GGACAGGAGGCTATATTTCTGAACCAAGGC	247	1	247	1	2.3927	1	0.25	0.987854	4	0	0	247	chr2:93835019-93835048
chr7	-	98217552	98217574	intron	Acer3	HAVANA	G8927	ACAAACACACACACACCCTCTTC	335	0	0	0	NA	0	0.333333	0.98806	6	333	2	0	chr7:98217552-98217574
chr14	-	54648133	54648156	intron	Acin1	HAVANA	G3071	CTCTCTTCCTTATCTTCTCCATAC	155	2	2	0.0129032	-0.544068	0	0.181818	0.941935	11	147	6	2	chr14:54648133-54648156
chr14	-	54649800	54649835	intron	Acin1	HAVANA	G3072	GACTGATGCTCTGCCCCCATTCCCCCCTCTGCCCCT	102	2	2	0.0196078	-0.39794	1	0.142857	0.941176	7	96	4	2	chr14:54649800-54649835
chr14	-	54682687	54682709	intron	Acin1	HAVANA	G3073	GGATACCTGGAACTGTAGTTAAC	332	1	1	0.00301205	-0.954243	1	0.2	0.975904	10	323	8	1	chr14:54682687-54682709
chr14	+	103052080	103052103	intron	Acod1	HAVANA	G2971	ATTCTCCCACTTCATCTTCCTCTC	342	2	2	0.00584795	-0.653213	0.00292398	0.2	0.964912	15	332	8	2	chr14:103052080-103052103
chr14	+	103052421	103052450	intron	Acod1	HAVANA	G2972	TATTATATTCTTTCCCCCCATCTTCTTCTA	193	1	1	0.00518135	-0.69897	0	0.375	0.974093	8	188	4	1	chr14:103052421-103052450
chr14	+	103054459	103054484	intron	Acod1	HAVANA	G2973	CCATTTTTAACCCACCCACCCCCTCT	106	2	2	0.0188679	-0.477121	0	0.25	0.943396	8	99	5	2	chr14:103054459-103054484
chr4	+	152214418	152214437	intron	Acot7	HAVANA	G6907	CTCTATAATCTTTCATTTCC	314	1	314	1	2.49693	0	0.5	0.996815	2	0	0	314	chr4:152214418-152214437
chr4	+	152217753	152217775	coding	Acot7	HAVANA	G6908	CCTGGCACGGGTGGAGCGCACTG	347	1	1	0.00288184	-1.04139	0.997118	0.0714286	0.962536	14	336	10	1	chr4:152217753-152217775
chr4	+	152245694	152245714	intron	Acot7	HAVANA	G6909	CAGAGACAGAGTGGCTGCCCA	382	1	1	0.0026178	-0.845098	0.0026178	0.125	0.981675	8	375	6	1	chr4:152245694-152245714
chr2	-	164799366	164799392	intron	Acot8	HAVANA	G5907	AAAAAACAACAACAACAAAAAATCCAC	51	0	0	0	NA	0	0.4	0.941176	5	49	2	0	chr2:164799366-164799392
chr5	+	35590506	35590532	intron	Acox3	HAVANA	G7312	ATATTAATTTTCCTTTTTCCCCCTTAA	44	0	0	0	NA	0	0.333333	0.954545	3	43	1	0	chr5:35590506-35590532
chr2	+	127927916	127927955	intron	Acoxl	HAVANA	G5387	TGTTTCTTTAAAATGCCACAGCGGCAATCAGAGTATATTT	76	0	0	0	NA	0	0.25	0.921053	8	67	9	0	chr2:127927916-127927955
chr6	+	125050483	125050502	coding	Acrbp	HAVANA	G8190	CACTCCAGGCAGCCCTCTCT	244	0	0	0	NA	0	0.333333	0.983607	6	240	4	0	chr6:125050483-125050502
chr11	-	94601827	94601849	5'utr	Acsf2	HAVANA	G1853	CCCGTCCGCTTCTTAATTACCCT	130	2	4	0.0307692	0.30103	0	0.333333	0.969231	6	125	1	4	chr11:94601827-94601849
chr8	+	46471204	46471223	5'utr	Acsl1	HAVANA	G9146	TGTGGAGCAGCCCGGGCAGC	172	0	0	0	NA	0	0.666667	0.994186	3	0	172	0	chr8:46471204-46471223
chr1	+	78660046	78660081	intron	Acsl3	HAVANA	G138	CACCTCACAACACCCACCTCACCCCACTTACCCCTC	57	0	0	0	NA	0	0.5	0.964912	4	0	57	0	chr1:78660046-78660081
chr5	+	137562012	137562035	intron	Actl6b	HAVANA	G7566	GCTGTAGCTCAGTTGGTCGAGCAC	5	0	0	0	NA	0.2	0.333333	0.6	3	2	3	0	chr5:137562012-137562035
chr5	+	137569152	137569171	intron	Actl6b	HAVANA	G7567	GGCTCAGTGGTAGAGCAGCC	6	1	6	1	0.778151	0	1	1	1	0	0	6	chr5:137569152-137569171
chr12	-	80170856	80170878	intron	Actn1	ENSEMBL	G2283	CCCACACACACCACCTTCCACCC	193	1	1	0.00518135	-1	0	0.0833333	0.943005	12	183	9	1	chr12:80170856-80170878
chr12	-	80185661	80185702	intron	Actn1	ENSEMBL	G2284	TATCTCAAAAAAAAAAAAAACAAAACAAAACAAAAAAAAAAC	30	0	0	0	NA	0	0.375	0.833333	8	19	11	0	chr12:80185661-80185702
chr19	-	46389130	46389161	intron	Actr1a	ENSEMBL	G5067	CTCATCACCTCCATCACCTCTCCAACCCTCTC	44	1	1	0.0227273	-0.954243	0	0.25	0.795455	12	35	8	1	chr19:46389130-46389161
chr11	-	20067799	20067818	intron	Actr2	HAVANA	G1673	TAAACACTCATTCAAACACT	347	2	2	0.00576369	-0.39794	0.00288184	0.125	0.979827	8	341	4	2	chr11:20067799-20067818
chr1	-	125434158	125434178	intron	Actr3	ENSEMBL	G594	CCTTTTTCCTCTTATTCTCCC	281	2	2	0.00711744	0	0	0.2	0.985765	5	278	1	2	chr1:125434158-125434178
chr5	+	25827665	25827694	intron	Actr3b	HAVANA	G7281	GGTCTGCCTGCATCTGTTCCCCATCATCTC	247	5	6	0.0242915	-0.30103	0	0.166667	0.939271	18	230	11	6	chr5:25827665-25827694
chr15	+	101194885	101194908	coding	Acvr1b	HAVANA	G3408	CCTCCTCTTCCTTATCATTATCAT	142	1	2	0.0140845	-0.653213	0	0.428571	0.971831	7	132	8	2	chr15:101194885-101194908
chr7	-	139980588	139980621	intron	Adam8	HAVANA	G9048	TTGAATCTCTGAATTCAAGGCCAGCCTGGTCTAC	129	3	4	0.0310078	-0.176091	0	0.416667	0.945736	12	120	5	4	chr7:139980588-139980621
chr7	+	67083563	67083585	intron	Adamts17	HAVANA	G8616	CTAGAGAGGACGGCAATGAAGAG	285	0	0	0	NA	0.00350877	0.6	0.992982	5	1	284	0	chr7:67083563-67083585
chr5	-	89756764	89756806	intron	Adamts3	HAVANA	G7781	TTCACACCTGCTCTCATCACTGTATTCCTCATGCACACCTGCT	41	1	1	0.0243902	-0.30103	0	0.333333	0.95122	3	39	1	1	chr5:89756764-89756806
chr4	+	86058049	86058091	intron	Adamtsl1	HAVANA	G6780	ATGAGGACATGAGTCTCATTCTGTGGTCCTTGAATCACCACGA	48	1	1	0.0208333	-0.30103	0	0.333333	0.958333	3	46	1	1	chr4:86058049-86058091
chr5	-	139272565	139272597	3'utr	Adap1	HAVANA	G7926	GCATGCCTCCCCTTTCCTCCCCCCACCTCAACA	74	2	74	1	1.86923	1	0.5	0.986486	2	0	0	74	chr5:139272565-139272597
chr3	+	89722683	89722714	intron	Adar	HAVANA	G6136	CAATCACTTGAGTCATTTCTCAGCCATTATCT	282	5	6	0.0212766	-0.39794	0	0.294118	0.957447	17	262	14	6	chr3:89722683-89722714
chr3	+	89734562	89734589	intron	Adar	HAVANA	G6137	TCCCCCCCACACCAACCTCCTAATATCC	133	1	2	0.0150376	-0.740363	0	0.133333	0.902256	15	121	10	2	chr3:89734562-89734589
chr13	+	8422655	8422697	intron	Adarb2	HAVANA	G2382	CCTGTAGAACATCACCTAGCCACATAGAGCATCACCTAGCCCT	137	1	1	0.00729927	-1.07918	0	0.230769	0.927007	13	125	11	1	chr13:8422655-8422697
chr6	+	39580128	39580170	intron	Adck2	HAVANA	G8054	TGTCCTAGGAGTAAGTGACACAGTGAAAACACATTTGACCTAG	42	0	0	0	NA	1	0.333333	0.904762	6	36	6	0	chr6:39580128-39580170
chr13	-	68651364	68651388	intron	Adcy2	ENSEMBL	G2706	AAAATAAACTTAACCATAATTTTCC	305	1	305	1	2.4843	0	1	1	2	0	0	305	chr13:68651364-68651388
chr13	-	68982989	68983027	intron	Adcy2	ENSEMBL	G2707	TCTTCTTCTTCTTCTTAAAAAAAAACACTTCAAATCCAT	9	0	0	0	NA	0	1	1	1	9	0	0	chr13:68982989-68983027
chr14	-	55782394	55782436	intron	Adcy4	ENSEMBL	G3077	CTCTGTGGATAAAACAGTAGGGTTTTAGAAATTTCTCTTGGCT	42	0	0	0	NA	0	0.333333	0.904762	6	36	6	0	chr14:55782394-55782436
chr16	+	35290502	35290522	intron	Adcy5	ENSEMBL	G3699	ATACAGGTGGTGCATGGCTTT	391	0	0	0	NA	0	0.2	0.98977	5	0	391	0	chr16:35290502-35290522
chr16	-	4386732	4386752	intron	Adcy9	ENSEMBL	G3813	TCCTCATTTCTTCATTTTTAA	324	1	1	0.00308642	-0.60206	0	0.375	0.984568	8	320	3	1	chr16:4386732-4386752
chr10	-	10432634	10432676	intron	Adgb	ENSEMBL	G1080	ACACGATGACTGTAAAGTCCTGCTCCGTTGGGCATCCTCACAT	62	1	1	0.016129	-0.60206	0	0.166667	0.919355	6	58	3	1	chr10:10432634-10432676
chrX	+	160402832	160402874	intron	Adgrg2	HAVANA	G10367	CATATATATATATATACACATACACACACACACACACACACAT	12	1	12	1	1.07918	0	1	1	1	0	0	12	chrX:160402832-160402874
chr5	+	81406623	81406663	intron	Adgrl3	ENSEMBL	G7410	AGCACCCATGGCCAGCAGCCCTCAACACCTTATATATAACC	21	0	0	0	NA	0	0.333333	0.904762	3	19	2	0	chr5:81406623-81406663
chr14	+	21420612	21420649	intron	Adk	ENSEMBL	G2817	AAATACATATATACATACACACACACACTCACACACAC	147	1	1	0.00680272	-1.07918	0.00680272	0.285714	0.931973	14	135	11	1	chr14:21420612-21420649
chr18	-	80136275	80136313	intron	Adnp2	HAVANA	G4777	CACACACACACACACACACACACACACATTCTTCCACCC	172	0	0	0	NA	0	0.333333	0.930233	18	160	12	0	chr18:80136275-80136313
chr12	+	112621206	112621232	intron	Adssl1	ENSEMBL	G2162	GGACTCCTAGGAGGCCTCCGGAGGCAT	207	1	206	0.995169	2.31387	0	0.5	0.995169	2	1	0	206	chr12:112621206-112621232
chr6	+	140650599	140650640	intron	Aebp2	ENSEMBL	G8226	TCAGTCTTCAGCAGTTGGGACTGAAGGCACACATCCACACTT	113	3	3	0.0265487	-0.367977	0	0.222222	0.938053	9	104	6	3	chr6:140650599-140650640
chr6	+	140654780	140654819	3'utr	Aebp2	HAVANA	G8227	AATTTAAAAACAAAACTTATCCAACTTTATTTCTTTCCCA	145	1	145	1	2.16137	0	0.333333	0.986207	3	0	0	145	chr6:140654780-140654819
chr6	+	140673035	140673077	intron	Aebp2	ENSEMBL	G8228	CATATACACACACTCTCTCTCTCTCTCACACACACACACACAC	44	0	0	0	NA	0	1	1	1	44	0	0	chr6:140673035-140673077
chr5	+	35914934	35914976	intron	Afap1	HAVANA	G7313	CTGAATCTCTCTTTTCAGAGTGGCTGCTTGGAGGGGTGAGGAG	38	0	0	0	NA	0.973684	0.142857	0.842105	7	33	5	0	chr5:35914934-35914976
chr5	+	103694067	103694091	retained_intron	Aff1	HAVANA	G7442	CTACCCCGGGAGAGAAGAGGAGAGA	266	0	0	0	NA	0	0.285714	0.962406	14	256	10	0	chr5:103694067-103694091
chr5	+	103703620	103703653	retained_intron	Aff1	HAVANA	G7443	CACTCCTCAACACTCTCTCTCTCTCTCTCTCTCT	236	3	3	0.0127119	-0.221849	0	0.416667	0.970339	12	229	4	3	chr5:103703620-103703653
chr5	+	103705169	103705198	retained_intron	Aff1	HAVANA	G7444	CACACGCCCTTCTCCCACACTCTTCCTCTT	227	1	2	0.00881057	-0.60206	0	0.5	0.982379	8	218	7	2	chr5:103705169-103705198
chr5	+	103744364	103744402	retained_intron	Aff1	HAVANA	G7445	AACTGATCTTCAACTCTCCATTCCCCTGCCTCAACCTCC	164	4	4	0.0243902	-0.511883	0	0.25	0.926829	16	148	12	4	chr5:103744364-103744402
chr5	+	103791446	103791465	intron	Aff1	ENSEMBL	G7446	TAGGGCCGTTGATGAAGGGA	350	1	349	0.997143	2.2418	0	0.2	0.988571	5	0	1	349	chr5:103791446-103791465
chr5	+	103815869	103815891	intron	Aff1	ENSEMBL	G7447	ACCTACAAACCCCAAACTTACCT	357	3	3	0.00840336	-0.60206	0	0.0666667	0.960784	15	343	11	3	chr5:103815869-103815891
chr5	+	103832593	103832628	intron	Aff1	ENSEMBL	G7448	CTCTAGCCTCTCACTAGGTATCTGTGCTCATATCCA	226	3	5	0.0221239	-0.30103	0	0.285714	0.955752	14	212	9	5	chr5:103832593-103832628
chr5	+	103846108	103846128	intron	Aff1	ENSEMBL	G7449	CTCATTCTATTCTTCCTCACC	326	1	306	0.93865	2.48572	0	0.428571	0.98773	7	20	0	306	chr5:103846108-103846128
chr1	-	38329147	38329187	intron	Aff3	HAVANA	G428	ATAGGAAGATAAAGTCAGTTGGCACTGCTGAGTGTGTTTGT	54	1	1	0.0185185	-1	0	0.4	0.944444	5	44	9	1	chr1:38329147-38329187
chr1	-	38556722	38556761	intron	Aff3	HAVANA	G429	ACAGTCGATAGAAAAGCTCTTTTTATTTTTTTATCTTACC	40	0	0	0	NA	0.025	0.5	0.975	2	39	1	0	chr1:38556722-38556761
chr11	+	53389692	53389726	intron	Aff4	HAVANA	G1427	CCTCAGGAATAGATCTTTCTCTTATACCATCACTT	146	1	145	0.993151	1.86034	0	0.5	0.993151	2	0	1	145	chr11:53389692-53389726
chr11	+	53420826	53420851	3'utr	Aff4	HAVANA	G1428	TTTCAACCAAAATTTCAATTATATAC	273	1	273	1	2.43616	0	0.333333	0.992674	3	0	0	273	chr11:53420826-53420851
chr18	-	67426173	67426199	intron	Afg3l2	ENSEMBL	G4749	TAACAATCCCTTTCTTAACCTTACTTC	58	1	1	0.0172414	-0.477121	0	0.25	0.948276	4	55	2	1	chr18:67426173-67426199
chr18	-	67445412	67445435	intron	Afg3l2	ENSEMBL	G4750	CTATTTTCCAATTCCTTCACAACC	301	1	2	0.00664452	-0.778151	0	0.285714	0.966777	14	288	11	2	chr18:67445412-67445435
chr1	+	89686509	89686540	intron	Agap1	HAVANA	G171	CACACACACACACAAACACACACTTACTTAAA	114	1	1	0.00877193	-1.04139	0	0.142857	0.894737	14	103	10	1	chr1:89686509-89686540
chr5	+	24460025	24460044	intron	Agap3	HAVANA	G7278	TTGTTGCACCAGAAGCAGCT	301	0	0	0	NA	0	0.333333	0.993355	3	0	301	0	chr5:24460025-24460044
chr7	+	76976690	76976731	intron	Agbl1	HAVANA	G8634	GTCTGTGCTAAAGTACACCAGTCACAAGTCATGGTGGTCTGC	45	0	0	0	NA	0	0.2	0.911111	5	41	4	0	chr7:76976690-76976731
chr4	+	111281941	111281980	intron	Agbl4	HAVANA	G6815	ATATGTTTTTACCTCCTCTTACCTTCCTTACCAATCTGCT	41	0	0	0	NA	0	0.2	0.902439	5	37	4	0	chr4:111281941-111281980
chr4	+	111412535	111412577	intron	Agbl4	HAVANA	G6816	AAAACAATTGAAACTCCCTTGAGTAAACCCTACCTCCATCTGA	46	1	1	0.0217391	-0.60206	0	0.166667	0.891304	6	42	3	1	chr4:111412535-111412577
chr5	+	30892320	30892359	intron	Agbl5	HAVANA	G7289	ACCTCTGGTAAACAGCCATCTAGAAAAGGCTCTTTCTGCC	47	1	5	0.106383	-0.0791812	0	0.428571	0.914894	7	37	5	5	chr5:30892320-30892359
chr1	+	82884841	82884860	intron	Agfg1	HAVANA	G145	TTCCCTCTTTACCTTACAAT	277	3	4	0.0144404	-0.352183	0	0.230769	0.963899	13	265	8	4	chr1:82884841-82884860
chr3	-	116775692	116775727	intron	Agl	HAVANA	G6557	CCTTAAACTCCTGATCTTCCTATGCCCACTCTTAAA	173	1	173	1	2.23805	0	1	1	1	0	0	173	chr3:116775692-116775727
chr12	+	37431697	37431716	intron	Agmo	HAVANA	G1983	GATTACAGAAAAGGAGCCTG	205	0	0	0	NA	1	0.5	0.995122	2	0	205	0	chr12:37431697-37431716
chr12	+	37442809	37442834	intron	Agmo	HAVANA	G1984	TCCACTACTCTCCTTTTTCCAAACTC	325	6	8	0.0246154	-0.0511525	0	0.25	0.963077	16	309	8	8	chr12:37442809-37442834
chr4	-	126436476	126436498	3'utr	Ago1	HAVANA	G7136	CTTTTCCTTCTCCCTCTTCCCTC	309	0	0	0	NA	0	0.4	0.990291	5	307	2	0	chr4:126436476-126436498
chr15	-	73103590	73103615	3'utr	Ago2	HAVANA	G3532	CCTCTTGGCCACTCCTCACACCCACC	273	2	3	0.010989	-0.564271	0	0.333333	0.970696	12	260	10	3	chr15:73103590-73103615
chr15	-	73138244	73138264	intron	Ago2	HAVANA	G3533	TTTTTTTTTCCTCCCCCCACA	11	0	0	0	NA	0	1	1	2	11	0	0	chr15:73138244-73138264
chr4	-	126335628	126335666	3'utr	Ago3	HAVANA	G7133	CTTAAACTATTCATTCCTCTTTCATATTTATTTATTTAA	116	1	1	0.00862069	-1.04139	0	0.545455	0.956897	11	105	10	1	chr4:126335628-126335666
chr4	-	126350918	126350937	coding	Ago3	HAVANA	G7134	TCCAATTTTATAAATCAACC	323	2	2	0.00619195	-0.69897	0	0.222222	0.978328	9	312	9	2	chr4:126350918-126350937
chr4	-	126355067	126355095	coding	Ago3	HAVANA	G7135	AAAAACATCTCCTCAAACTCTTTCAAACT	200	1	1	0.005	-1	0	0.3	0.965	10	190	9	1	chr4:126355067-126355095
chr10	-	78315570	78315609	intron	Agpat3	HAVANA	G1193	ATACTCACACACACACACTCACACACTCACACACACTCTC	164	0	0	0	NA	0	0.272727	0.95122	11	152	12	0	chr10:78315570-78315609
chr8	+	18873151	18873184	intron	Agpat5	HAVANA	G9092	TCTGAGGACTCTTCTCATCCACCTAAGGACTGCC	242	3	3	0.0123967	-0.69897	0	0.133333	0.946281	15	225	14	3	chr8:18873151-18873184
chr2	+	75899129	75899149	intron	Agps	HAVANA	G5269	TCTTCTCTACTTTTCTACATC	331	1	331	1	2.51983	0	0.428571	0.987915	7	0	0	331	chr2:75899129-75899149
chr2	+	75908653	75908672	intron	Agps	HAVANA	G5270	TTTACACTATTTTCTCCCCC	261	0	0	0	NA	0	0.166667	0.980843	6	259	2	0	chr2:75908653-75908672
chr2	+	75930626	75930654	3'utr	Agps	HAVANA	G5271	TCATGCCTACTGTTCCGACCCAGGGGCCC	237	1	237	1	2.37475	0	0.25	0.987342	4	0	0	237	chr2:75930626-75930654
chr13	+	30361835	30361855	intron	Agtr1a	HAVANA	G2430	ATGTCAGAGTAGTGCCCGTTT	361	1	1	0.00277008	-0.954243	0	0.166667	0.972299	12	352	8	1	chr13:30361835-30361855
chr1	+	93143439	93143462	intron	Agxt	HAVANA	G178	CAAAAACTAGGGGATGAGCTGGAT	641	0	0	0	NA	0.99532	0.555556	0.99376	9	0	641	0	chr1:93143439-93143462
chr3	-	107663555	107663576	3'utr	Ahcyl1	HAVANA	G6528	TCCCTTTCATCTCCCATTTCTC	332	4	6	0.0180723	0.176091	0	0.214286	0.966867	14	323	3	6	chr3:107663555-107663576
chr3	-	107683946	107683966	intron	Ahcyl1	HAVANA	G6529	TCATTCTTTCTCACACTAACC	313	2	2	0.00638978	-0.30103	0	0.529412	0.974441	17	308	3	2	chr3:107683946-107683966
chr6	+	29785298	29785340	intron	Ahcyl2	HAVANA	G8012	AAATTTTTCTTTATATAAAAAACAAAACAAAAAAAACCCCACA	56	1	56	1	1.74819	0	1	1	1	0	0	56	chr6:29785298-29785340
chr6	+	29817161	29817186	intron	Ahcyl2	HAVANA	G8013	TCCTTCCTCATTACTTCCTTCTCCTC	198	2	2	0.010101	-0.477121	0	0.111111	0.959596	9	191	5	2	chr6:29817161-29817186
chr10	+	20986334	20986362	intron	Ahi1	ENSEMBL	G834	CTCCCTCCCCCATCTTCCCCTACACCCAC	5	1	5	1	0.69897	0	1	1	1	0	0	5	chr10:20986334-20986362
chr10	+	21008388	21008407	intron	Ahi1	ENSEMBL	G835	GGGGAAGGAAGATGGGGAGG	375	0	0	0	NA	1	0.25	0.992	4	375	0	0	chr10:21008388-21008407
chr10	+	21064949	21064987	intron	Ahi1	ENSEMBL	G836	ACTCACACACATACAAACACACACACAATTCTATCAATC	10	0	0	0	NA	0	1	1	1	10	0	0	chr10:21064949-21064987
chr13	-	74273672	74273691	intron	Ahrr	HAVANA	G2715	CACTGAACATTGAGCATTGA	293	0	0	0	NA	0	0.5	0.996587	2	0	293	0	chr13:74273672-74273691
chr2	-	35087360	35087387	intron	AI182371	HAVANA	G5629	CTCTCTCTCTCTCTCTCCCCCCCGCTCC	6	1	1	0.166667	0	0	0.333333	0.666667	3	5	0	1	chr2:35087360-35087387
chr4	-	58820287	58820313	intron	AI314180	HAVANA	G7011	GAGGCTAACAGAACAACATATATTTAA	304	0	0	0	NA	0.996711	0.4	0.970395	15	287	17	0	chr4:58820287-58820313
chr4	-	58910270	58910292	intron	AI314180	HAVANA	G7012	ACAACTCCTTCCCTCCTCTTCCT	307	4	4	0.0130293	-0.30103	0.00325733	0.153846	0.964169	13	296	7	4	chr4:58910270-58910292
chr1	-	173726895	173726921	intron	AI607873	HAVANA	G744	ATTCTCATATTCTTTCCTATTTTATCA	179	6	8	0.0446927	-0.138303	0.0111732	0.411765	0.944134	17	161	10	8	chr1:173726895-173726921
chr19	-	7382455	7382475	intron	AI846148	ENSEMBL	G4995	CCCTTCCTCCGCCGCCCCTCC	302	1	302	1	2.48001	0	0.2	0.986755	5	0	0	302	chr19:7382455-7382475
chrX	-	48507776	48507816	intron	Aifm1	HAVANA	G10408	CATTCTCTCTCTCTCTCTCTCTCTCTCTCTCTCTCTAATCT	16	1	15	0.9375	0.875061	0	0.333333	0.875	3	0	1	15	chrX:48507776-48507816
chr10	-	13647068	13647108	3'utr	Aig1	HAVANA	G1090	GTCAAACTCTTCCCACATGCAATCGTGACTGTTAATAAAAA	106	0	0	0	NA	1	0.2	0.962264	5	1	105	0	chr10:13647068-13647108
chr10	-	13678679	13678700	intron	Aig1	HAVANA	G1091	ACCTCCATATCTTTCCATCCCT	674	6	8	0.0118694	-0.210853	0	0.315789	0.980712	19	654	12	8	chr10:13678679-13678700
chr10	-	13736710	13736732	intron	Aig1	HAVANA	G1092	TGCTTCCTCTACCCCTTCTTCTC	246	3	15	0.0609756	0.39794	0	0.545455	0.979675	11	226	5	15	chr10:13736710-13736732
chr10	-	13813952	13813975	intron	Aig1	HAVANA	G1093	TCTAATCTAATCACCTTTTAACAC	369	3	4	0.0108401	-0.243038	0	0.333333	0.97832	12	359	6	4	chr10:13813952-13813975
chr4	+	128998090	128998109	intron	Ak2	HAVANA	G6854	GGCCGTGTGCACATGCGCGC	250	0	0	0	NA	0	0.25	0.988	4	0	250	0	chr4:128998090-128998109
chr3	-	152476129	152476148	intron	Ak5	HAVANA	G6648	CACCTTCCACACAACTCTCC	318	0	0	0	NA	0	0.363636	0.977987	11	312	6	0	chr3:152476129-152476148
chr17	+	69456794	69456836	intron	Akain1	ENSEMBL	G4193	ACACATACCTGCATATACACACCTTGCACTCACACACTCACAT	42	0	0	0	NA	0.0238095	0.333333	0.952381	3	40	2	0	chr17:69456794-69456836
chr7	+	75494040	75494073	intron	Akap13	ENSEMBL	G8630	TCCTTCCCCACACCCCCTAACTTCCTCCCACTTT	22	1	21	0.954545	1.32222	0	0.5	0.954545	2	1	0	21	chr7:75494040-75494073
chr7	+	75588189	75588231	intron	Akap13	ENSEMBL	G8631	ACAGTGTTATATAACTATCACTACTATCGATTTCTAGAACCTA	135	2	2	0.0148148	-0.653213	0.00740741	0.4	0.955556	10	125	8	2	chr7:75588189-75588231
chr7	+	75747962	75747984	coding	Akap13	ENSEMBL	G8632	CAGGAACAGCTGAGGAGGGACAC	190	0	0	0	NA	0	0.181818	0.952632	11	183	7	0	chr7:75747962-75747984
chr7	+	75754062	75754092	3'utr	Akap13	ENSEMBL	G8633	ACAGGTCCTGAGTTACTTCTCCATCTCAACT	37	1	37	1	1.5682	0	1	1	1	0	0	37	chr7:75754062-75754092
chr1	-	177025209	177025239	3'utr	Akt3	HAVANA	G756	GGGTCTTCACCCTCACCACCTTTCACTCACA	230	2	4	0.0173913	-0.352183	0.995652	0.25	0.96087	12	218	8	4	chr1:177025209-177025239
chr1	-	177026336	177026366	intron	Akt3	HAVANA	G757	ACCCTCCCTCCCTCACACACACACACACACA	115	0	0	0	NA	0	0.25	0.895652	16	107	8	0	chr1:177026336-177026366
chr1	-	177063826	177063851	intron	Akt3	HAVANA	G758	TCCCCTCCTCTCCTCTCCCTCCCCCA	5	0	0	0	NA	0	0.666667	0.8	3	2	3	0	chr1:177063826-177063851
chr1	-	177124384	177124407	intron	Akt3	HAVANA	G759	CCCTCCCACCCATTCCTCCCTCCC	197	1	1	0.00507614	-0.90309	0	0.363636	0.964467	11	189	7	1	chr1:177124384-177124407
chr16	-	52252659	52252704	intron	Alcam	HAVANA	G3917	ATACATACATACACACACACATACACACACAAACTATCTTCTCGAG	1296	5	11	0.00848765	-0.872421	0.00154321	0.2875	0.956019	80	1204	81	11	chr16:52252659-52252704
chr16	-	52268627	52268656	intron	Alcam	HAVANA	G3918	AATTCTAAAAACTTTCCCCTTCAAAAATCA	277	2	3	0.0108303	-0.522879	0	0.214286	0.960289	14	265	9	3	chr16:52268627-52268656
chr16	-	52292193	52292216	intron	Alcam	HAVANA	G3919	CAACAATCCTTCTAAATTTTCCTC	340	4	5	0.0147059	-0.20412	0.00294118	0.214286	0.967647	14	328	7	5	chr16:52292193-52292216
chr16	-	52298567	52298609	intron	Alcam	HAVANA	G3920	CTCACACACACACACACAAACATACCAACTTTAATAATCTAAT	253	1	1	0.00395257	-1.79239	0	0.285714	0.960474	14	191	61	1	chr16:52298567-52298609
chr16	-	52302211	52302231	intron	Alcam	HAVANA	G3921	AATTTCATTCTTCCATTTTTC	288	4	5	0.0173611	-0.146128	0	0.3	0.975694	10	277	6	5	chr16:52302211-52302231
chr16	-	52376202	52376243	intron	Alcam	HAVANA	G3922	CTCTTCTCTTTCTTCCTTCCAAACCCTCTCCTTACTACCTTT	94	1	94	1	1.97313	0	0.666667	0.989362	3	0	0	94	chr16:52376202-52376243
chr16	-	52381546	52381566	intron	Alcam	HAVANA	G3923	CACTCTCCATCCATCTCCCCC	103	0	0	0	NA	0	0.428571	0.961165	7	101	2	0	chr16:52381546-52381566
chr16	-	52390351	52390379	intron	Alcam	HAVANA	G3924	TTTCTCTTCCTTCCCAAATCCTCCCATTC	289	0	0	0	NA	0	0.307692	0.968858	13	278	11	0	chr16:52390351-52390379
chr16	-	52422095	52422129	intron	Alcam	HAVANA	G3925	TTCTATAATCAACCATATAATTTTATTTTCTCCTC	182	3	3	0.0164835	-0.477121	0	0.133333	0.928571	15	171	8	3	chr16:52422095-52422129
chr16	-	52436031	52436075	intron	Alcam	HAVANA	G3926	TACAAATCCCCCACATACACACACACACCACCACCAACACACAAA	770	1	2	0.0025974	-1.38917	0	0.204082	0.949351	49	720	48	2	chr16:52436031-52436075
chr16	-	52438221	52438244	intron	Alcam	HAVANA	G3927	ATAAAAATAATCACTTCATCATCT	274	1	274	1	2.43775	0	0.25	0.989051	4	0	0	274	chr16:52438221-52438244
chr16	-	52441727	52441756	intron	Alcam	HAVANA	G3928	TCCTCTTCACCTTTTCTTCCATACAATAAA	242	1	242	1	2.38382	0	1	1	2	0	0	242	chr16:52441727-52441756
chr16	-	52452828	52452847	5'utr	Alcam	HAVANA	G3929	TCTCATCACTCTTCTTATCC	372	5	26	0.0698925	1.41497	0	0.5	0.989247	8	346	0	26	chr16:52452828-52452847
chr10	-	83533216	83533246	intron	Aldh1l2	HAVANA	G1215	TCCTGGCTGTGTTATAAAAATATTTCTCCTC	221	3	6	0.0271493	-0.221849	0.00452489	0.25	0.959276	12	206	9	6	chr10:83533216-83533246
chr5	-	121589368	121589387	intron	Aldh2	HAVANA	G7859	TGAGAACTAGTTGTGGGGAG	4515	0	0	0	NA	0	0.583333	0.998893	12	1	4514	0	chr5:121589368-121589387
chr1	+	167363365	167363392	intron	Aldh9a1	HAVANA	G313	TTTATTCTCCCCCTCCCTCCACCCCTCC	232	2	2	0.00862069	-1.31175	0	0.321429	0.918103	28	190	40	2	chr1:167363365-167363392
chr4	-	47467542	47467569	processed_transcript	Alg2	HAVANA	G6995	TCCACCATACCTATACTCACTCACCTCT	233	1	1	0.00429185	-1.74819	0	0.125	0.939914	16	177	55	1	chr4:47467542-47467569
chr11	+	60555318	60555338	3'utr	Alkbh5	HAVANA	G1452	TTTTCCCATATCATCTCCCTA	321	0	0	0	NA	0.00311526	0.25	0.981308	8	309	12	0	chr11:60555318-60555338
chr9	+	3368020	3368061	intron	Alkbh8	ENSEMBL	G9579	GTCTCTAATTTCATCTGTGCTGCAACAGAATAAATCTCGTAA	20	1	1	0.05	-0.30103	0	0.333333	0.9	3	18	1	1	chr9:3368020-3368061
chr5	+	149282518	149282560	intron	Alox5ap	HAVANA	G7601	TAGAACTCTCAGCTCCTCCTGCACCATGTCTGCACAGAGGCTG	70	0	0	0	NA	1	0.25	0.957143	4	67	3	0	chr5:149282518-149282560
chr5	+	149287640	149287664	coding	Alox5ap	HAVANA	G7602	TCAACCATTACCTCATCTTCTTCTT	302	5	5	0.0165563	-0.380211	0	0.1	0.940397	20	286	11	5	chr5:149287640-149287664
chr11	+	69139137	69139176	intron	Aloxe3	HAVANA	G1478	TTCCGTCTCAGTTAACTGCCCCCACCCCCCAGTCTGGCTC	34	1	1	0.0294118	-0.845098	0	0.375	0.852941	8	27	6	1	chr11:69139137-69139176
chr3	-	127687180	127687216	intron	Alpk1	HAVANA	G6591	CCCACACATACACACATTCACACACTACACAACAACA	206	0	0	0	NA	0	0.307692	0.956311	13	192	14	0	chr3:127687180-127687216
chr2	+	91746934	91746958	intron	Ambra1	ENSEMBL	G5303	CTTTCAAACTCTCTTTCCCTCCCTC	212	2	73	0.34434	0.960233	0	0.285714	0.95283	14	132	7	73	chr2:91746934-91746958
chr15	+	102446797	102446817	intron	Amhr2	HAVANA	G3413	CCCTCCCTCCCTTTCCCCGCC	9	0	0	0	NA	0	0.666667	0.888889	3	0	9	0	chr15:102446797-102446817
chr6	-	149178781	149178822	intron	Amn1	HAVANA	G8510	CCTCCAACAAAGCCACACCTATTCAAAAAACCAAAACAAAAC	26	0	0	0	NA	0	0.333333	0.923077	3	24	2	0	chr6:149178781-149178822
chr9	-	14576055	14576077	intron	Amotl1	HAVANA	G9890	AATATTTTATCTTCCTCCATCTT	272	2	5	0.0183824	-0.0791812	0	0.333333	0.977941	9	262	5	5	chr9:14576055-14576077
chr3	-	108076236	108076259	intron	Ampd2	HAVANA	G6530	TAGACTTAATTTTCCATCCTTTCC	238	1	238	1	2.37658	0	1	1	2	0	0	238	chr3:108076236-108076259
chr3	-	108082746	108082771	intron	Ampd2	HAVANA	G6531	CCTCTGTGTCTCTCCTTCTACCCTTT	290	1	290	1	2.4624	0	0.333333	0.993103	3	0	0	290	chr3:108082746-108082771
chr1	+	190936959	190936986	intron	Angel2	HAVANA	G362	TAATCACTTTCCCACATATTATCATTTC	269	1	1	0.00371747	-1.23045	0	0.222222	0.973978	9	252	16	1	chr1:190936959-190936986
chr15	+	27468867	27468886	intron	Ank	HAVANA	G3224	AAACATTAATCACTTACATC	363	0	0	0	NA	0	0.25	0.983471	8	361	2	0	chr15:27468867-27468886
chr15	+	27470892	27470926	intron	Ank	HAVANA	G3225	AACTCTTTATCCTCCTGCCTCAGTCTCCTAAACTC	197	5	8	0.0406091	-0.0511525	0	0.25	0.939086	16	181	8	8	chr15:27470892-27470926
chr15	+	27545442	27545468	intron	Ank	HAVANA	G3226	TTTCTTTCTATCCACATCACACACCCT	134	1	134	1	2.1271	0	0.5	0.992537	2	0	0	134	chr15:27545442-27545468
chr3	-	127076666	127076686	intron	Ank2	HAVANA	G6587	CATGTAGCAATATCTACTCCC	18	1	18	1	1.25527	0	1	1	1	0	0	18	chr3:127076666-127076686
chr3	-	127309356	127309398	intron	Ank2	HAVANA	G6588	CAGGCATCCGACACTACACTGTAATATTTTAGATCTGTGTAGG	39	0	0	0	NA	0	0.2	0.897436	5	35	4	0	chr3:127309356-127309398
chr3	-	127376869	127376890	intron	Ank2	HAVANA	G6589	TTTTTTTTTCCCCCCTCCCACA	17	1	16	0.941176	1.20412	0	0.5	0.941176	2	1	0	16	chr3:127376869-127376890
chr3	-	127398410	127398447	intron	Ank2	HAVANA	G6590	CTTCCTCCTCACAAAAGGGCGATCTTCCTTCCTTCCTC	209	2	2	0.00956938	-0.778151	0	0.363636	0.966507	11	196	11	2	chr3:127398410-127398447
chr10	+	69539372	69539428	intron	Ank3	HAVANA	G937	TTGGGCCATGCTGTCCACTGTCGGTGACTTAGGAATGGTTCTTTGAGTGTTTTTTTT	72	1	2	0.0277778	-0.30103	0	0.285714	0.930556	7	67	3	2	chr10:69539372-69539428
chr10	+	69949552	69949584	intron	Ank3	HAVANA	G938	TTCTCTTTCTCTCTCTCTCTCTCTCTCTTTCTA	15	1	15	1	1.17609	0	1	1	1	0	0	15	chr10:69949552-69949584
chr11	+	72726562	72726601	intron	Ankfy1	HAVANA	G1492	ATTTTTGTTTTGTTTTATTTCAAGACAGGGTTTCTCTCTG	106	1	106	1	2.02531	1	0.5	0.990566	2	0	0	106	chr11:72726562-72726601
chr11	+	72733145	72733166	intron	Ankfy1	HAVANA	G1493	TTACTAACAAACCACAAACAAC	20	0	0	0	NA	0	0.5	0.95	2	20	0	0	chr11:72733145-72733166
chr18	+	36601450	36601478	intron	Ankhd1	HAVANA	G4528	TATTCTATTCATCCTATCCTCATTAAACC	138	1	1	0.00724638	-0.845098	0	0.181818	0.934783	11	131	6	1	chr18:36601450-36601478
chr18	+	36606305	36606331	intron	Ankhd1	HAVANA	G4529	TTCTTCCATTCTTTCTACTTCCTCTTC	241	3	3	0.0124481	-0.477121	0	0.307692	0.962656	13	230	8	3	chr18:36606305-36606331
chr18	+	36660252	36660275	nonsense_mediated_decay	Ankhd1	HAVANA	G4530	TCCTCCCTTCCCTTTCACTAACAT	139	2	2	0.0143885	-0.60206	0	0.166667	0.928058	12	130	7	2	chr18:36660252-36660275
chr8	-	122891984	122892011	coding	Ankrd11	HAVANA	G9560	GAGCAGAGCCGACCCACTGGGGTGCCCA	193	0	0	0	NA	1	0.2	0.958549	10	185	8	0	chr8:122891984-122892011
chr8	-	122899671	122899690	coding	Ankrd11	HAVANA	G9561	TGCACCGAGCAGCTATCCGA	274	1	274	1	2.43775	0	0.666667	0.99635	3	0	0	274	chr8:122899671-122899690
chr8	-	122931323	122931359	intron	Ankrd11	HAVANA	G9562	TGCATTTGTGGGTATCTTCTCTTTTTTTAAAAATCTC	151	0	0	0	NA	0	1	1	2	0	151	0	chr8:122931323-122931359
chr8	-	122963706	122963732	intron	Ankrd11	HAVANA	G9563	CACACACACACACCCCAATACTCACAC	276	1	1	0.00362319	-1.14613	0	0.411765	0.963768	17	262	13	1	chr8:122963706-122963732
chr3	+	157991746	157991773	coding	Ankrd13c	HAVANA	G6310	TTTATCAACCAAATCCATTTCTTTCACA	136	3	3	0.0220588	-0.124939	0	0.142857	0.955882	7	130	3	3	chr3:157991746-157991773
chr2	+	11780638	11780667	intron	Ankrd16	HAVANA	G5112	CTCTCCCATCACCCCACCTCCCACCCCCAA	198	1	1	0.00505051	-1.17609	0	0.285714	0.949495	14	183	14	1	chr2:11780638-11780667
chr5	-	90229092	90229120	3'utr	Ankrd17	HAVANA	G7782	TTTGTGACAGCCAATTCTCCATCATCATC	121	1	3	0.0247934	0	0	0.75	0.991736	4	116	2	3	chr5:90229092-90229120
chr5	-	90235668	90235691	intron	Ankrd17	HAVANA	G7783	TACCTTCTAATCTTATCTAAATCT	45	1	45	1	1.65321	0	0.5	0.977778	2	0	0	45	chr5:90235668-90235691
chr6	-	118557591	118557621	intron	Ankrd26	HAVANA	G8446	TTTTATGAAATCTGGGAGTCCGTTTCCTCGT	188	6	9	0.0478723	0.109144	0	0.2	0.93617	15	173	6	9	chr6:118557591-118557621
chr14	-	31744849	31744868	intron	Ankrd28	ENSEMBL	G3031	TCTCACTTTCTCTTAAACCC	174	0	0	0	NA	0	0.5	0.988506	4	174	0	0	chr14:31744849-31744868
chr14	-	31753399	31753424	intron	Ankrd28	ENSEMBL	G3032	TCTTTCTTCACATTCTCTCTAACATC	283	4	5	0.0176678	-0.342423	0	0.25	0.957597	16	268	10	5	chr14:31753399-31753424
chr3	-	38459617	38459659	intron	Ankrd50	HAVANA	G6367	TAGTCCCTGGTACTGTACACACACAAGGAGAGCTGTCTCAATG	44	1	1	0.0227273	-0.477121	0	0.25	0.931818	4	41	2	1	chr3:38459617-38459659
chr2	-	173578277	173578299	coding	Ankrd60	HAVANA	G5934	GTGGCGGGGGCGGGCGCGCGTCC	262	0	0	0	NA	0.00763359	0.75	0.996183	4	0	262	0	chr2:173578277-173578299
chr17	+	27958870	27958889	intron	Anks1	HAVANA	G4073	TTGTTGGGTGTGTCGGGCTA	101	0	0	0	NA	0	0.5	0.990099	2	100	1	0	chr17:27958870-27958889
chr17	+	28061315	28061344	3'utr	Anks1	HAVANA	G4074	GCAACAGTCTTATCCCCTCCACCCCACCCC	66	2	2	0.030303	-0.977724	0	0.4	0.909091	10	46	18	2	chr17:28061315-28061344
chr10	+	89900242	89900274	intron	Anks1b	HAVANA	G985	ACACACACACACACTCCTTCACTTTATACCTCC	186	1	186	1	2.26951	0	0.75	0.994624	4	0	0	186	chr10:89900242-89900274
chr10	+	90625669	90625688	intron	Anks1b	HAVANA	G986	CTACCCCGATCTTCTGTGAC	357	0	0	0	NA	0.00560224	0.4	0.991597	5	0	357	0	chr10:90625669-90625688
chr9	-	122230959	122230984	intron	Ano10	ENSEMBL	G10175	ACACACACACACACCCTCCCTCATCC	190	0	0	0	NA	0	0.461538	0.963158	13	173	17	0	chr9:122230959-122230984
chr6	+	125976083	125976125	intron	Ano2	HAVANA	G8196	GGGATTTGTCACTGTGGAGGGAGAAAGCCGCTCATTCCTCGTT	53	1	2	0.0377358	-0.176091	0	0.5	0.962264	4	49	2	2	chr6:125976083-125976125
chr10	-	88990548	88990590	intron	Ano4	HAVANA	G1229	CTCTAATGATCCCCTGCTTCCATGCCTGCTTTATTTTTTCTCT	62	0	0	0	NA	0	0.333333	0.967742	3	60	2	0	chr10:88990548-88990590
chr9	+	62343186	62343220	intron	Anp32a	HAVANA	G9720	ATTTCCTCTTTTCTCCTAATTCCTCCTTCTAAACC	154	3	3	0.0194805	-0.367977	0	0.3125	0.928571	16	145	6	3	chr9:62343186-62343220
chr3	+	95946513	95946548	3'utr	Anp32e	HAVANA	G6164	CCCCTCTCTCTCTCTCCCTTTGTCCCGGAAGCTCCA	69	2	2	0.0289855	-1.43933	0	0.636364	0.942029	11	13	54	2	chr3:95946513-95946548
chr5	-	97957545	97957576	intron	Antxr2	HAVANA	G7800	CTTTTAACTCCATTACACTCAATTCAAACTCT	120	1	1	0.00833333	-0.69897	0	0.142857	0.95	7	115	4	1	chr5:97957545-97957576
chr9	+	69467755	69467781	intron	Anxa2	HAVANA	G9742	TCACACATTAATAAAACTCACACTTCC	260	1	260	1	2.41497	0	0.333333	0.992308	3	0	0	260	chr9:69467755-69467781
chr6	-	86761622	86761664	intron	Anxa4	HAVANA	G8388	AATGTAAACTGTAGCCTCAGCACCACTATCAGATCAGAGAATC	81	1	1	0.0123457	-0.845098	0	0.111111	0.901235	9	74	6	1	chr6:86761622-86761664
chr3	-	36450666	36450687	coding	Anxa5	HAVANA	G6363	TTCGGAGCATACCTGCCTACCT	411	0	0	0	NA	0	0.25	0.978102	12	399	12	0	chr3:36450666-36450687
chr8	+	109812300	109812342	intron	Ap1g1	HAVANA	G9269	ACATACAAACAAACAAACAAACAAACAAACAAACAAACAAACA	104	0	0	0	NA	0	0.4	0.971154	5	101	3	0	chr8:109812300-109812342
chr8	+	109839943	109839984	intron	Ap1g1	HAVANA	G9270	TCCACCCATTCACCCACTCCCACCTCACCCCTCAGCACCCCC	49	1	49	1	1.6902	0	0.2	0.918367	5	0	0	49	chr8:109839943-109839984
chr8	+	109859692	109859712	intron	Ap1g1	HAVANA	G9271	CCCACCCCACAACCCCACCAT	327	0	0	0	NA	0	0.125	0.978593	8	322	5	0	chr8:109859692-109859712
chr8	+	109860805	109860829	3'utr	Ap1g1	HAVANA	G9272	ATAAAAAAGCTGGTTAGACCTTGAG	302	0	0	0	NA	1	0.4	0.980132	10	289	13	0	chr8:109860805-109860829
chr9	-	21306778	21306820	intron	Ap1m2	ENSEMBL	G9904	TGAAGGATTGCATCCATGAACTCTGTCTTACTCTATCCATTCT	68	0	0	0	NA	0	0.2	0.941176	5	64	4	0	chr9:21306778-21306820
chr5	-	137035646	137035673	3'utr	Ap1s1	HAVANA	G7917	TCTCACCTCTCCCCCAGACCCCTTCTCT	253	2	2	0.00790514	-0.653213	0	0.25	0.964427	12	243	8	2	chr5:137035646-137035673
chr1	-	79661639	79661659	intron	Ap1s3	HAVANA	G487	TTTCTTTCCTCTCCATCCTTC	211	0	0	0	NA	0	0.333333	0.990521	3	211	0	0	chr1:79661639-79661659
chr1	-	79668138	79668180	intron	Ap1s3	HAVANA	G488	ACAACAAAAACTGCACCTTTTACACACACACACACACACACAC	88	0	0	0	NA	0	0.25	0.965909	4	86	2	0	chr1:79668138-79668180
chr11	+	83309999	83310030	intron	Ap2b1	HAVANA	G1540	ACACACACACACACTTAAAAAACCAACAAAAA	198	0	0	0	NA	0	0.466667	0.959596	15	185	13	0	chr11:83309999-83310030
chr11	+	83321911	83321936	intron	Ap2b1	HAVANA	G1541	ACTCAATTCCCTTTTCCTCTCTCCTC	48	1	47	0.979167	1.37107	0	0.25	0.9375	4	0	1	47	chr11:83321911-83321936
chr13	+	94443616	94443642	intron	Ap3b1	ENSEMBL	G2538	CCCTACCCTCTCCTTCTCTCTCTCCCC	278	0	0	0	NA	0	0.2	0.971223	10	271	7	0	chr13:94443616-94443642
chr13	+	94468065	94468089	intron	Ap3b1	ENSEMBL	G2539	TCCTCCTCCTCTACCTCCCCCTCTC	163	0	0	0	NA	0	0.2	0.97546	5	160	3	0	chr13:94468065-94468089
chr13	+	94522696	94522725	intron	Ap3b1	ENSEMBL	G2540	CCTCTACTTACAAATACTTCCTTTCCTCAT	253	4	4	0.0158103	-0.544068	0	0.166667	0.940711	18	236	13	4	chr13:94522696-94522725
chr13	+	94526302	94526322	intron	Ap3b1	ENSEMBL	G2541	TACCGTCATCAGCAAGGTTAA	384	0	0	0	NA	0	0.2	0.989583	5	0	384	0	chr13:94526302-94526322
chr7	-	79904846	79904888	intron	Ap3s2	HAVANA	G8895	ACCCCATCCATATACTTAAAACCCATAAAAACACAAAATCAAA	142	0	0	0	NA	0.00704225	0.0769231	0.915493	13	133	9	0	chr7:79904846-79904888
chr7	-	79906108	79906137	intron	Ap3s2	HAVANA	G8896	CTCTCTCTCTTTCTTATCCCCTTCTCTTCC	467	2	466	0.997859	2.36736	0	0.4375	0.980728	16	0	1	466	chr7:79906108-79906137
chr12	+	51707962	51708000	intron	Ap4s1	ENSEMBL	G2002	TTTCTATTACTTTAAAAACAAATCACAATTAATTCTCTC	204	2	3	0.0147059	-0.60206	0	0.285714	0.95098	14	190	11	3	chr12:51707962-51708000
chr12	+	51729978	51730005	intron	Ap4s1	ENSEMBL	G2003	CACACACTCCCTCAAACTCTAACACATC	288	4	7	0.0243056	-0.569875	0	0.454545	0.958333	22	256	25	7	chr12:51729978-51730005
chr2	+	22786623	22786642	intron	Apbb1ip	HAVANA	G5134	CCCTCTTCCATAATATCACC	279	0	0	0	NA	0	0.142857	0.978495	7	273	6	0	chr2:22786623-22786642
chr2	+	22789993	22790017	intron	Apbb1ip	HAVANA	G5135	GGGCAGGATGGACATTTGAAAGGTG	321	1	1	0.00311526	-1.17609	0.996885	0.214286	0.965732	14	306	14	1	chr2:22789993-22790017
chr2	+	22801091	22801130	intron	Apbb1ip	HAVANA	G5136	TCTCTCCCTTTCTCTCCCTTTCTCTTTCTCTCCTACATCT	106	1	106	1	2.02531	0	1	1	1	0	0	106	chr2:22801091-22801130
chr2	+	22861686	22861719	intron	Apbb1ip	HAVANA	G5137	ATATAACTTCATCTTAACCTGACATCTACAAACT	273	1	1	0.003663	-1	0	0.25	0.967033	12	263	9	1	chr2:22861686-22861719
chr5	-	66361745	66361787	intron	Apbb2	HAVANA	G7740	GTCGCATCGTTCTTTGTAAGGAGAGGGCCTGGCCTTGTCTTCT	101	0	0	0	NA	1	0.25	0.940594	8	94	7	0	chr5:66361745-66361787
chr5	-	66362471	66362502	intron	Apbb2	HAVANA	G7741	CTTCCTCATTCTACCAAGTTCTCACACTCATC	106	3	4	0.0377358	-0.477121	0	0.285714	0.90566	14	91	11	4	chr5:66362471-66362502
chr5	-	66474327	66474353	intron	Apbb2	HAVANA	G7742	GTCCAACACCCCTCCCACCCCCACTCC	227	0	0	0	NA	1	0.272727	0.964758	11	216	11	0	chr5:66474327-66474353
chr5	-	66535200	66535239	intron	Apbb2	HAVANA	G7743	GCAGGAGAGAGAGCCACCCTGAGCAGCTGGTGCCATAATG	60	0	0	0	NA	1	0.25	0.95	4	58	2	0	chr5:66535200-66535239
chr18	+	34229847	34229867	intron	Apc	ENSEMBL	G4511	TCACTTCAAATACATTTCTCC	225	0	0	0	NA	0	0.1	0.96	10	219	6	0	chr18:34229847-34229867
chr18	+	34284595	34284620	intron	Apc	ENSEMBL	G4512	CTTCCTTCCTTCCTTCTTCCCCTTCT	293	2	4	0.0136519	0.30103	0	0.428571	0.986348	7	288	1	4	chr18:34284595-34284620
chr2	-	94431498	94431517	intron	Api5	HAVANA	G5741	CAAGTAGAAGGCTGAAGAGA	390	0	0	0	NA	0	0.666667	0.997436	3	0	390	0	chr2:94431498-94431517
chr6	-	87636187	87636229	intron	Aplf	HAVANA	G8392	ATTACTGTCAATCATGTTCCCATTTCCTTGATCGGTCTGTCTT	18	1	1	0.0555556	0	0	0.5	0.944444	2	17	0	1	chr6:87636187-87636229
chr9	-	31180227	31180269	intron	Aplp2	ENSEMBL	G9916	TACAAGTTTGACAGCTTCAGTTCATGCTGTTTCACGAGCCCTG	20	1	1	0.05	-0.30103	0	0.333333	0.9	3	18	1	1	chr9:31180227-31180269
chr6	-	122582826	122582860	intron	Apobec1	HAVANA	G8460	CTCCATGCTGTTCCCTCTACATTCTTCTCCCACTT	222	2	3	0.0135135	-0.477121	0	0.166667	0.954955	12	211	8	3	chr6:122582826-122582860
chr6	-	122586926	122586949	intron	Apobec1	HAVANA	G8461	ACCATTTCCTTTCCTTTCTAAATC	311	1	311	1	2.49276	0	0.4	0.990354	5	0	0	311	chr6:122586926-122586949
chr7	+	126588930	126588955	3'utr	Apobr	HAVANA	G8731	CCCCTCCCCCCAACTCCATCCCAAAC	184	0	0	0	NA	0	0.416667	0.961957	12	179	5	0	chr7:126588930-126588955
chrX	+	94398274	94398300	intron	Apoo	HAVANA	G10290	ATACTTAAATCACCCTATTCCTTCAAT	294	1	294	1	2.46835	0	0.666667	0.996599	3	0	0	294	chrX:94398274-94398300
chr12	+	111713468	111713488	intron	Apopt1	ENSEMBL	G2159	CCCACGCCGCCTGCACCTCTC	313	1	2	0.00638978	-0.653213	0	0.272727	0.974441	11	303	8	2	chr12:111713468-111713488
chr12	+	111728520	111728549	intron	Apopt1	ENSEMBL	G2160	AACTCTTTACACACCTACCACACACACACA	257	1	1	0.00389105	-1.04139	0.0077821	0.266667	0.957198	15	246	10	1	chr12:111728520-111728549
chr11	-	85234253	85234291	intron	Appbp2	HAVANA	G1826	CTTTCTTTTTCTTTTTTTTTTCCCCTCCCTTCTCTAATC	79	1	1	0.0126582	-0.954243	0	0.444444	0.936709	9	70	8	1	chr11:85234253-85234291
chr4	-	40691295	40691315	intron	Aptx	HAVANA	G6974	ACCTCTTAAAACTTTCTCCAC	32	0	0	0	NA	0	0.5	0.96875	2	32	0	0	chr4:40691295-40691315
chr9	-	71122884	71122909	coding	Aqp9	HAVANA	G10069	CTAATCATTGTCATTTCCTGTTCTCT	283	3	3	0.0106007	-0.367977	0	0.181818	0.968198	11	274	6	3	chr9:71122884-71122909
chr2	-	114125327	114125346	intron	Aqr	HAVANA	G5772	CACACCCTCCCCACCACACC	372	0	0	0	NA	0	0.333333	0.994624	3	371	1	0	chr2:114125327-114125346
chrX	+	20850020	20850051	coding	Araf	HAVANA	G10246	GCTGAGCCATCTCGGGCAGTTGGCACTGTCAA	186	0	0	0	NA	0	0.25	0.967742	8	179	7	0	chrX:20850020-20850051
chr7	+	101374464	101374486	intron	Arap1	HAVANA	G8681	ACCATGCCACATCCCTTTTCTCC	175	0	0	0	NA	0	0.5	0.994286	2	0	175	0	chr7:101374464-101374486
chr7	+	101388327	101388361	intron	Arap1	HAVANA	G8682	TTCTGCACTGGGACAGCATCTCCCCTCTTCTCTCC	217	2	2	0.00921659	-0.812913	0	0.4	0.97235	10	203	12	2	chr7:101388327-101388361
chr14	-	26637015	26637047	antisense	Arf4os	HAVANA	G3023	AAAATACGATGTAGGGGGGAAGCAAATTATCTA	200	1	1	0.005	-1.20412	0	0.15	0.915	20	184	15	1	chr14:26637015-26637047
chr15	-	83337830	83337853	intron	Arfgap3	ENSEMBL	G3572	CAGGGGCGCTCAGACTCAGCCAGG	217	0	0	0	NA	0	0.4	0.986175	5	211	6	0	chr15:83337830-83337853
chr8	-	77283027	77283069	intron	Arhgap10	HAVANA	G9454	TCGTTCCCAACAGTTGCAGATCTGCAGAGGCTTTGTGGGATCT	77	0	0	0	NA	0	0.25	0.961039	4	74	3	0	chr8:77283027-77283069
chr8	-	77315851	77315879	intron	Arhgap10	HAVANA	G9455	CTATTTCCATATAACCTCTCATATACTCT	355	4	12	0.0338028	-0.151268	0	0.5	0.969014	22	327	16	12	chr8:77315851-77315879
chr8	-	77433731	77433764	intron	Arhgap10	HAVANA	G9456	ATTCCTTTTAAATCATTCACCATTTCCCCCTTAT	227	3	5	0.0220264	-0.414973	0.00440529	0.235294	0.942731	17	210	12	5	chr8:77433731-77433764
chr8	-	77509454	77509474	intron	Arhgap10	HAVANA	G9457	TCCTCTATTTCTTCCTCCTTT	244	0	0	0	NA	0	0.4	0.987705	5	242	2	0	chr8:77509454-77509474
chr18	-	6056812	6056833	intron	Arhgap12	HAVANA	G4644	CATCCTCATATTCACACACTCC	358	3	3	0.00837989	-0.669007	0	0.26087	0.952514	23	342	13	3	chr18:6056812-6056833
chr18	-	6057518	6057547	coding	Arhgap12	HAVANA	G4645	TCCTCCTACTTCATCAAAGCATCAAGATCC	192	2	2	0.0104167	-0.544068	0	0.181818	0.953125	11	184	6	2	chr18:6057518-6057547
chr18	-	6087562	6087599	intron	Arhgap12	HAVANA	G4646	CCTCCCTCTCCTTCCCTCCCTCCCTCTCACTCACCCAT	75	1	1	0.0133333	-0.954243	0	0.2	0.893333	10	66	8	1	chr18:6087562-6087599
chr2	+	43954824	43954847	intron	Arhgap15	HAVANA	G5190	ACTCATCTTCATACATCCTTTTTA	25	1	25	1	1.39794	0	1	1	1	0	0	25	chr2:43954824-43954847
chr2	+	44096521	44096563	intron	Arhgap15	HAVANA	G5191	AGGTTTAGATAAGTATTGGGGGAATGATATTCAAGCAAAGTCA	98	3	3	0.0306122	-0.425969	0	0.2	0.918367	10	88	7	3	chr2:44096521-44096563
chr2	+	44138127	44138169	intron	Arhgap15	HAVANA	G5192	GCCAAGGACAACAGAGCAGTAGCTAGCCAGGGAAGATTTCCTT	52	0	0	0	NA	0	0.333333	0.961538	3	50	2	0	chr2:44138127-44138169
chr7	-	123322727	123322751	intron	Arhgap17	HAVANA	G9002	CTCTCACCACACCACACCCTCTCCA	234	1	1	0.0042735	-1.25527	0.0042735	0.352941	0.952991	17	216	17	1	chr7:123322727-123322751
chr7	-	123368228	123368251	intron	Arhgap17	HAVANA	G9003	CCTTTCATGCTCTTCACTTCTCTC	287	1	283	0.986063	1.97467	0	0.4	0.989547	5	2	2	283	chr7:123368228-123368251
chr10	+	26854983	26855017	intron	Arhgap18	HAVANA	G849	AAATACTTACAACTCTAACATATTCCCTTCAATTC	143	1	2	0.013986	-0.60206	0	0.2	0.944056	10	134	7	2	chr10:26854983-26855017
chr2	-	20875727	20875761	intron	Arhgap21	HAVANA	G5586	CACTAATAAATACAATTTTTATTCCCTTTCAAACT	31	0	0	0	NA	0	0.5	0.967742	2	30	1	0	chr2:20875727-20875761
chr2	-	20928370	20928412	intron	Arhgap21	HAVANA	G5587	TAACAACTAAATAAGTCATTGTCATTATAAACCTATTCCTAAT	41	0	0	0	NA	0	0.5	0.95122	4	38	3	0	chr2:20928370-20928412
chr14	+	33286267	33286293	intron	Arhgap22	HAVANA	G2852	TTTATCATATACACACACACACACACA	294	0	0	0	NA	0.00680272	0.153846	0.962585	13	287	7	0	chr14:33286267-33286293
chr14	+	33306418	33306459	intron	Arhgap22	HAVANA	G2853	CTTTTCTGCACCACTGAAATATTTTAAATTTTCTTCCTAAAT	97	1	1	0.0103093	-0.778151	0.0103093	0.125	0.927835	8	91	5	1	chr14:33306418-33306459
chr5	+	102673149	102673189	intron	Arhgap24	HAVANA	G7438	CCCTTCCCTCATAAGCACACACACACACACACACACACACA	126	1	1	0.00793651	-1.27875	0.00793651	0.272727	0.873016	22	107	18	1	chr5:102673149-102673189
chr5	+	102713809	102713840	intron	Arhgap24	HAVANA	G7439	TTATTCCATTCCTCCTCCCTTCTCCCTCCTCC	58	1	1	0.0172414	-0.69897	0	0.142857	0.896552	7	53	4	1	chr5:102713809-102713840
chr6	-	87510851	87510891	intron	Arhgap25	HAVANA	G8391	AAACAAACAAACAAACATACACACACACACACACACACACT	8	0	0	0	NA	0	1	1	1	8	0	0	chr6:87510851-87510891
chr18	+	39024268	39024309	intron	Arhgap26	HAVANA	G4533	ACCAAACCAAACCACCAAAATCTAAACCTAGCCAATCAAAAC	171	1	171	1	2.233	0	1	1	1	0	0	171	chr18:39024268-39024309
chr16	-	38675806	38675847	intron	Arhgap31	HAVANA	G3899	AATCCTCTTTCTCTTCCTCCCCTCCTCCCACCCACGACTCCC	192	4	8	0.0416667	-0.09691	0	0.1875	0.932292	16	175	9	8	chr16:38675806-38675847
chr9	+	32141095	32141116	intron	Arhgap32	HAVANA	G9624	AGGGACGGAGAAGATGAATCTC	247	0	0	0	NA	0	0.333333	0.991903	3	0	247	0	chr9:32141095-32141116
chr9	+	32167871	32167892	intron	Arhgap32	HAVANA	G9625	GCTAAAGCGTTAGGTAGAAGAA	5	0	0	0	NA	0	1	1	2	0	5	0	chr9:32167871-32167892
chr7	-	16562715	16562739	coding	Arhgap35	ENSEMBL	G8792	CTCTCCTGTCCTGCAATCCCAAACT	313	1	309	0.98722	1.8879	0	0.285714	0.984026	7	1	3	309	chr7:16562715-16562739
chr9	-	9171642	9171684	intron	Arhgap42	HAVANA	G9888	GCCTTCTCTCTGTGCAAGATGCCAGAGCAGGACTATTAGAATC	53	1	1	0.0188679	-0.477121	0.981132	0.25	0.943396	4	50	2	1	chr9:9171642-9171684
chr11	-	65051144	65051171	intron	Arhgap44	HAVANA	G1759	AGATAGCTCAGCTGGTAGAGCACCTGCT	251	0	0	0	NA	0.00796813	0.4	0.988048	5	0	251	0	chr11:65051144-65051171
chr3	+	87621805	87621826	intron	Arhgef11	HAVANA	G6120	TCATCTTAATTTCAATATTTTC	324	3	3	0.00925926	-0.425969	0	0.235294	0.959877	17	314	7	3	chr3:87621805-87621826
chr3	+	87624369	87624411	intron	Arhgef11	HAVANA	G6121	CTCTCCAACCCCCTACCCCCTTCTTTTTTTTTTTTTTTTTATT	12	1	2	0.166667	-0.740363	0	1	1	3	0	10	2	chr3:87624369-87624411
chr9	-	43072001	43072020	intron	Arhgef12	ENSEMBL	G9944	CTACCCCCTTCATTCCACTT	284	1	1	0.00352113	-0.69897	0	0.333333	0.985915	6	279	4	1	chr9:43072001-43072020
chr14	+	51986200	51986231	intron	Arhgef40	HAVANA	G2893	CCCAACCTCACCCCTACCCTTCTTCCCACCCA	92	2	2	0.0217391	-0.176091	0	0.222222	0.923913	9	88	2	2	chr14:51986200-51986231
chr6	+	43266519	43266561	intron	Arhgef5	HAVANA	G8058	CCCTTTCCTGGATCTTGGGTTCTCTGGACAATCTTGTCCTCCT	225	2	2	0.00888889	-0.60206	0	0.222222	0.968889	9	216	7	2	chr6:43266519-43266561
chrX	-	57266332	57266352	intron	Arhgef6	HAVANA	G10416	GCTGGTATTTATTCTTTCAAA	153	1	152	0.993464	2.18184	1	0.333333	0.986928	3	1	0	152	chrX:57266332-57266352
chr8	+	11767033	11767052	intron	Arhgef7	HAVANA	G9079	CCACCACTCACATAACCACC	373	1	2	0.00536193	-0.60206	0	0.555556	0.989276	9	364	7	2	chr8:11767033-11767052
chr8	+	11785835	11785866	coding	Arhgef7	HAVANA	G9080	AGGAGGCTGGTGGGAGGGCACACACAATGGCA	244	1	1	0.00409836	-1.07918	0	0.166667	0.959016	12	232	11	1	chr8:11785835-11785866
chr8	+	11806013	11806057	intron	Arhgef7	HAVANA	G9081	CTCTCTCTCTTACACACACACACACACACACACACACACCCCAAT	7	0	0	0	NA	0	0.333333	0.714286	3	6	1	0	chr8:11806013-11806057
chrX	-	95085452	95085494	intron	Arhgef9	HAVANA	G10449	AAAAAAATCAAAACAAAATGAAACAAAGCAAAACAAAAACTCA	80	0	0	0	NA	1	0.5	0.9875	2	0	80	0	chrX:95085452-95085494
chr4	-	133679926	133679967	3'utr	Arid1a	HAVANA	G7167	TAATGGTTAAAAAAAAAAAAAAAAAAAGGAAAAAAAATACAA	9	0	0	0	NA	0	1	1	2	3	6	0	chr4:133679926-133679967
chr4	-	133686429	133686461	coding	Arid1a	HAVANA	G7168	CTAGCCGCTACCCCCCGCAGCAGCAGCAGCAAC	194	0	0	0	NA	0	0.666667	0.994845	3	6	188	0	chr4:133686429-133686461
chr4	-	133713216	133713254	intron	Arid1a	HAVANA	G7169	ACACACACACACACACATTTCCCTTCCAAGTTAATCTTT	237	3	3	0.0126582	-0.845098	0.00843882	0.333333	0.940928	21	214	20	3	chr4:133713216-133713254
chr17	+	5248595	5248627	intron	Arid1b	ENSEMBL	G4014	TGCTCGCTCGCTCTCCTCTCTCCCCCCCCCCCT	6	0	0	0	NA	0	0.5	0.666667	4	2	4	0	chr17:5248595-5248627
chr17	+	5321993	5322027	intron	Arid1b	ENSEMBL	G4015	CTATCTTCTGGCATTCCTCCCACACCCCACACCCC	15	1	2	0.133333	0	0	0.666667	0.933333	3	12	1	2	chr17:5321993-5322027
chr9	-	57803142	57803173	intron	Arid3b	HAVANA	G10008	CCCCCCAACACTCACACACACACACACCCTTT	18	0	0	0	NA	0	0.25	0.833333	4	17	1	0	chr9:57803142-57803173
chr12	+	71063699	71063723	intron	Arid4a	HAVANA	G2031	TCTAATTACTTCCTATCTCCTTTCT	145	1	145	1	2.16137	0	1	1	2	0	0	145	chr12:71063699-71063723
chr12	+	71084843	71084882	intron	Arid4a	HAVANA	G2032	TCCACACATCTCCACACAAACACACACACACACACACACA	198	1	1	0.00505051	-1.23045	0	0.238095	0.919192	21	181	16	1	chr12:71084843-71084882
chr13	+	14087113	14087145	intron	Arid4b	HAVANA	G2395	ACATTTTTAATTTTTAATTTTTATTTATTTATT	121	2	2	0.0165289	-0.176091	0	0.166667	0.958678	6	117	2	2	chr13:14087113-14087145
chr13	+	14177382	14177418	intron	Arid4b	HAVANA	G2396	ACACTCACAACTCTACATACATCTATCTAAAACTTAA	207	1	207	1	2.31597	0	1	1	1	0	0	207	chr13:14177382-14177418
chr10	-	68107784	68107805	intron	Arid5b	ENSEMBL	G1175	TCTCCCCAAGGTCAATGGCTTC	343	1	343	1	2.53529	0	1	1	2	0	0	343	chr10:68107784-68107805
chr10	-	68156830	68156854	intron	Arid5b	ENSEMBL	G1176	ATATATTAATCCCACTCTCCTCTTA	224	3	5	0.0223214	-0.414973	0.00446429	0.333333	0.955357	15	207	12	5	chr10:68156830-68156854
chr10	-	68184873	68184899	intron	Arid5b	ENSEMBL	G1177	TACAATTATTAAATACCCTTTCCTTTC	263	2	3	0.0114068	-0.522879	0	0.25	0.965779	12	251	9	3	chr10:68184873-68184899
chr10	-	68239322	68239346	intron	Arid5b	ENSEMBL	G1178	ACCAAAACCACCTCCAATACCACAC	195	1	1	0.00512821	-0.954243	0.00512821	0.0909091	0.948718	11	186	8	1	chr10:68239322-68239346
chr10	-	68262999	68263023	intron	Arid5b	ENSEMBL	G1179	TTCCTCCTTTTTTTCCTTTCCTTCT	208	1	208	1	2.31806	0	0.625	0.985577	8	0	0	208	chr10:68262999-68263023
chr9	-	59409082	59409104	intron	Arih1	HAVANA	G10015	TTAACTCCCCATTTTCCCTCTCT	234	4	4	0.017094	-0.352183	0	0.0666667	0.940171	15	222	8	4	chr9:59409082-59409104
chr9	-	59419632	59419666	intron	Arih1	HAVANA	G10016	TCTCAAAACCTCTCTCTCTCTTTCTCTCTCTCTCT	241	2	241	1	2.38202	0	0.5	0.987552	6	0	0	241	chr9:59419632-59419666
chr9	-	59424570	59424602	intron	Arih1	HAVANA	G10017	CTTTCTATTTCTCCTCTCCTCCCCTCTATTCCT	107	1	107	1	2.02938	0	0.5	0.990654	2	0	0	107	chr9:59424570-59424602
chr9	-	59440773	59440796	intron	Arih1	HAVANA	G10018	TATTCATTCAACTCCTTATCTTCC	341	6	8	0.0234604	0	0	0.357143	0.973607	14	326	7	8	chr9:59440773-59440796
chr9	-	59444674	59444703	intron	Arih1	HAVANA	G10019	TTTAATTCTAAAATACACCTTTCTCCCTTC	16	0	0	0	NA	0	1	1	1	16	0	0	chr9:59444674-59444703
chr2	-	106965368	106965391	intron	Arl14ep	HAVANA	G5765	TAAAACACTCTCCCTCTCCCTCTC	153	0	0	0	NA	0	0.375	0.96732	8	144	9	0	chr2:106965368-106965391
chr13	+	114015827	114015857	intron	Arl15	HAVANA	G2579	ACACACACACACACACTATGGGGGAAAATTA	219	0	0	0	NA	0	0.318182	0.931507	22	202	17	0	chr13:114015827-114015857
chr6	+	108809765	108809784	intron	Arl8b	HAVANA	G8147	TCCCACTTCATTAAAATCTT	354	2	3	0.00847458	-0.221849	0	0.3	0.980226	10	347	4	3	chr6:108809765-108809784
chr2	+	19264408	19264431	intron	Armc3	HAVANA	G5129	TGTTGAACTCTAACTCAGGGTGTG	337	3	6	0.0178042	0	1	0.333333	0.976261	12	326	5	6	chr2:19264408-19264431
chr11	+	115486052	115486085	intron	Armc7	HAVANA	G1626	TCCCTCCCACCTTCTCTCTCTCCCAGATCCAAAA	220	1	2	0.00909091	-0.69897	0	0.571429	0.972727	14	209	9	2	chr11:115486052-115486085
chr7	+	113244276	113244299	intron	Arntl	HAVANA	G8697	TTTACCCCAGTGCCACCCCTACCC	315	1	1	0.0031746	-1.07918	0	0.333333	0.974603	12	303	11	1	chr7:113244276-113244299
chr5	+	145117875	145117908	intron	Arpc1b	HAVANA	G7585	ATACATAAAATAAATAAACCTTAAAAAAAATTCC	162	0	0	0	NA	0	0.285714	0.969136	7	155	7	0	chr5:145117875-145117908
chr19	+	46737480	46737520	intron	As3mt	ENSEMBL	G4925	CTTTTCTCCTCCTCCTCCCTTTCCCCCTCATTTCTGGGAAC	161	6	6	0.0372671	-0.335792	0	0.235294	0.919255	17	143	12	6	chr19:46737480-46737520
chr8	-	41340478	41340510	3'utr	Asah1	HAVANA	G9399	AATCTGCCATGACTAATACTTACCTCCTAACCC	209	1	209	1	2.32015	0	0.333333	0.990431	3	0	0	209	chr8:41340478-41340510
chr8	-	41363856	41363881	intron	Asah1	HAVANA	G9400	TCTCTTTTCTCTTCCATCTCCTATTC	268	1	268	1	2.42813	0	0.5	0.992537	4	0	0	268	chr8:41363856-41363881
chr15	-	64208447	64208484	coding-intron	Asap1	HAVANA	G3514	GGTAAGTACTTAACTCATCCTCCCACAACTCATTTATA	230	2	4	0.0173913	-0.30103	0.995652	0.272727	0.965217	11	219	7	4	chr15:64208447-64208484
chr15	-	64302640	64302665	intron	Asap1	HAVANA	G3515	CCCTCTCACCACTTCTCAGCACTTCC	258	1	258	1	2.41162	0	0.333333	0.984496	6	0	0	258	chr15:64302640-64302665
chr11	+	31008317	31008348	intron	Asb3	HAVANA	G1378	CATCCATACCTATATATTCTATTTACCTTTTC	273	4	4	0.014652	-0.477121	0	0.117647	0.945055	17	258	11	4	chr11:31008317-31008348
chr11	+	31070908	31070928	intron	Asb3	HAVANA	G1379	CTCACTTCCCTATTACCTCTC	336	0	0	0	NA	0	0.333333	0.994048	3	0	336	0	chr11:31070908-31070928
chr11	+	31071819	31071841	intron	Asb3	HAVANA	G1380	CCTCTCATTCCATCTCTCACAAT	284	3	4	0.0140845	-0.243038	0	0.25	0.96831	12	274	6	4	chr11:31071819-31071841
chr10	+	50666006	50666028	intron	Ascc3	ENSEMBL	G885	CATTATATTTTCATTTATTTTCT	248	1	248	1	2.39445	0	0.4	0.987903	5	0	0	248	chr10:50666006-50666028
chr10	+	50778498	50778537	intron	Ascc3	ENSEMBL	G886	TCTTTCTCCACATCCTCTCCTAATAAACCAACAAATCCAA	80	1	1	0.0125	-0.69897	0	0.428571	0.95	7	75	4	1	chr10:50778498-50778537
chr10	+	50816673	50816694	intron	Ascc3	ENSEMBL	G887	TCCACTATACTCCTATATAATA	326	1	6	0.0184049	-0.176091	0.00306748	0.333333	0.981595	9	312	8	6	chr10:50816673-50816694
chr10	+	50846515	50846557	intron	Ascc3	ENSEMBL	G888	ATTTTATACACACACACACACACACACACACACATATACACAC	77	0	0	0	NA	0	0.4	0.961039	5	71	6	0	chr10:50846515-50846557
chr3	+	89063491	89063511	intron	Ash1l	HAVANA	G6131	TTCACCATGTGCTGTAGAGCA	351	0	0	0	NA	0	0.5	0.994302	4	0	351	0	chr3:89063491-89063511
chr4	-	9452331	9452356	3'utr	Asph	HAVANA	G6933	TGAGAGTCTCTTCACTATTTTATCCA	258	3	5	0.0193798	-0.414973	0	0.235294	0.949612	17	241	12	5	chr4:9452331-9452356
chr4	-	9533138	9533162	intron	Asph	HAVANA	G6934	TACCTTCTCTTCTCCATCCTCCTCT	243	1	242	0.995885	2.08279	0	0.166667	0.979424	6	0	1	242	chr4:9533138-9533162
chr4	-	9564612	9564652	intron	Asph	HAVANA	G6935	TCCCCTATCCCCTCCCCACTGCCCCTCTCACCAACCCACCT	86	1	2	0.0232558	-0.812913	0	0.5	0.94186	10	72	12	2	chr4:9564612-9564652
chr4	-	9597952	9597983	intron	Asph	HAVANA	G6936	TTTCTACAAATCACTCCTCTCACGACTTGCCA	590	6	17	0.0288136	0.0543577	0	0.333333	0.972881	24	559	14	17	chr4:9597952-9597983
chr4	-	9620193	9620212	intron	Asph	HAVANA	G6937	TAAAAGCCAGCAGCTTTTTC	203	1	1	0.00492611	-0.477121	0	0.2	0.980296	5	200	2	1	chr4:9620193-9620212
chr4	-	9632439	9632469	intron	Asph	HAVANA	G6938	AAACTTCTGACACCACATATGCACACACACA	231	1	1	0.004329	-1.30103	0	0.263158	0.939394	19	211	19	1	chr4:9632439-9632469
chr4	-	9635446	9635466	intron	Asph	HAVANA	G6939	CAATTTTTCTCCTAACTCTTC	23	1	1	0.0434783	0	0	0.5	0.956522	2	22	0	1	chr4:9635446-9635466
chr4	-	9649330	9649361	intron	Asph	HAVANA	G6940	CCCTACCCTTTCCTTTCATAACAAACACAAAT	256	4	5	0.0195312	-0.880814	0	0.315789	0.949219	19	214	37	5	chr4:9649330-9649361
chr4	-	66051121	66051163	intron	Astn2	ENSEMBL	G7021	AGACTGAGGTTCCCAGGAAAGAAGGGAAGAAGAATCAGAGGGA	40	1	1	0.025	-0.60206	0	0.5	0.95	4	36	3	1	chr4:66051121-66051163
chr12	+	3452683	3452705	intron	Asxl2	HAVANA	G1938	TTTCTTATCAATATCCTTTCACT	238	3	5	0.0210084	-0.414973	0.00420168	0.307692	0.962185	13	221	12	5	chr12:3452683-3452705
chr12	+	3468721	3468765	intron	Asxl2	HAVANA	G1939	CTCCCTCCCTCTCTCTCTCTCTCTCTCCCTCTCACAAAAAAACAA	29	2	2	0.0689655	-0.60206	0	0.222222	0.758621	9	20	7	2	chr12:3468721-3468765
chr12	+	3471410	3471432	intron	Asxl2	HAVANA	G1940	ATAGGACTGGAGAGATGGCTCAC	359	1	2	0.00557103	-0.30103	0	0.428571	0.988858	7	354	3	2	chr12:3471410-3471432
chr12	+	3491848	3491882	intron	Asxl2	HAVANA	G1941	CATTTGTCCAAGAATTTCATATCCATTGTTTTTAA	39	1	39	1	1.59106	0	1	1	1	0	0	39	chr12:3491848-3491882
chr19	-	32688583	32688614	intron	Atad1	ENSEMBL	G5034	TCCCCATCCCATATCTCCTCCCCATCCCACCC	155	0	0	0	NA	0	0.375	0.967742	8	150	5	0	chr19:32688583-32688614
chr12	+	4917630	4917649	5'utr	Atad2b	ENSEMBL	G1947	TGCCCGCCGGCGGGCCGGCC	6	0	0	0	NA	0	1	1	2	0	6	0	chr12:4917630-4917649
chr11	+	80120195	80120225	intron	Atad5	ENSEMBL	G1526	TGCTCTTAACCACTAAATTATCTCTCTATCC	190	2	2	0.0105263	-0.39794	0	0.0909091	0.947368	11	184	4	2	chr11:80120195-80120225
chr7	-	130486730	130486757	intron	Ate1	HAVANA	G9029	CCTCCTCCTCCTTCTCTCTTCTTCCTCT	308	2	2	0.00649351	-0.30103	0	0.222222	0.977273	9	303	3	2	chr7:130486730-130486757
chr2	-	73834201	73834228	intron	Atf2	ENSEMBL	G5702	CCTTTACCTTAAAATTAAAACTATACCC	305	1	1	0.00327869	-1.34242	0.00327869	0.277778	0.957377	18	283	21	1	chr2:73834201-73834228
chr1	-	170759000	170759023	intron	Atf6	HAVANA	G733	CCAACTAAGCATTTCTTATATCAC	274	1	1	0.00364964	-0.954243	0	0.230769	0.963504	13	265	8	1	chr1:170759000-170759023
chr1	-	170796974	170796998	intron	Atf6	HAVANA	G734	TCCCCTTCTTTTCTTCCTCTAACCC	347	3	6	0.0172911	-0.263241	0	0.1875	0.962536	16	331	10	6	chr1:170796974-170796998
chr1	-	170823340	170823361	intron	Atf6	HAVANA	G735	CTCAATATTTCATTTATTTCTC	305	2	3	0.00983607	-0.477121	0	0.285714	0.967213	14	294	8	3	chr1:170823340-170823361
chr15	-	102533000	102533028	3'utr	Atf7	HAVANA	G3608	CTCTCAACAACCTTTTCATCTTCTCACCC	178	0	0	0	NA	0	0.266667	0.938202	15	168	10	0	chr15:102533000-102533028
chr15	-	102538053	102538085	3'utr	Atf7	HAVANA	G3609	TCACACACACACACACAAAATATTTTTTCAATC	179	1	179	1	2.25285	0	0.333333	0.988827	3	0	0	179	chr15:102538053-102538085
chr6	+	136525879	136525904	intron	Atf7ip	HAVANA	G8216	CTCTCACTCTCCACTCCCTCCCCCAT	47	1	47	1	1.6721	0	0.333333	0.957447	3	0	0	47	chr6:136525879-136525904
chr6	+	136582436	136582455	coding	Atf7ip	HAVANA	G8217	CCACCATCCTTTCAAACTCC	326	2	2	0.00613497	-0.60206	0	0.333333	0.981595	9	317	7	2	chr6:136582436-136582455
chr13	-	91012581	91012601	intron	Atg10	ENSEMBL	G2731	TCTCCTTTTCCATCTCTCCCT	360	0	0	0	NA	0	0.333333	0.994444	3	358	2	0	chr13:91012581-91012601
chr13	-	91065565	91065588	intron	Atg10	ENSEMBL	G2732	TCTTTAATTCCTCTATTATCATCA	295	1	1	0.00338983	-0.845098	0	0.444444	0.983051	9	288	6	1	chr13:91065565-91065588
chr13	-	91114639	91114681	intron	Atg10	ENSEMBL	G2733	CTCCCGGTAATCCTCACCCAAGAGGGATCTACCACCTTCCAGT	38	0	0	0	NA	0	0.25	0.921053	4	35	3	0	chr13:91114639-91114681
chr14	-	47564246	47564277	intron	Atg14	ENSEMBL	G3051	AAGTAATTCTCTCTCTCTCTCACACACACACA	275	1	3	0.0109091	-0.937852	0.00727273	0.5	0.967273	18	247	25	3	chr14:47564246-47564277
chr4	+	99215824	99215843	intron	Atg4c	ENSEMBL	G6793	GCAGGGCTTTTACTTTGAAA	330	0	0	0	NA	0	0.166667	0.984848	6	0	330	0	chr4:99215824-99215843
chr4	+	99224893	99224920	intron	Atg4c	ENSEMBL	G6794	ACTAACCATCAAAACACACTTTTAAAAT	193	2	2	0.0103627	-0.39794	0	0.111111	0.958549	9	187	4	2	chr4:99224893-99224920
chr6	+	114686716	114686758	intron	Atg7	HAVANA	G8164	TTCCTCCAGACTCTACTCCCCCTCCCCTGCCCATCACCATTAC	54	0	0	0	NA	0	0.25	0.944444	4	51	3	0	chr6:114686716-114686758
chr6	+	114733254	114733282	intron	Atg7	HAVANA	G8165	TAAAATTCCACATAAAACTCTCTCACCTC	308	2	3	0.00974026	-0.522879	0	0.25	0.970779	12	296	9	3	chr6:114733254-114733282
chr12	+	69909701	69909720	intron	Atl1	ENSEMBL	G2030	AAGCCTTTGTTGTTTGATTT	304	1	304	1	2.48287	0	0.25	0.990132	4	0	0	304	chr12:69909701-69909720
chr6	-	124747328	124747355	coding	Atn1	HAVANA	G8468	CTCCACCTGCCCTGAGACCCCTCAACAA	272	0	0	0	NA	0	0.142857	0.955882	14	260	12	0	chr6:124747328-124747355
chr5	+	72206686	72206719	retained_intron	Atp10d	HAVANA	G7397	AACTCTTCATCTCTCAACGCCTAAACCTTCACTC	139	3	3	0.0215827	-0.30103	0	0.1	0.935252	10	131	5	3	chr5:72206686-72206719
chr3	+	35807317	35807340	intron	Atp11b	HAVANA	G6012	CAAATTCAAATCTGCCTCAACTCC	208	1	208	1	2.31806	0	0.333333	0.990385	3	0	0	208	chr3:35807317-35807340
chr16	-	30318899	30318939	intron	Atp13a3	ENSEMBL	G3878	TCTCTCTAGCTCCCTTCCTTTTCCTCTCCCTCCCATCCTCC	126	1	1	0.00793651	-0.69897	0	0.142857	0.952381	7	121	4	1	chr16:30318899-30318939
chr16	-	29247444	29247486	intron	Atp13a5	HAVANA	G3873	CATCTGTCTCAGTCAGCTGCTGGTCGAGCCTCTCAGAGGACAG	71	3	3	0.0422535	0.477121	0	0.25	0.957746	4	68	0	3	chr16:29247444-29247486
chr3	-	101592505	101592525	coding	Atp1a1	HAVANA	G6501	CACACCCCCTCCCACTACTCC	368	1	1	0.00271739	-0.60206	0	0.444444	0.986413	9	364	3	1	chr3:101592505-101592525
chr3	-	101595118	101595141	intron	Atp1a1	HAVANA	G6502	CCCTCTCTCCCTTCCCCCTCCTCC	155	0	0	0	NA	0	0.142857	0.96129	7	153	2	0	chr3:101595118-101595141
chr1	-	164437235	164437276	3'utr	Atp1b1	HAVANA	G711	TTTGAACTTTATAAAAAGCAATGCAGTACCCCATAGACTGGT	47	2	2	0.0425532	-0.39794	0	0.125	0.851064	8	41	4	2	chr1:164437235-164437276
chr11	-	69600727	69600750	3'utr	Atp1b2	HAVANA	G1772	TTTCCTTTCATCTCTTCACACTTC	513	4	7	0.0136452	-0.109144	0	0.235294	0.974659	17	498	8	7	chr11:69600727-69600750
chr9	-	96358392	96358434	intron	Atp1b3	HAVANA	G10117	TTGAACTCAATTTGTCAAGCTTGGTGGCAGGCATAGTTACCTC	142	1	1	0.00704225	-0.778151	0	0.111111	0.943662	9	136	5	1	chr9:96358392-96358434
chr5	-	122488781	122488803	intron	Atp2a2	HAVANA	G7862	CCTCCTTCCCTTCCTCCCCCTTC	277	0	0	0	NA	0	0.5	0.99278	4	276	1	0	chr5:122488781-122488803
chr11	+	72991977	72992004	3'utr	Atp2a3	ENSEMBL	G1496	CCCCACCCCAGCTCTGCAACCTTTCCCC	277	2	2	0.00722022	-0.812913	0	0.133333	0.953069	15	263	12	2	chr11:72991977-72992004
chr1	-	133772981	133773023	intron	Atp2b4	HAVANA	G622	CCCCGGACTTTTTCATCTACTCATCAGAACCTGTTCCTTCTGG	43	3	5	0.116279	0.221849	0	0.333333	0.906977	6	36	2	5	chr1:133772981-133773023
chr16	-	84834829	84834849	5'utr	Atp5j	HAVANA	G3974	GGCGGCGGCGGTGACTCTGGC	541	1	541	1	2.7332	1	0.333333	0.992606	6	0	0	541	chr16:84834829-84834849
chrX	+	12602454	12602474	intron	Atp6ap2	HAVANA	G10238	GAAATCTCCAGTAAAACAAAA	261	0	0	0	NA	0	0.5	0.996169	2	0	261	0	chrX:12602454-12602474
chrX	+	12614807	12614840	intron	Atp6ap2	HAVANA	G10239	CTCTTTCTCTCTCTCCCTATCCCCCCCCCCCCAA	7	0	0	0	NA	0	0.166667	0.285714	6	2	5	0	chrX:12614807-12614840
chr4	-	117885046	117885068	intron	Atp6v0b	HAVANA	G7110	CCTTTTTTCCCCTTCCCATCTCT	303	1	303	1	2.48144	0	0.333333	0.993399	3	0	0	303	chr4:117885046-117885068
chr8	-	105561106	105561125	intron	Atp6v0d1	HAVANA	G9510	ACCTCACTACACCCTCTCTC	418	2	2	0.00478469	-0.812913	0.00239234	0.272727	0.980861	11	404	12	2	chr8:105561106-105561125
chr16	-	44127395	44127436	intron	Atp6v1a	HAVANA	G3908	TTCTCCTCTACTCTCTCTCTCTCTCTCTCTCTCTCTCTCTCT	29	4	4	0.137931	0.30103	0	0.333333	0.793103	9	24	1	4	chr16:44127395-44127436
chr15	+	38667990	38668015	intron	Atp6v1c1	ENSEMBL	G3256	GCCGTCAGCATCTTCCCTCTTCCCTG	13	1	1	0.0769231	-0.30103	1	0.333333	0.846154	3	11	1	1	chr15:38667990-38668015
chr1	+	5084663	5084693	intron	Atp6v1h	HAVANA	G5	TAAATTAATTTTAACATTTCCTTCTCTCCAT	250	4	10	0.04	-0.113943	0	0.285714	0.96	14	228	12	10	chr1:5084663-5084693
chr1	+	5106751	5106792	intron	Atp6v1h	HAVANA	G6	TGTCATTCGGTGGACTCCTATTTATACCCTCCAAACATCACA	109	2	4	0.0366972	0	0	0.333333	0.963303	6	102	3	4	chr1:5106751-5106792
chrX	+	106047880	106047922	intron	Atp7a	HAVANA	G10305	CCAACTATCTAAACAAACAAACAAACAAACAAACAAAACAAAC	204	0	0	0	NA	0	0.222222	0.931373	18	184	20	0	chrX:106047880-106047922
chr5	-	67776222	67776247	intron	Atp8a1	HAVANA	G7746	TTCCTTTCCTTTCCCAACTAAATCTT	277	1	277	1	2.44248	0	0.2	0.98556	5	0	0	277	chr5:67776222-67776247
chr5	-	67780212	67780254	intron	Atp8a1	HAVANA	G7747	ATCCACATAAAAATATGGACAGTGTCCTTTTTTCAAAATCTAT	151	4	6	0.0397351	-0.176091	0	0.25	0.940397	12	137	8	6	chr5:67780212-67780254
chr14	-	60107955	60107975	intron	Atp8a2	HAVANA	G3089	CGTGGCATCTGCTGTGAATCT	355	0	0	0	NA	0	0.2	0.988732	5	0	355	0	chr14:60107955-60107975
chr18	-	64563765	64563789	intron	Atp8b1	ENSEMBL	G4744	GAGTAGCTCAGTTGGTAGAGGGTCA	683	1	2	0.00292826	-2.53148	1	0.307692	0.986823	13	2	679	2	chr18:64563765-64563789
chr2	-	126413778	126413798	intron	Atp8b4	HAVANA	G5813	TAATGGGGCTAGGAGGGATGG	411	1	6	0.0145985	-0.477121	0.00243309	0.333333	0.970803	18	388	17	6	chr2:126413778-126413798
chr18	-	80740451	80740477	intron	Atp9b	ENSEMBL	G4779	CAACCACCCTTCCTTCACACATTTTTC	9	1	9	1	0.954243	0	0.5	0.888889	2	0	0	9	chr18:80740451-80740477
chr8	-	109733141	109733174	coding	Atxn1l	ENSEMBL	G9524	CTAATTTCCTACCCAGTCCTCTCCTCTCTCCTTC	109	2	2	0.0183486	-0.30103	0	0.166667	0.954128	6	104	3	2	chr8:109733141-109733174
chr5	+	121801809	121801838	intron	Atxn2	HAVANA	G7509	GTTCTCCTCCCATTCTAATACCATCTCTTA	248	5	5	0.0201613	-0.0791812	0	0.2	0.967742	10	238	5	5	chr5:121801809-121801838
chr7	-	126491899	126491923	3'utr	Atxn2l	HAVANA	G9013	CCCATCCTCTCATCTATTCCCCCCC	462	4	8	0.017316	-0.243038	0.0021645	0.384615	0.965368	26	441	13	8	chr7:126491899-126491923
chr7	-	126491967	126491986	3'utr	Atxn2l	HAVANA	G9014	GGTCCAACGGGGGTGGGGGA	313	1	1	0.00319489	-1.04139	1	0.3	0.977636	10	302	10	1	chr7:126491967-126491986
chr7	-	126502012	126502036	intron	Atxn2l	HAVANA	G9015	CGGCCCCCTCCTCGCCCTCCTCAAC	327	0	0	0	NA	0	0.307692	0.972477	13	314	13	0	chr7:126502012-126502036
chr7	-	126503207	126503232	5'utr	Atxn2l	HAVANA	G9016	CTTTCCCTTCCCTCTTATTTCTCTTC	79	1	1	0.0126582	-0.69897	0	0.0909091	0.873418	11	74	4	1	chr7:126503207-126503232
chr14	+	14100291	14100316	coding	Atxn7	ENSEMBL	G2802	TAAGGCCCAAGGAATCTTCTGCTCTC	288	3	3	0.0104167	-0.564271	0	0.230769	0.965278	13	275	10	3	chr14:14100291-14100316
chr7	-	75776191	75776217	lincRNA_intron	AU020206	HAVANA	G8890	CTTTCCTCCACCATTCTACTCCTAACC	312	4	5	0.0160256	-0.342423	0	0.266667	0.964744	15	297	10	5	chr7:75776191-75776217
chr2	+	112599441	112599460	intron	Aven	HAVANA	G5337	AGGTGGGAGACTGTGTAGCA	354	0	0	0	NA	0	0.5	0.997175	2	0	354	0	chr2:112599441-112599460
chr15	-	38492028	38492064	intron	Azin1	HAVANA	G3470	AACAAACACATATACATACCATACACCTTACAAATAT	203	1	1	0.00492611	-0.778151	0	0.285714	0.975369	7	197	5	1	chr15:38492028-38492064
chr15	-	38499612	38499641	intron	Azin1	HAVANA	G3471	TGAATTTCTGCTCCTCTTATCTCTACCTTC	279	8	15	0.0537634	0.176091	0	0.277778	0.953405	18	255	9	15	chr15:38499612-38499641
chr7	+	127457146	127457185	processed_transcript	B130055M24Rik	HAVANA	G8737	TCTCTTTATAAACATCAACTCTCCACACTGGCTTACTCTG	137	5	5	0.0364964	-0.255273	1	0.153846	0.919708	13	124	8	5	chr7:127457146-127457185
chr2	-	101579733	101579752	intron	B230118H07Rik	HAVANA	G5754	TTTCTCCTTTCTATTTCCTC	272	0	0	0	NA	0	0.5	0.992647	4	272	0	0	chr2:101579733-101579752
chr9	+	69829531	69829573	lincRNA_intron	B230323A14Rik	ENSEMBL	G9743	TAAGCAAAGCCTTAAAGGGAAGCAACAACCTACATCTGTAGAC	200	0	0	0	NA	0	0.375	0.975	8	191	9	0	chr9:69829531-69829573
chr13	+	13966456	13966497	coding-intron	B3galnt2	ENSEMBL	G2394	CGGTGGGTTTTCTGAATTATTCCCTAACCTGGTTCAAGAATT	68	1	1	0.0147059	-0.477121	0	0.25	0.955882	4	65	2	1	chr13:13966456-13966497
chr16	+	96287021	96287063	intron	B3galt5	HAVANA	G3806	CATCTACTATTTCTCCATTAACTACCATATACCTATTGATAAT	56	0	0	0	NA	0	0.333333	0.964286	3	54	2	0	chr16:96287021-96287063
chr19	+	8922289	8922332	intron	B3gat3	ENSEMBL	G4814	AACACACACACACAAATACTCAACAACAAAACCAACAAACAAAC	88	0	0	0	NA	0	0.142857	0.931818	7	83	5	0	chr19:8922289-8922332
chr17	+	48324723	48324748	3'utr	B430306N03Rik	HAVANA	G4167	ACTAGCATTCACTCTGCAAACTGTGT	176	1	1	0.00568182	-0.778151	0	0.125	0.960227	8	170	5	1	chr17:48324723-48324748
chr2	-	167303061	167303095	intron	B4galt5	HAVANA	G5916	CTCTCTCTCCCTCCCTCCCTCTCCCTCTTAAAAAC	114	2	2	0.0175439	-0.69897	0	0.4	0.921053	15	103	9	2	chr2:167303061-167303095
chr8	+	71397695	71397720	5'utr	Babam1	HAVANA	G9181	CACTATCCCCCCTTCATCTAACCACT	6	0	0	0	NA	0	1	1	1	6	0	0	chr8:71397695-71397720
chr16	+	87704674	87704697	intron	Bach1	HAVANA	G3783	TCTTATCCATCCTAACATCCTATC	370	1	1	0.0027027	-0.954243	0	0.0714286	0.964865	14	361	8	1	chr16:87704674-87704697
chr16	+	87717204	87717223	intron	Bach1	HAVANA	G3784	CTTACACTAATTCCTCCCCA	99	0	0	0	NA	0	0.5	0.989899	2	99	0	0	chr16:87717204-87717223
chr7	+	128531582	128531608	intron	Bag3	HAVANA	G8742	TTCCTTAACATTTTCCTTTTTCCTCCC	180	3	4	0.0222222	-0.30103	0	0.3	0.961111	10	169	7	4	chr7:128531582-128531608
chr7	+	128541820	128541852	coding	Bag3	HAVANA	G8743	CAGCTGCCTCTGACTGCTCATCCTCTTCCTCCT	237	2	3	0.0126582	-0.367977	0	0.181818	0.962025	11	228	6	3	chr7:128541820-128541852
chr8	+	121953167	121953189	intron	Banp	HAVANA	G9319	CTCTTCCCCTTCATTTTCTCTCT	286	1	1	0.0034965	-0.845098	0	0.3	0.975524	10	279	6	1	chr8:121953167-121953189
chr1	-	71072987	71073012	intron	Bard1	HAVANA	G481	CATAAAATGGAGCAAGGAGCAGGGAC	305	0	0	0	NA	0	0.125	0.954098	16	292	13	0	chr1:71072987-71073012
chr7	-	45461777	45461796	3'utr	Bax	HAVANA	G8855	GGGAAGGGGAAAGGCATTTT	335	0	0	0	NA	1	0.4	0.991045	5	334	1	0	chr7:45461777-45461796
chr7	-	45466260	45466293	intron-coding	Bax	HAVANA	G8856	CCTTTCCTCCTCTCTCCCCCAGGGCCCACCAGCT	46	0	0	0	NA	0	0.4	0.934783	5	42	4	0	chr7:45466260-45466293
chr12	-	54952135	54952168	intron	Baz1a	ENSEMBL	G2241	CACCACCACCACCACCACCACCTGGCTAGCTTTC	181	1	1	0.00552486	-0.845098	0	0.153846	0.939227	13	174	6	1	chr12:54952135-54952168
chr5	+	135187514	135187534	5'utr	Baz1b	HAVANA	G7550	CTCACCCCTCCCCTCCCCCAT	77	0	0	0	NA	0	0.4	0.961039	5	77	0	0	chr5:135187514-135187534
chr5	+	135205821	135205842	intron	Baz1b	HAVANA	G7551	TTCTAATCCCTCCTGGTCCTCA	403	3	4	0.00992556	-0.439333	0	0.384615	0.980149	13	389	10	4	chr5:135205821-135205842
chr10	+	128097668	128097693	intron	Baz2a	ENSEMBL	G1055	TGCTCTCGCATCATCCCTTTCTTTCC	248	1	248	1	2.39445	0	0.333333	0.991935	3	0	0	248	chr10:128097668-128097693
chr2	-	59932714	59932752	intron	Baz2b	ENSEMBL	G5679	ACTTAATTCATATAAACACTTTTTAAAAAAAAAATCTTC	148	2	2	0.0135135	-1	0	0.153846	0.925676	13	127	19	2	chr2:59932714-59932752
chr19	-	53939726	53939750	intron	Bbip1	ENSEMBL	G5080	TTTCTATCTACCACTTTTAACACTA	324	3	4	0.0123457	-0.653213	0	0.277778	0.959877	18	303	17	4	chr19:53939726-53939750
chr3	+	37318542	37318584	intron	Bbs12	HAVANA	G6016	CCTTTCTCTTTCCCTCCCCATTCCCCTTCCCCTCCCCTCCCCT	29	2	5	0.172414	-0.30103	0	0.357143	0.689655	14	15	9	5	chr3:37318542-37318584
chr9	+	22632915	22632956	intron	Bbs9	HAVANA	G9607	TACTTCCATTCCAGCATCATGTCTTGGTTCAGGAATGCTTCT	22	0	0	0	NA	0	0.25	0.863636	4	20	2	0	chr9:22632915-22632956
chr16	-	50277754	50277776	intron	Bbx	HAVANA	G3912	TTCTATCTCACTTAACCTAATCT	380	1	380	1	2.57978	0	0.25	0.992105	4	0	0	380	chr16:50277754-50277776
chr16	-	50374311	50374353	intron	Bbx	HAVANA	G3913	CCCTCCCCTCCTCTACCTGTCTCCCTCCCTACCTCCCTCCCTC	7	0	0	0	NA	0	0.5	0.857143	2	7	0	0	chr16:50374311-50374353
chr16	-	50390216	50390235	intron	Bbx	HAVANA	G3914	ACCTTCCTCCTCTCTCTCTC	339	0	0	0	NA	0	0.5	0.9941	4	339	0	0	chr16:50390216-50390235
chr17	+	16959994	16960015	lincRNA_intron	BC002059	HAVANA	G4041	TACCTATTTCTCTATATTCTCC	247	3	4	0.0161943	-0.176091	0	0.384615	0.967611	13	238	5	4	chr17:16959994-16960015
chr13	+	24802060	24802102	5'utr	BC005537	HAVANA	G2425	TTCCTACTTAACTCTCTTCCCGCCTCCTCTACCCGGGCGGGAA	367	8	13	0.0354223	-0.0621479	0.0027248	0.32	0.953678	25	340	14	13	chr13:24802060-24802102
chr7	+	120688735	120688761	intron	BC030336	HAVANA	G8719	TAAAATCTTACTAACAAACTCCACTCA	259	2	2	0.00772201	-0.812913	0	0.1875	0.949807	16	245	12	2	chr7:120688735-120688761
chr7	+	120697805	120697831	intron	BC030336	HAVANA	G8720	ATTTCTCCCCTCTTCCCACCCCTTTCA	113	1	113	1	2.05308	0	1	1	1	0	0	113	chr7:120697805-120697831
chr9	+	45245713	45245732	intron	BC049352	HAVANA	G9657	GGCGGATCCTTCCTGCTTCC	5	2	5	1	0.69897	0	0.5	0.8	2	0	0	5	chr9:45245713-45245732
chr1	-	163947700	163947742	intron	BC055324	HAVANA	G709	TGGCTACTTATGGCACACAAAATTTGACCCAGTTACCCTATAA	44	0	0	0	NA	0	0.166667	0.886364	6	41	3	0	chr1:163947700-163947742
chr1	-	163969784	163969815	intron	BC055324	HAVANA	G710	AAAAACAACAACAACAAAAAACCCTATCAAAT	130	0	0	0	NA	0.00769231	0.125	0.946154	8	124	6	0	chr1:163969784-163969815
chr12	-	31620682	31620724	intron	Bcap29	ENSEMBL	G2213	GTTAGTTGACTTTTGTTTACTTTTCGAGGCAGATTCTCTTTAA	23	1	1	0.0434783	-0.30103	1	0.333333	0.913043	3	21	1	1	chr12:31620682-31620724
chr3	+	122460372	122460404	intron	Bcar3	HAVANA	G6246	CTTTCTTCTCCTCTTCCCAACCCCTCCCATCCC	234	3	4	0.017094	-0.352183	0	0.142857	0.948718	14	222	8	4	chr3:122460372-122460404
chr3	+	122474663	122474696	intron	Bcar3	HAVANA	G6247	TCCTCCCCATACCCTTTTCCATCTTCTTAAAACC	7	0	0	0	NA	0	1	1	1	7	0	0	chr3:122474663-122474696
chr3	+	122501582	122501604	intron	Bcar3	HAVANA	G6248	TACTCTCCTTTTCCTCTCCTCTC	215	1	1	0.00465116	-0.60206	0	0.181818	0.95814	11	211	3	1	chr3:122501582-122501604
chr11	+	85536589	85536612	intron	Bcas3	HAVANA	G1548	CTCCCCCTCTCTCCTCCCTATCCT	7	1	7	1	0.845098	0	1	1	1	0	0	7	chr11:85536589-85536612
chr6	-	144998007	144998038	3'utr	Bcat1	HAVANA	G8503	TCTGCTGGGCACCATCAACAAATTAATATTAT	250	2	2	0.008	-0.69897	0	0.3	0.972	10	239	9	2	chr6:144998007-144998038
chr7	+	45583070	45583089	intron	Bcat2	HAVANA	G8580	ATTTCTACAGCTACGGAGTC	193	0	0	0	NA	0	0.428571	0.979275	7	187	6	0	chr7:45583070-45583089
chr1	-	106595057	106595095	intron	Bcl2	HAVANA	G561	CAAAAACTCATCTTCAAAACTTATTTTCTTTCAAATACA	137	1	137	1	2.13672	0	1	1	2	0	0	137	chr1:106595057-106595095
chr1	-	106714019	106714042	5'utr	Bcl2	HAVANA	G562	CCCTCCCCCACCACCTCCTTCTCC	51	0	0	0	NA	0	0.5	0.960784	4	49	2	0	chr1:106714019-106714042
chr2	-	152789027	152789052	intron	Bcl2l1	HAVANA	G5870	TTCCTCTTCTCCACCCACATCTTTCC	5	0	0	0	NA	0	0.5	0.8	2	4	1	0	chr2:152789027-152789052
chr2	-	152791196	152791238	intron	Bcl2l1	HAVANA	G5871	CTGGCCCTGGTTGAGAATAAGGACACACACACACACACACATT	177	0	0	0	NA	0	0.3	0.960452	10	105	72	0	chr2:152791196-152791238
chr2	-	152804696	152804733	intron	Bcl2l1	HAVANA	G5872	TGAGCCCAGCCCACCCACTTCCTTCTCCTCCCCCACCC	39	0	0	0	NA	0	0.333333	0.897436	6	31	8	0	chr2:152804696-152804733
chr2	+	128159522	128159541	3'utr	Bcl2l11	HAVANA	G5388	GGGCTGGCTCTACTTCCATC	297	1	1	0.003367	0	0	0.6	0.993266	5	296	0	1	chr2:128159522-128159541
chr6	+	120878062	120878089	intron	Bcl2l13	HAVANA	G8176	ACCCATTCCTTTCCCATCTCCAACTCCA	149	0	0	0	NA	0	0.25	0.979866	4	147	2	0	chr6:120878062-120878089
chr7	-	19818664	19818706	intron	Bcl3	HAVANA	G8799	ACACTCATACACTCTCTCACACACACTCACACACACACACACT	57	1	1	0.0175439	-1	0.0175439	0.3	0.877193	10	47	9	1	chr7:19818664-19818706
chr16	-	23987409	23987443	intron	Bcl6	HAVANA	G3868	CTCCCTTTCCTAAATTTAATTTCATTTTTCCCCCT	136	1	136	1	2.13354	0	0.75	0.992647	4	0	0	136	chr16:23987409-23987443
chr5	+	123344585	123344619	5'utr	Bcl7a	HAVANA	G7523	CCTCTCTCTCTCTCTTTCCTCTCTCTCTCCCTCCC	60	1	4	0.0666667	-0.09691	0	0.25	0.9	8	52	4	4	chr5:123344585-123344619
chr3	-	97227574	97227597	processed_transcript	Bcl9	HAVANA	G6491	CCCCGGAGGGGGCGGGCCCTGGCG	118	1	64	0.542373	0.0658173	0	0.866667	0.983051	15	0	54	64	chr3:97227574-97227597
chr9	+	44507837	44507856	coding	Bcl9l	ENSEMBL	G9651	AACTCTTCCTCCACCCTGGG	397	1	2	0.00503778	-0.60206	1	0.555556	0.989924	9	388	7	2	chr9:44507837-44507856
chr8	+	117111237	117111279	intron	Bco1	ENSEMBL	G9299	CACTATTTTAACTTCCTGAGTTTTAGGCTCCAATTCATTTTAT	8	0	0	0	NA	0	0.333333	0.75	3	6	2	0	chr8:117111237-117111279
chrX	-	12058736	12058756	coding	Bcor	HAVANA	G10378	TCCAGCCATATACCCTTTCCT	396	2	3	0.00757576	-0.564271	0	0.1875	0.967172	16	383	10	3	chrX:12058736-12058756
chr10	+	75097235	75097277	intron	Bcr	ENSEMBL	G946	GATAAGTGGTGTGAACATGTCCAGATAAACATGCCTACTCCAG	103	0	0	0	NA	1	0.142857	0.941748	7	97	6	0	chr10:75097235-75097277
chr12	-	109068078	109068099	intron	Begain	HAVANA	G2353	GGGCGCGGGGCGGGGCTGGGCG	9	0	0	0	NA	1	0.5	0.777778	4	0	9	0	chr12:109068078-109068099
chr6	+	108665066	108665102	coding	Bhlhe40	HAVANA	G8145	CCCTTCTATCTCATCCCACCATCGGCCACTGCCTACC	185	1	1	0.00540541	-0.778151	0	0.375	0.972973	8	179	5	1	chr6:108665066-108665102
chr15	+	83529881	83529906	intron	Bik	ENSEMBL	G3355	ATGTAGCTCAGTTGGTAGAGCGGCGG	410	1	1	0.00243902	-2.61172	0.0121951	0.285714	0.987805	7	1	408	1	chr15:83529881-83529906
chr9	-	7850286	7850324	intron	Birc3	HAVANA	G9885	CTCTCACACACACAAACACACACTCATACACACATACTC	165	1	1	0.00606061	-1.14613	0	0.111111	0.90303	18	151	13	1	chr9:7850286-7850324
chr9	-	7863129	7863162	intron	Birc3	HAVANA	G9886	AGTTTCCCAGAACTGAACAAACCAGTTCCAGGAA	248	1	248	1	2.39445	0	1	1	1	0	0	248	chr9:7863129-7863162
chr17	+	74676098	74676136	intron	Birc6	HAVANA	G4205	ACTCTCTCTCTCTCTCTCCCTCCCTCCCTCTCCCTCTCC	40	1	40	1	1.60206	0	1	1	1	0	0	40	chr17:74676098-74676136
chr17	+	74682053	74682078	intron	Birc6	HAVANA	G4206	TACTTTCCCACACATCCACTCACCCC	345	1	1	0.00289855	-1.25527	0	0.4	0.973913	15	327	17	1	chr17:74682053-74682078
chr2	-	157561863	157561886	intron	Blcap	HAVANA	G5888	CCTCTTCCCCCCTCCTCTCCCACC	61	0	0	0	NA	0	0.5	0.934426	8	50	11	0	chr2:157561863-157561886
chr7	-	80494903	80494925	intron	Blm	HAVANA	G8898	TACCAAACACACATCTAAACTCC	205	1	1	0.00487805	-1.04139	0	0.25	0.956098	12	194	10	1	chr7:80494903-80494925
chr2	+	127080222	127080242	intron	Blvra	HAVANA	G5382	CAGTGGAAAAAGGGGGAAAAT	392	0	0	0	NA	0.00255102	0.3	0.982143	10	382	10	0	chr2:127080222-127080242
chr2	-	172929960	172929981	intron	Bmp7	HAVANA	G5930	TGATTAAACTTTCCTCAAGCCT	206	1	1	0.00485437	-0.90309	0	0.25	0.970874	8	198	7	1	chr2:172929960-172929981
chr14	-	34484130	34484152	intron	Bmpr1a	HAVANA	G3036	CTCTCCTATCTCATCCTACTTTA	284	1	1	0.00352113	-0.845098	0	0.272727	0.971831	11	277	6	1	chr14:34484130-34484152
chr14	-	34486382	34486403	intron	Bmpr1a	HAVANA	G3037	TAGTAGCTCAGTTGGCAGAGCG	8	0	0	0	NA	1	1	1	1	0	8	0	chr14:34486382-34486403
chr1	+	59867578	59867602	coding	Bmpr2	HAVANA	G96	CAAACACAACCACCACAAACACCAC	161	0	0	0	NA	0	0.25	0.962733	8	157	4	0	chr1:59867578-59867602
chr1	+	59872740	59872782	3'utr	Bmpr2	HAVANA	G97	CCATCTCATTAAAATATATATAAAACAAATAATTCCTCGAACT	100	3	5	0.05	0.09691	0	0.25	0.94	8	92	3	5	chr1:59872740-59872782
chr6	-	13639462	13639493	intron	Bmt2	HAVANA	G8264	CCTTCAACCTACAGCCTCTCCTTTAAACCTCT	253	4	5	0.0197628	-0.255273	0	0.428571	0.968379	14	240	8	5	chr6:13639462-13639493
chr6	-	13649427	13649449	intron	Bmt2	HAVANA	G8265	TCCCATCACCTTCCTCCAACCCA	234	0	0	0	NA	0	0.285714	0.978632	7	228	6	0	chr6:13649427-13649449
chr4	-	84563312	84563331	intron	Bnc2	HAVANA	G7048	CTGGATTTTTGTCCAACTTC	143	3	3	0.020979	0.176091	0	0.125	0.951049	8	139	1	3	chr4:84563312-84563331
chr17	+	26792064	26792088	coding	Bnip1	HAVANA	G4064	TCTTCCTGGCCCTGGCCCTCTTCCT	293	5	7	0.0238908	-0.497325	0	0.210526	0.948805	19	265	21	7	chr17:26792064-26792088
chr14	+	99051860	99051882	intron	Bora	ENSEMBL	G2963	TTCACCCATAATCAATACTCACC	343	2	2	0.0058309	-0.812913	0.00291545	0.3125	0.96793	16	329	12	2	chr14:99051860-99051882
chr8	+	70158932	70158951	intron	Borcs8	HAVANA	G9175	CGGTGGGGGGCGGGGGGAAC	95	0	0	0	NA	0	1	1	1	0	95	0	chr8:70158932-70158951
chr10	-	85978832	85978853	intron	Bpifc	HAVANA	G1220	CATGATCACCATCAACATCAAC	21	0	0	0	NA	0	1	1	1	21	0	0	chr10:85978832-85978853
chr11	-	107110909	107110935	coding	Bptf	HAVANA	G1905	GGTGCCTGGTGTGACTGACTGTGTCGC	355	0	0	0	NA	1	0.4	0.991549	5	0	355	0	chr11:107110909-107110935
chr6	-	39655172	39655202	intron	Braf	HAVANA	G8312	AAAATACATTTCTTTCCTTATCCTTATATCA	522	10	21	0.0402299	0.0669468	0	0.36	0.969349	25	484	17	21	chr6:39655172-39655202
chr11	-	101537166	101537202	intron	Brca1	HAVANA	G1881	CTATTAACACTAACTTTTCAATTCCTTTCATCTTCCT	141	2	2	0.0141844	-0.477121	0	0.1	0.93617	10	134	5	2	chr11:101537166-101537202
chrX	+	75424494	75424526	intron	Brcc3	HAVANA	G10281	ACATATTAACTCTCTATTCCTTCTTACCCTTCC	192	2	4	0.0208333	-0.574031	0	0.190476	0.911458	21	174	14	4	chrX:75424494-75424526
chrX	+	75425078	75425112	intron	Brcc3	HAVANA	G10282	CCCCATCCACTCCCCCACCCACCTACTCCCACTTC	68	0	0	0	NA	0.0147059	0.5	0.970588	4	64	4	0	chrX:75425078-75425112
chr17	-	32213258	32213283	intron	Brd4	ENSEMBL	G4298	CTCTGGTCTTTCTGGTCGTTCCCTGT	298	2	2	0.00671141	-0.477121	0	0.1	0.969799	10	291	5	2	chr17:32213258-32213283
chr17	-	32229662	32229686	coding	Brd4	ENSEMBL	G4299	GGCCCTGGGACAAGATTGAGAAATC	306	0	0	0	NA	1	0.5	0.993464	4	0	306	0	chr17:32229662-32229686
chr17	-	32253552	32253585	intron	Brd4	ENSEMBL	G4300	CCTTTCTCTATCTTTGACTGCCATGCCATTTCAT	228	5	10	0.0438596	-0.0413927	0	0.333333	0.95614	15	208	10	10	chr17:32253552-32253585
chr18	-	34608555	34608588	coding	Brd8	HAVANA	G4685	CACAGTTCACCACTCCTCTTCCTTCCTTCACTAC	243	3	4	0.0164609	-0.477121	0	0.384615	0.967078	13	228	11	4	chr18:34608555-34608588
chr5	+	107373888	107373907	intron	Brdt	HAVANA	G7458	ATACCCACTTTTCAATCCCC	293	1	293	1	2.46687	0	0.5	0.993174	4	0	0	293	chr5:107373888-107373907
chr5	+	31775549	31775585	intron	Bre	HAVANA	G7293	TAACTCTCTCCTCTTCCTCTCTTCCACTATCCTACCC	149	1	149	1	2.17319	0	0.5	0.993289	2	0	0	149	chr5:31775549-31775585
chr5	+	31898964	31898983	intron	Bre	HAVANA	G7294	GCTTTGCATTGGGCTTTGAA	139	0	0	0	NA	0	0.5	0.992806	2	1	138	0	chr5:31898964-31898983
chr5	+	31911610	31911652	intron	Bre	HAVANA	G7295	TACTCTGAAGGACTTCCCTTGAGAGGGATAGGACTATATTGCT	28	0	0	0	NA	0	0.2	0.857143	5	25	3	0	chr5:31911610-31911652
chr11	-	86109829	86109857	intron	Brip1	HAVANA	G1827	CCTACTTAAACTTAACTTCTTAAAACCCC	223	1	223	1	2.3483	0	0.5	0.995516	2	0	0	223	chr11:86109829-86109857
chr12	+	55852997	55853028	intron	Brms1l	ENSEMBL	G2014	CCTAATCCCTCTTCCATCACCTAATAAACTCA	213	2	3	0.0140845	-0.477121	0	0.25	0.957746	12	202	8	3	chr12:55852997-55853028
chrX	-	108828806	108828827	intron	Brwd3	HAVANA	G10468	CATAGATGCGAAGGATCCCAAC	385	0	0	0	NA	0	0.461538	0.981818	13	370	15	0	chrX:108828806-108828827
chrX	-	108829834	108829856	intron	Brwd3	HAVANA	G10469	TATATTCTCTTCTTACCTTACCT	63	0	0	0	NA	0	1	1	1	63	0	0	chrX:108829834-108829856
chr5	+	43821822	43821847	intron	Bst1	HAVANA	G7330	TCTCATTTAATCCTTCCCAAATCCTC	209	4	6	0.0287081	0.176091	0	0.2	0.961722	10	200	3	6	chr5:43821822-43821847
chr5	+	43837406	43837446	intron	Bst1	HAVANA	G7331	TAAACAAACAAACAAACAAACAAACAAAACAAACCCACACT	7	1	7	1	0.845098	0	1	1	1	0	0	7	chr5:43837406-43837446
chr5	+	43840478	43840518	coding-intron	Bst1	HAVANA	G7332	GTATCATGAACTCGTAAGTAAATGGCCTGAATCAACACAGG	53	1	2	0.0377358	-0.653213	1	0.428571	0.924528	7	43	8	2	chr5:43840478-43840518
chr12	-	102814463	102814500	intron	Btbd7	ENSEMBL	G2342	ACTCCTCTAACTGGTGGTTTTTACAAGCAGTTCCTCTA	194	1	194	1	2.2878	0	0.5	0.994845	2	0	0	194	chr12:102814463-102814500
chr17	-	30514015	30514034	intron	Btbd9	ENSEMBL	G4296	CACCCCCACAACTCTCCTCC	329	0	0	0	NA	0	0.6	0.993921	5	327	2	0	chr17:30514015-30514034
chr1	-	134076384	134076409	3'utr	Btg2	HAVANA	G624	TTCCCCATTTTTTCTTTCCCCTTTCC	307	1	307	1	2.48714	0	0.25	0.990228	4	0	0	307	chr1:134076384-134076409
chrX	-	134542682	134542710	3'utr	Btk	HAVANA	G10488	CCTCCTCTCTCCTACAAAACCTAATTCCA	19	2	2	0.105263	0.30103	0	0.25	0.842105	4	17	0	2	chrX:134542682-134542710
chr7	+	131570121	131570145	3'utr	Bub3	HAVANA	G8752	TCTACAATTAAACAATATTTCCTCT	307	3	7	0.0228013	-0.154902	0	0.307692	0.970684	13	291	9	7	chr7:131570121-131570145
chr1	+	58393906	58393926	intron	Bzw1	HAVANA	G88	AGAAAAAGTGGGAGATGCAAA	349	0	0	0	NA	0	0.5	0.997135	2	0	349	0	chr1:58393906-58393926
chr5	+	139407962	139407988	intron	C130050O18Rik	HAVANA	G7576	CATACACACACACACACATACCCCACC	208	0	0	0	NA	0	0.428571	0.980769	7	200	8	0	chr5:139407962-139407988
chr6	+	65431030	65431050	intron	C130060K24Rik	HAVANA	G8087	CTCTTTTTTTTCCCCCCCACA	31	1	31	1	1.49136	0	1	1	1	0	0	31	chr6:65431030-65431050
chr4	-	147430561	147430603	lincRNA_intron	C230088H06Rik	ENSEMBL	G7212	TGAGTCATTTCTGCCCTGTAAGTAACCCCTCATCCATATTTCT	212	1	1	0.00471698	-1	0	0.0666667	0.933962	15	202	9	1	chr4:147430561-147430603
chr11	-	107525387	107525411	lincRNA_intron	C330019F10Rik	HAVANA	G1907	GCTTCTGGCCTACACACACACACAC	300	0	0	0	NA	1	0.8	0.996667	5	296	4	0	chr11:107525387-107525411
chr6	-	122848227	122848269	3'utr	C3ar1	HAVANA	G8465	CCTTCGTGCCATCATCTCAGTGTAGCACACACAATCTAGCTTC	40	1	40	1	1.60206	0	1	1	1	0	0	40	chr6:122848227-122848269
chr1	+	85796268	85796301	intron	Cab39	HAVANA	G154	CAACTTCCTGTACAGCCCCGGCTCTATACACTCC	199	2	2	0.0100503	-0.90309	0	0.5	0.969849	12	182	15	2	chr1:85796268-85796301
chr1	+	85821753	85821781	intron	Cab39	HAVANA	G155	AAACACACTTCCCATCTTTTATACCAAAT	165	1	164	0.993939	1.91381	0	0.333333	0.987879	3	0	1	164	chr1:85821753-85821781
chr1	+	85834069	85834110	intron	Cab39	HAVANA	G156	CTTTTTATATAATCCATTCTTATTTCTTTTCCTTTAACTTTT	107	5	5	0.046729	0.221849	0	0.1	0.915888	10	100	2	5	chr1:85834069-85834110
chr10	-	75729482	75729524	intron	Cabin1	ENSEMBL	G1189	ATGTTCATTAGGCACAGCACAATGGAAGGGATTAGTTTGTTTG	145	0	0	0	NA	0	0.111111	0.944828	9	137	8	0	chr10:75729482-75729524
chr18	+	11857421	11857440	intron	Cables1	ENSEMBL	G4479	ACCAGGGCCAAGTCCCTGGG	8	0	0	0	NA	1	1	1	1	0	8	0	chr18:11857421-11857440
chr5	-	115193808	115193828	coding	Cabp1	HAVANA	G7841	GACGCTACCGCCGGCCCGCGG	275	0	0	0	NA	1	1	1	1	0	275	0	chr5:115193808-115193828
chr2	+	27015998	27016025	stop_codon	Cacfd1	HAVANA	G5146	ACCATTTCCCTCTAAATCCACACTTCTC	228	3	3	0.0131579	-0.367977	0	0.25	0.960526	12	219	6	3	chr2:27015998-27016025
chr8	+	84448679	84448698	intron	Cacna1a	HAVANA	G9210	ATTCTAAACTTTCCTCTTCC	295	1	294	0.99661	2.46835	0	0.4	0.989831	5	1	0	294	chr8:84448679-84448698
chr6	-	118967535	118967554	intron	Cacna1c	HAVANA	G8447	AGAAAGGAGAAACAAGACTG	368	0	0	0	NA	0	0.5	0.997283	2	0	368	0	chr6:118967535-118967554
chr6	-	119049070	119049091	intron	Cacna1c	HAVANA	G8448	GGAGAGCACTCGGTTGAAGACT	347	2	2	0.00576369	-1.0607	1	0.222222	0.959654	18	323	22	2	chr6:119049070-119049091
chr14	-	30123794	30123814	intron	Cacna1d	ENSEMBL	G3028	AGTTTAGTGGTGAGAAGTCCA	273	0	0	0	NA	0	0.333333	0.985348	6	1	272	0	chr14:30123794-30123814
chr1	-	154678961	154678983	intron	Cacna1e	HAVANA	G675	TAATTCTAACCTGCTGTTTGTAG	1227	0	0	0	NA	0.000814996	0.388889	0.991035	18	15	1212	0	chr1:154678961-154678983
chr17	-	25423334	25423376	intron	Cacna1h	ENSEMBL	G4271	CGGACGGTTGGTGAGTCAGCCTGCATTAGTACCTCATTAAAAT	64	1	1	0.015625	-0.30103	0	0.25	0.953125	4	62	1	1	chr17:25423334-25423376
chr17	-	25423474	25423516	intron	Cacna1h	ENSEMBL	G4272	CACAGGGAAGAGAACCCTGCCCAGATGCCCAGCCACTGCTGTT	24	0	0	0	NA	0	1	1	1	0	24	0	chr17:25423474-25423516
chr6	+	119328579	119328621	intron	Cacna2d4	HAVANA	G8171	ACCTCTGCCCCCTGTCAGTCACCCCTAAGCACATGCTGCGCTG	29	0	0	0	NA	1	0.2	0.862069	5	25	4	0	chr6:119328579-119328621
chr11	-	98019571	98019613	intron	Cacnb1	ENSEMBL	G1864	CCAGGCACCTTTTCTTCTGTCACTTGTCACCTACCTGGAACCA	45	1	1	0.0222222	-0.30103	0	0.25	0.933333	4	43	1	1	chr11:98019571-98019613
chr2	+	14839493	14839514	intron	Cacnb2	HAVANA	G5119	TCTTGGAAGAAATTCTGTCTTT	50	0	0	0	NA	0	0.181818	0.82	11	0	50	0	chr2:14839493-14839514
chr2	-	52609176	52609218	intron	Cacnb4	ENSEMBL	G5676	CCAGGCATCTAGGATGAGGGTCTTAAAGCCCACACCCATAGTG	80	1	1	0.0125	-0.30103	0	0.333333	0.975	3	78	1	1	chr2:52609176-52609218
chr2	-	52620742	52620784	intron	Cacnb4	ENSEMBL	G5677	TTGGACGAACAGGAGTTCATTTCTGGGAGACCGGGAGACTAAC	38	0	0	0	NA	0	0.25	0.921053	4	35	3	0	chr2:52620742-52620784
chr11	-	107710565	107710584	intron	Cacng1	HAVANA	G1908	AGGGATTGTGGGTGTAAGAA	7	0	0	0	NA	0	1	1	1	0	7	0	chr11:107710565-107710584
chr19	-	60534898	60534920	intron	Cacul1	ENSEMBL	G5093	TTTTTTTCTTCAAATTATCCATT	366	3	3	0.00819672	-0.221849	0	0.222222	0.980874	9	359	4	3	chr19:60534898-60534920
chr9	+	47543352	47543382	intron	Cadm1	HAVANA	G9672	CCACCACATCCAAATCTACTTAAAACAAACC	6	0	0	0	NA	0	1	1	1	6	0	0	chr9:47543352-47543382
chr9	+	47593864	47593906	intron	Cadm1	HAVANA	G9673	AAGGGACCATAGATAATAATATAGACCTTAGGTTCAGTGTAGA	46	0	0	0	NA	0	0.5	0.978261	2	45	1	0	chr9:47593864-47593906
chr9	+	47698973	47698993	intron	Cadm1	HAVANA	G9674	CCTTTCCCTAATCTCATCCCT	200	2	2	0.01	-0.60206	0.005	0.272727	0.96	11	191	7	2	chr9:47698973-47698993
chr6	-	23707424	23707443	intron	Cadps2	HAVANA	G8270	TTTTGCAGCCCGGAGAGGAG	87	1	87	1	1.93952	0	0.5	0.988506	2	0	0	87	chr6:23707424-23707443
chr2	-	84353504	84353533	intron	Calcrl	HAVANA	G5720	TCTTCAAAATTATCTAAAATTCCCATTTTC	238	1	236	0.991597	1.89579	0	0.166667	0.978992	6	0	2	236	chr2:84353504-84353533
chr6	+	34672128	34672169	intron	Cald1	HAVANA	G8035	GGATCTTCTCTTCCTGGAAACTCCTTACCTTTCAAATGCAAA	27	1	1	0.037037	-0.30103	0	0.333333	0.925926	3	25	1	1	chr6:34672128-34672169
chr19	-	47127325	47127345	intron	Calhm2	HAVANA	G5069	CCCACCTCATCCTCTCCTTCC	261	0	0	0	NA	0	0.428571	0.984674	7	259	2	0	chr19:47127325-47127345
chr12	+	100206436	100206458	3'utr	Calm1	HAVANA	G2122	CTTTCAACTACTTTTCCCCCTCT	289	1	283	0.979239	2.15076	0	0.625	0.989619	8	5	1	283	chr12:100206436-100206458
chr12	+	100206707	100206748	3'utr	Calm1	HAVANA	G2123	TGCTAATGATTAATACACTGTTTGGGCTGGCCAGTTTCTCAT	187	0	0	0	NA	0	0.5	0.994652	2	0	187	0	chr12:100206707-100206748
chr5	+	130407939	130407981	intron	Caln1	HAVANA	G7544	TCAATCAATCAATCAAATCCATTTACCTATAACTGCCAATCAT	35	1	35	1	1.54407	0	0.333333	0.942857	3	0	0	35	chr5:130407939-130407981
chr5	+	130495587	130495629	intron	Caln1	HAVANA	G7545	ATGCTCTACACCTTATTTTTTTTAAATTGGATATTTTATTTAT	10	1	1	0.1	0	0	0.5	0.9	2	9	0	1	chr5:130495587-130495629
chr5	+	130759066	130759108	intron	Caln1	HAVANA	G7546	ACACACGGTACTGTACCTCAGCTGCCTTCCACAATTCCTTCAA	305	0	0	0	NA	0	1	1	1	0	305	0	chr5:130759066-130759108
chr6	+	29350929	29350952	intron	Calu	HAVANA	G8010	CACTCCACTCCACCCACACAAACC	126	0	0	0	NA	0	0.125	0.944444	8	121	5	0	chr6:29350929-29350952
chr2	-	5295243	5295273	3'utr	Camk1d	HAVANA	G5544	CCAAAACCAGTGCCCATCCCTTCTCACACTC	298	3	3	0.0100671	-0.60206	0	0.3125	0.963087	16	284	11	3	chr2:5295243-5295273
chr2	-	5310863	5310897	intron	Camk1d	HAVANA	G5545	CTCCATCTTGCCCTGGTGCATTTCCTCATCTCCTA	167	3	5	0.0299401	-0.146128	0	0.2	0.952096	10	156	6	5	chr2:5310863-5310897
chr2	-	5379061	5379122	intron	Camk1d	HAVANA	G5546	GCCAAGGGAACGGGCTTGGCGGAATCAGGGGGGAAAGAAGACCCTGTTGAGCTTGACTCTAG	15	0	0	0	NA	0.533333	0.555556	0.733333	9	5	10	0	chr2:5379061-5379122
chr2	-	5379186	5379224	intron	Camk1d	HAVANA	G5547	ACTCCCTTAAGGTAGCCAAATGCCTCGTCATCTAATTAG	8	0	0	0	NA	0	0.142857	0.25	7	8	0	0	chr2:5379186-5379224
chr2	-	5379233	5379277	intron	Camk1d	HAVANA	G5548	AATGTCAAAGTGAAGAAATTCAATGAAGCGCGTGTAAACGGCGGG	36	1	19	0.527778	0.676694	0.0277778	0.470588	0.75	17	14	3	19	chr2:5379233-5379277
chr2	-	5379292	5379371	intron	Camk1d	HAVANA	G5549	GAGGACCAGGGGAATCCGACTGTTTAATTAAAACAAAGCTTCGCGAAGGCCCGCGGCGGGTGTTGACGCGATGTGATTTC	12030	5	11	0.000914381	-2.99022	0.0908562	0.46875	0.994347	128	1265	10754	11	chr2:5379292-5379371
chr2	-	5417046	5417088	intron	Camk1d	HAVANA	G5550	GGCTTGTTCCCTGACTAGCTTATAACTTAAGTACCCATTTATT	62	0	0	0	NA	1	0.166667	0.919355	6	57	5	0	chr2:5417046-5417088
chr2	-	5516819	5516850	intron	Camk1d	HAVANA	G5551	CCAAATAATCACACTATAATATCTCAAAACTT	192	2	2	0.0104167	-0.60206	0	0.272727	0.958333	11	183	7	2	chr2:5516819-5516850
chr2	-	5519012	5519042	intron	Camk1d	HAVANA	G5552	CCTCCCTCCCTTCATCTCTTCTACTTTTCCA	266	3	5	0.018797	-0.447158	0	0.375	0.962406	16	248	13	5	chr2:5519012-5519042
chr2	-	5582005	5582040	intron	Camk1d	HAVANA	G5553	TCTTCTTTTTCTTCTATGAGCTGTTTACACCCCCTC	187	1	187	1	2.27184	0	1	1	1	0	0	187	chr2:5582005-5582040
chr2	-	5666822	5666861	intron	Camk1d	HAVANA	G5554	CCCCTCTGAACCCTCCACCCCATCTCTCCCTCCCTCCCCC	123	1	2	0.0162602	-0.778151	0	0.166667	0.918699	12	110	11	2	chr2:5666822-5666861
chr1	-	193356386	193356428	intron-coding	Camk1g	HAVANA	G804	AACCCTGTACCCATCACAGGATTCTTACCTTATGCAGGATCAA	118	2	3	0.0254237	-0.477121	0	0.363636	0.940678	11	107	8	3	chr1:193356386-193356428
chr5	-	122734613	122734654	intron	Camkk2	HAVANA	G7866	TTCATACAAATCCTTGCCACTGTCCCAGGAGTTCACAGTGGA	94	2	2	0.0212766	-0.176091	0	0.142857	0.93617	7	90	2	2	chr5:122734613-122734654
chr1	-	136300318	136300339	intron	Camsap2	HAVANA	G636	TCTCTCATCTCCATTCATACCC	263	3	3	0.0114068	-0.221849	0	0.214286	0.958175	14	256	4	3	chr1:136300318-136300339
chr1	-	136344788	136344807	intron	Camsap2	HAVANA	G637	TCATACACATTCCAAATTCT	449	0	0	0	NA	0	0.285714	0.988864	7	444	5	0	chr1:136344788-136344807
chr4	-	151393287	151393313	intron	Camta1	HAVANA	G7222	TTCTCAATCACTCTCCATATTATTCAC	15	0	0	0	NA	0	0.333333	0.866667	3	13	2	0	chr4:151393287-151393313
chr4	-	151419411	151419449	intron	Camta1	HAVANA	G7223	TTGGCCCCGCACCCTAGCCCACGCTTCTGATGGGATTCA	97	0	0	0	NA	0	0.166667	0.948454	6	94	3	0	chr4:151419411-151419449
chr4	-	151684778	151684820	intron	Camta1	HAVANA	G7224	CCACAGCAGTGGCCAGAGCTCAGCTTGCGTATTGGCAAGTGCC	62	0	0	0	NA	0	0.25	0.951613	4	60	2	0	chr4:151684778-151684820
chr4	-	151838933	151838975	intron	Camta1	HAVANA	G7225	GATGCCCTTGGTATGTAGTCAGATTTGAGTATGTTAGAAATGT	130	5	5	0.0384615	-0.0791812	1	0.0833333	0.915385	12	120	5	5	chr4:151838933-151838975
chr10	-	119221281	119221302	intron	Cand1	HAVANA	G1286	CCCATCTCCTAATTCCTCCTTC	23	2	2	0.0869565	0	0	0.25	0.869565	4	20	1	2	chr10:119221281-119221302
chr3	-	104836165	104836192	intron	Capza1	HAVANA	G6516	TTCATCCCCCTCCCATCTTCTTCTACCC	29	0	0	0	NA	0	0.5	0.965517	2	29	0	0	chr3:104836165-104836192
chr6	+	17640845	17640867	intron	Capza2	HAVANA	G7991	ACCTCTCTAAACCCCACACTAAG	366	1	1	0.00273224	-0.90309	1	0.222222	0.980874	9	358	7	1	chr6:17640845-17640867
chr4	+	139251161	139251180	intron	Capzb	HAVANA	G6880	AAGATAGACAAAAGGGTGTG	12	0	0	0	NA	1	1	1	1	12	0	0	chr4:139251161-139251180
chrX	-	164002480	164002508	intron	Car5b	HAVANA	G10513	CTCCTTTCATATTTCCTCCCTCATCCCCT	162	1	1	0.00617284	-1.34242	0	0.230769	0.938272	13	140	21	1	chrX:164002480-164002508
chr5	-	140995183	140995227	intron	Card11	HAVANA	G7935	CACACACACTCACACACACACACAAACTCACACAAACCCTCATAC	40	0	0	0	NA	0	0.25	0.925	4	38	2	0	chr5:140995183-140995227
chr16	-	8660561	8660583	3'utr	Carhsp1	ENSEMBL	G3828	TTCCTCAGATCTACTCGGCCCCC	281	1	281	1	2.44871	0	0.25	0.989324	4	0	0	281	chr16:8660561-8660583
chr19	+	18674239	18674258	intron	Carnmt1	ENSEMBL	G4846	ATTTCACTTTTAATATTTCC	171	0	0	0	NA	0	0.4	0.982456	5	171	0	0	chr19:18674239-18674258
chr7	-	143580136	143580166	intron	Cars	HAVANA	G9059	ACTTCTGCTAGGCTCTACCCCCTCTCTTCAC	187	4	5	0.026738	-0.20412	0	0.153846	0.941176	13	175	7	5	chr7:143580136-143580166
chr19	+	56421736	56421755	intron	Casp7	ENSEMBL	G4945	CTCTCCCCATCCATCCCTTA	248	2	2	0.00806452	0	0	0.4	0.987903	5	245	1	2	chr19:56421736-56421755
chr1	+	58797891	58797913	intron	Casp8	HAVANA	G90	TTCTTTTTCTTCTCTTTAACACC	323	1	323	1	2.5092	0	0.666667	0.996904	3	0	0	323	chr1:58797891-58797913
chr1	+	58805322	58805350	intron	Casp8	HAVANA	G91	CCTTCTCTCTCTCTTCCCTCCTCTCTCCA	17	0	0	0	NA	0	0.333333	0.882353	3	16	1	0	chr1:58805322-58805350
chr4	+	148810721	148810763	intron	Casz1	HAVANA	G6893	TGCCAGCTCTGAACTCTGCTTGGTTGCTTCTCTGCCCCACTGG	49	0	0	0	NA	0.979592	0.4	0.938776	5	34	15	0	chr4:148810721-148810763
chr4	+	148886539	148886581	intron	Casz1	HAVANA	G6894	GATCAGAGCTCTGTGAAAGCCCTCTGAGTCTTTCCTTTTTAGC	105	3	3	0.0285714	-0.367977	0	0.222222	0.933333	9	96	6	3	chr4:148886539-148886581
chr12	+	101547021	101547063	intron	Catsperb	ENSEMBL	G2125	TACTACCAGAGGATCCCGCAATACCTCTTCTGGGCATATATCA	23	0	0	0	NA	0	0.5	0.956522	2	22	1	0	chr12:101547021-101547063
chr2	+	154437785	154437826	intron	Cbfa2t2	HAVANA	G5454	CTGCCCCAAACAAAACAAAATAACAAAAACAACAACAAAACC	53	0	0	0	NA	0	0.166667	0.90566	6	49	4	0	chr2:154437785-154437826
chr9	-	44148005	44148029	3'utr	Cbl	HAVANA	G9947	TCTTCATATTCTTCTTACTCCTCCC	239	2	3	0.0125523	-0.124939	0	0.25	0.974895	8	233	3	3	chr9:44148005-44148029
chr9	-	44212115	44212157	intron	Cbl	HAVANA	G9948	TCTAATTCAAAACACACACACACACACACACACACACACACAC	99	0	0	0	NA	0	1	1	2	0	99	0	chr9:44212115-44212157
chr9	-	44233838	44233858	coding	Cbl	HAVANA	G9949	GCCGGCGGCGGCGGCTCTGGG	16	0	0	0	NA	1	0.5	0.9375	2	0	16	0	chr9:44233838-44233858
chr16	+	52046536	52046564	intron	Cblb	ENSEMBL	G3732	TTTTCTTCTTCTTCTTTCTTATTTTTTCC	239	8	14	0.0585774	0.367977	0	0.294118	0.949791	17	220	5	14	chr16:52046536-52046564
chr16	+	52149901	52149922	intron	Cblb	ENSEMBL	G3733	TCAATCTTAGGAGGAAAGTGGT	360	1	360	1	2.5563	0	0.25	0.991667	4	0	0	360	chr16:52149901-52149922
chr16	+	52205168	52205187	3'utr	Cblb	ENSEMBL	G3734	TTCCATTTCTCCCATTCACA	39	0	0	0	NA	0	0.5	0.974359	2	38	1	0	chr16:52205168-52205187
chr15	-	103198394	103198424	3'utr	Cbx5	HAVANA	G3611	AACCTTCTCTCACAACAAACTACTTCCTTTT	246	6	6	0.0243902	0.30103	0	0.1	0.963415	10	238	2	6	chr15:103198394-103198424
chr15	-	79834185	79834217	start_codon	Cbx6	HAVANA	G3555	AGCAAGATGGAGCTGTCTGCAGTAGGCGAGCGG	249	0	0	0	NA	0	1	1	2	0	249	0	chr15:79834185-79834217
chr10	-	62753331	62753353	coding	Ccar1	ENSEMBL	G1166	TACAAATCATTACTCTCTCTTCC	758	5	5	0.00659631	-0.30103	0.00131926	0.1	0.976253	20	744	9	5	chr10:62753331-62753353
chr18	-	66099980	66100000	intron	Ccbe1	HAVANA	G4746	GTAGAGGTGAAGGTGGTGGAG	325	0	0	0	NA	1	0.25	0.990769	4	0	325	0	chr18:66099980-66100000
chr18	-	66122641	66122683	intron	Ccbe1	HAVANA	G4747	CCTGCAGATAAGGAGTCTGAGACAGAGAACTAGGAACTTACTC	30	1	2	0.0666667	0.30103	0	1	1	2	28	0	2	chr18:66122641-66122683
chr3	-	129962166	129962188	intron	Ccdc109b	HAVANA	G6595	TCCATCTCCAACCACCTCCACTC	371	0	0	0	NA	0	0.285714	0.973046	14	358	13	0	chr3:129962166-129962188
chrX	-	7731926	7731968	3'utr	Ccdc120	HAVANA	G10374	CCAGTCAAACCCTCAGGTGACATCTGGCCATGGGTTGCAGGCC	65	0	0	0	NA	0	0.5	0.953846	6	56	9	0	chrX:7731926-7731968
chr13	+	74355038	74355057	intron	Ccdc127	HAVANA	G2506	TTCCTTTATTCCCATCCTCC	262	2	2	0.00763359	-0.30103	0	0.142857	0.977099	7	257	3	2	chr13:74355038-74355057
chr2	-	77084444	77084483	intron	Ccdc141	HAVANA	G5710	ATGTGTGCTATATTTCCAGCATTTTCGTGGACTTGTATTA	136	2	3	0.0220588	-0.30103	0	0.25	0.955882	8	128	5	3	chr2:77084444-77084483
chr2	-	77140872	77140900	intron	Ccdc141	HAVANA	G5711	ATCTTCTCAAAATATAAATTTCAAAACCC	287	1	1	0.00348432	-0.954243	0.00348432	0.428571	0.986063	7	278	8	1	chr2:77140872-77140900
chr2	-	58859415	58859457	intron	Ccdc148	HAVANA	G5678	TTGAGACCATTTATGTTGGGAGATATCAATGAGCAGTACTTGT	29	0	0	0	NA	0	0.25	0.896552	4	26	3	0	chr2:58859415-58859457
chr5	-	92646239	92646258	intron	Ccdc158	HAVANA	G7791	CTCCCTCATATCCATCCCCC	6	0	0	0	NA	0	1	1	1	0	6	0	chr5:92646239-92646258
chr4	+	116596800	116596819	coding	Ccdc17	HAVANA	G6823	CAGGGGAATCAGGACTTTTA	290	0	0	0	NA	0	0.5	0.993103	4	0	290	0	chr4:116596800-116596819
chr4	+	83616407	83616428	intron	Ccdc171	HAVANA	G6775	CTTTTTCTCTCACACATTTCCT	311	4	5	0.0160772	0.221849	0	0.333333	0.980707	9	304	2	5	chr4:83616407-83616428
chr4	+	83714226	83714268	intron	Ccdc171	HAVANA	G6776	TGAGTCATTTACTGTTTCCTGTATTACACTGTTCTTAATACTC	59	1	1	0.0169492	-0.60206	0	0.166667	0.915254	6	55	3	1	chr4:83714226-83714268
chr19	-	56822081	56822104	5'utr	Ccdc186	HAVANA	G5088	CGCGCGTGACTTCCTCACCCACTC	217	3	3	0.0138249	-0.425969	0	0.0769231	0.9447	13	207	7	3	chr19:56822081-56822104
chr4	-	119404140	119404162	coding	Ccdc30	HAVANA	G7117	GGACGCTGGCAGAGGCCCTGGGA	666	0	0	0	NA	0.100601	0.625	0.995495	8	3	663	0	chr4:119404140-119404162
chr16	+	27389463	27389499	intron	Ccdc50	HAVANA	G3668	CTCTCTCCCTTCCTCCCTTCTCCCACTTCTTCTTCCT	179	3	6	0.0335196	0	0	0.230769	0.944134	13	168	5	6	chr16:27389463-27389499
chr9	+	109088093	109088116	intron	Ccdc51	HAVANA	G9821	CCCGGCCCTTCCTCTTTCTATCCC	327	1	327	1	2.51455	0	0.25	0.990826	4	0	0	327	chr9:109088093-109088116
chr10	+	88245400	88245441	intron	Ccdc53	HAVANA	G978	AGACATTAAGAACCTTCTTTGGCTGTGCGCTCCTTCTCCCTC	50	1	1	0.02	-0.477121	0	0.4	0.94	5	47	2	1	chr10:88245400-88245441
chr16	+	36087023	36087046	intron	Ccdc58	ENSEMBL	G3703	CATCTCCCTCCTTTCCCTCTCTCC	96	2	3	0.03125	-0.30103	0	0.5	0.947917	10	88	5	3	chr16:36087023-36087046
chr6	-	120330846	120330872	intron	Ccdc77	HAVANA	G8457	AAATATCACATTCATTCATTCATTTCC	294	4	6	0.0204082	-0.367977	0	0.466667	0.972789	15	275	13	6	chr6:120330846-120330872
chr11	+	29497255	29497278	intron	Ccdc88a	HAVANA	G1371	TAATTTCAACATTTAACTCCCATC	336	1	336	1	2.52634	0	0.8	0.997024	5	0	0	336	chr11:29497255-29497278
chr1	+	121459717	121459741	intron	Ccdc93	HAVANA	G215	TCCACATTCCAACCCTCCACAATCC	190	0	0	0	NA	0	0.125	0.926316	16	178	12	0	chr1:121459717-121459741
chr8	+	4330108	4330135	intron	Ccl25	HAVANA	G9069	TTCATCTAAACCCTCACATTTCACTCCT	238	1	238	1	2.37658	0	0.333333	0.991597	3	0	0	238	chr8:4330108-4330135
chr8	+	4330791	4330833	intron	Ccl25	HAVANA	G9070	ATACACACACACACACACACCAATCCTTTTTTCTCTCCTATCT	167	2	2	0.011976	-1.13033	0	0.5	0.97006	10	139	26	2	chr8:4330791-4330833
chr11	-	83647969	83647988	3'utr	Ccl3	HAVANA	G1818	TCAACCCCCATCTCCCTCCC	274	0	0	0	NA	0	0.5	0.99635	2	274	0	0	chr11:83647969-83647988
chr11	-	83648104	83648124	3'utr	Ccl3	HAVANA	G1819	CACATCGAGGGACTCTTCACT	341	3	3	0.00879765	-0.564271	0	0.133333	0.961877	15	328	10	3	chr11:83648104-83648124
chr4	+	21740276	21740302	intron	Ccnc	HAVANA	G6668	CAGCAGAAGCCTTTTCCTTTTCCCTCC	82	1	1	0.0121951	-0.30103	0	0.5	0.97561	4	80	1	1	chr4:21740276-21740302
chr4	+	21741356	21741397	intron	Ccnc	HAVANA	G6669	GTCATGGAACTCTCAAACTTGCTATGTAGACCAGGCTGACCT	12	1	1	0.0833333	-0.30103	0	0.333333	0.833333	3	10	1	1	chr4:21741356-21741397
chr2	+	121016519	121016549	3'utr	Ccndbp1	HAVANA	G5370	CAATCCCTACTCTTCTTTCTCCCCTCTCTCT	117	4	7	0.0598291	0.243038	0	0.444444	0.957265	9	107	3	7	chr2:121016519-121016549
chr12	+	108179995	108180015	intron	Ccnk	ENSEMBL	G2139	CACCGCCCTCCTTGGAATCCC	293	0	0	0	NA	0	0.2	0.972696	10	282	11	0	chr12:108179995-108180015
chr12	+	108189537	108189560	intron	Ccnk	ENSEMBL	G2140	CTGGGGTTCAAAGCCAGGTGGTCA	388	2	2	0.00515464	-0.60206	0.00257732	0.363636	0.981959	11	379	7	2	chr12:108189537-108189560
chr18	-	9403355	9403374	intron	Ccny	ENSEMBL	G4651	CATTTCACTTCATACTATCC	340	1	340	1	2.53148	0	0.333333	0.994118	3	0	0	340	chr18:9403355-9403374
chr14	-	36912185	36912220	intron	Ccser2	HAVANA	G3039	TTCAAATTCCCCTTTCCTCCCCATCCTCTTCTTTCT	201	5	9	0.0447761	-0.0457575	0	0.266667	0.945274	15	183	9	9	chr14:36912185-36912220
chr14	-	36926319	36926361	intron	Ccser2	HAVANA	G3040	GATGCTCTGGATTCTTGAATGAAAGACACACACACACATACAT	42	0	0	0	NA	1	0.166667	0.880952	6	38	4	0	chr14:36926319-36926361
chr14	-	36946774	36946799	intron	Ccser2	HAVANA	G3041	CTCTTCTCTTCCCCCCTCCTTCCTCC	16	1	1	0.0625	-0.778151	0.1875	0.285714	0.6875	7	10	5	1	chr14:36946774-36946799
chr18	-	36725855	36725876	coding	Cd14	ENSEMBL	G4691	AGCACACTCGCTCAACTTTTCC	309	0	0	0	NA	0	0.6	0.993528	5	5	304	0	chr18:36725855-36725876
chr13	+	102738941	102738968	intron	Cd180	HAVANA	G2555	CCATTTCTTCCTATACCTCCATCCCATC	310	2	2	0.00645161	-0.954243	0	0.181818	0.941935	22	291	17	2	chr13:102738941-102738968
chr7	-	127193452	127193475	3'utr	Cd2bp2	HAVANA	G9023	ATTCCCTCCATCACTCTTTTCTCC	179	2	2	0.0111732	-1	0.0391061	0.428571	0.955307	14	158	19	2	chr7:127193452-127193475
chr7	-	127195472	127195508	intron	Cd2bp2	HAVANA	G9024	CTCTCCTTACCTCACTTCCTCACTACATATCTTTTTC	148	1	148	1	2.17026	0	0.375	0.966216	8	0	0	148	chr7:127195472-127195508
chr11	+	102045120	102045162	intron	Cd300lg	HAVANA	G1597	GAGTGAACCAGCCGCTTCCAGGGCCAAGTGAGGCTGGGCACAT	20	0	0	0	NA	0	0.5	0.95	2	19	1	0	chr11:102045120-102045162
chr5	-	17836181	17836205	intron	Cd36	HAVANA	G7639	CAATTGTTTTCCAAATTATGAATCT	286	3	4	0.013986	-0.439333	0	0.3125	0.961538	16	272	10	4	chr5:17836181-17836205
chr5	+	43906378	43906419	intron	Cd38	HAVANA	G7333	ATGGATTCGCTCCTTTCTGGGTCAATGTTTGGTCTGGTTCAT	39	0	0	0	NA	0	1	1	1	39	0	0	chr5:43906378-43906419
chr2	-	102843204	102843226	intron	Cd44	HAVANA	G5757	TCCTACTCCTACAACATCCTTCA	129	1	129	1	2.11059	0	0.25	0.976744	4	0	0	129	chr2:102843204-102843226
chr2	-	102871820	102871850	intron	Cd44	HAVANA	G5758	TATCTCTAAGACGGCGACTTTTCTCCACTAC	58	1	1	0.0172414	-0.30103	0	0.333333	0.965517	3	56	1	1	chr2:102871820-102871850
chr1	-	195073406	195073432	intron	Cd46	HAVANA	G805	CCCACCCACCCACCTACTCCCATCTCC	267	2	2	0.00749064	-0.875061	0	0.4	0.966292	15	251	14	2	chr1:195073406-195073432
chr16	+	49902639	49902678	intron	Cd47	HAVANA	G3725	TATATCATTTCTGCCCTGCCTCTCCTTCCTAATACTCCTC	127	2	3	0.023622	-0.425969	0	0.166667	0.92126	12	117	7	3	chr16:49902639-49902678
chr16	+	49905403	49905425	intron	Cd47	HAVANA	G3726	ACTGCATTTTTCTCCCAATCTCC	376	5	5	0.0132979	-0.414973	0	0.25	0.960106	20	359	12	5	chr16:49905403-49905425
chr16	+	38467046	38467087	intron	Cd80	ENSEMBL	G3707	ATAACATAACTCATCTCAAAAAACAAAACAAAACAAAACAAA	82	1	1	0.0121951	-0.69897	0.0121951	0.166667	0.939024	6	77	4	1	chr16:38467046-38467087
chr16	+	38477060	38477079	intron	Cd80	ENSEMBL	G3708	CTGCAGTCTGAAGAAAGGAA	394	0	0	0	NA	0.00253807	0.333333	0.989848	6	390	4	0	chr16:38477060-38477079
chr16	+	38478837	38478868	intron	Cd80	ENSEMBL	G3709	ACATCAATATTTCCCACACAAACCCATCTCTC	244	1	1	0.00409836	-1.14613	0	0.142857	0.95082	14	230	13	1	chr16:38478837-38478868
chr13	+	43788109	43788139	intron	Cd83	ENSEMBL	G2456	TCTCACTTCCCCCTCTTTCTCTTCTCTAACC	155	2	13	0.083871	0.0725507	0	0.473684	0.935484	19	132	10	13	chr13:43788109-43788139
chr1	+	171865844	171865865	intron	Cd84	ENSEMBL	G320	CCCTGTGGGAGAGAAGGACAGC	360	0	0	0	NA	0	0.5	0.991667	6	0	360	0	chr1:171865844-171865865
chr6	-	125471884	125471908	intron	Cd9	HAVANA	G8471	AAAGAGAACAGGGAAGAGAGAAGAA	190	0	0	0	NA	0.00526316	0.333333	0.968421	9	170	20	0	chr6:125471884-125471908
chr6	-	125490123	125490166	intron	Cd9	HAVANA	G8472	CTCACACTCTCTTACACACCACACACACACACTCTTCACAGACA	295	2	3	0.0101695	-1.05436	0	0.37037	0.942373	27	259	33	3	chr6:125490123-125490166
chr6	-	125491743	125491768	intron	Cd9	HAVANA	G8473	TCCCCATCCCGCACACCCATTCCCCC	199	0	0	0	NA	0	0.272727	0.959799	11	190	9	0	chr6:125491743-125491768
chr13	-	64219908	64219930	coding	Cdc14b	ENSEMBL	G2701	TTTAATTTCAACTCATTTAACCT	248	1	248	1	2.39445	0	0.333333	0.991935	3	0	0	248	chr13:64219908-64219930
chr13	-	64235754	64235787	intron	Cdc14b	ENSEMBL	G2702	ACATACACACACACACACACAAAATCAAACCACA	23	0	0	0	NA	0.0434783	0.333333	0.826087	6	2	21	0	chr13:64235754-64235787
chr13	+	113064774	113064814	intron	Cdc20b	HAVANA	G2577	GTCTGGCTCTGTTTCACCTGCTGGCCTTTCTGTTTTCCCTT	40	0	0	0	NA	0	0.4	0.925	5	35	5	0	chr13:113064774-113064814
chr13	+	113078613	113078655	coding	Cdc20b	HAVANA	G2578	CTGGAGTTCTCAAAATCTCGTTGCTGTAGCCCTCGGAACCTCT	65	0	0	0	NA	0	0.142857	0.907692	7	60	5	0	chr13:113078613-113078655
chr18	-	34651485	34651504	intron	Cdc23	HAVANA	G4686	TCGGGGGCTCGCGTGGCTGA	29	0	0	0	NA	0	1	1	1	0	29	0	chr18:34651485-34651504
chr11	-	104518510	104518542	intron	Cdc27	HAVANA	G1894	CTTCATTAAATACAACCCAAACATTCCTTATTC	276	0	0	0	NA	0	0.333333	0.992754	3	0	276	0	chr11:104518510-104518542
chr11	-	104545709	104545731	intron	Cdc27	HAVANA	G1895	CCGAGTAGATGGTGGGACCAGGG	22	0	0	0	NA	0	0.5	0.954545	2	22	0	0	chr11:104545709-104545731
chr11	-	104549252	104549293	intron	Cdc27	HAVANA	G1896	TAATTCGTCAGTACAACATTTCCTTAATTTCTCATCCCAGCG	62	1	1	0.016129	-0.477121	0	0.2	0.935484	5	59	2	1	chr11:104549252-104549293
chr9	-	21147919	21147961	intron	Cdc37	ENSEMBL	G9903	GGTGGGGCAGGCCTGTAGTCTGAGCACTGGGGAGAGGGAAGCA	143	2	2	0.013986	-0.39794	1	0.142857	0.958042	7	137	4	2	chr9:21147919-21147961
chr4	-	137322763	137322788	intron	Cdc42	HAVANA	G7187	CTATCCTCTCAATACTCACTCCCTTA	239	1	1	0.0041841	-1.25527	0	0.3125	0.953975	16	221	17	1	chr4:137322763-137322788
chr12	-	111369650	111369675	intron	Cdc42bpb	ENSEMBL	G2358	CTCTCTCTTAGGAAGGAGGTGGGGGA	309	3	4	0.012945	-0.628389	0	0.25	0.951456	20	289	16	4	chr12:111369650-111369675
chr12	-	111374495	111374522	intron	Cdc42bpb	ENSEMBL	G2359	CTCCCCTCTTTCTTCTCCTCCTCCTCCT	132	0	0	0	NA	0	0.555556	0.969697	9	129	3	0	chr12:111374495-111374522
chr17	-	79342122	79342144	intron	Cdc42ep3	ENSEMBL	G4416	GACCATCCTCCACTCACACCACC	269	1	269	1	2.42975	1	0.666667	0.996283	3	0	0	269	chr17:79342122-79342144
chr11	-	113726936	113726971	3'utr	Cdc42ep4	HAVANA	G1917	CACACAACACACACACACCCCTCTCCTAAATCTACC	194	1	1	0.00515464	-1.04139	0	0.142857	0.938144	14	183	10	1	chr11:113726936-113726971
chr11	-	113733603	113733627	intron	Cdc42ep4	HAVANA	G1918	CCCTAAGGACCCTGACCATCTCCTC	325	1	1	0.00307692	-0.954243	0	0.416667	0.978462	12	316	8	1	chr11:113733603-113733627
chr8	-	102757094	102757116	intron	Cdh11	HAVANA	G9505	GGCTCAATGATCCCTACTTGGCA	360	0	0	0	NA	1	0.5	0.994444	4	0	360	0	chr8:102757094-102757116
chr8	+	118428706	118428745	intron	Cdh13	HAVANA	G9308	ACAGTTTTAGGGGGTTCTGTCTCTGCCCTTTGGTGCAAAG	13	0	0	0	NA	1	0.5	0.923077	2	12	1	0	chr8:118428706-118428745
chr8	+	118954789	118954829	intron	Cdh13	HAVANA	G9309	CTACAAATGGGTGTGGGGTTCATCTTCTGGTTCATAAGCAA	215	1	3	0.0139535	-0.669007	0.00930233	0.416667	0.967442	12	199	13	3	chr8:118954789-118954829
chr15	+	23284269	23284310	intron	Cdh18	HAVANA	G3220	AGAGCACTGATGCTAGAAAGAGGACTCAAGCCCACAGCAGGC	55	0	0	0	NA	0	0.666667	0.981818	3	49	6	0	chr15:23284269-23284310
chr10	-	60682660	60682702	intron	Cdh23	ENSEMBL	G1152	TGAAGTCAGAATAACGGCTTACCATGACCCCAGGTGAACCTTA	63	0	0	0	NA	0	1	1	1	63	0	0	chr10:60682660-60682702
chr2	+	179589658	179589677	intron	Cdh4	HAVANA	G5527	GGGATGGTGGCCATGGAAGT	5	1	5	1	0.69897	0	1	1	1	0	0	5	chr2:179589658-179589677
chr2	+	179636562	179636604	intron	Cdh4	HAVANA	G5528	TTGCTCACAATCTAGTGTCCGCTGCCCACTGTCCACCCTACTG	40	0	0	0	NA	1	0.2	0.9	5	36	4	0	chr2:179636562-179636604
chr2	+	179881266	179881285	intron	Cdh4	HAVANA	G5529	TTGGATTCCTAAGGCAGACA	9	0	0	0	NA	0	0.666667	0.888889	3	0	9	0	chr2:179881266-179881285
chr16	-	4770689	4770731	5'utr	Cdip1	HAVANA	G3818	CTAGATCTGCCTCCGCTGAATTACTCTCACCTACTTCTGTTCT	122	2	2	0.0163934	-0.39794	0	0.111111	0.934426	9	116	4	2	chr16:4770689-4770731
chr13	-	17728116	17728157	coding	Cdk13	ENSEMBL	G2614	CAGTGTGGCCTGATGTAATCAAACTGCCATATTTCAACACCA	99	0	0	0	NA	0	0.5	0.989899	2	1	98	0	chr13:17728116-17728157
chr13	-	17741621	17741657	intron	Cdk13	ENSEMBL	G2615	AACTTTTCTCTTAAATAAATTTCATCACTTAAATATT	352	6	158	0.448864	1.29557	0	0.133333	0.963068	15	187	7	158	chr13:17741621-17741657
chr13	-	17748430	17748472	intron	Cdk13	ENSEMBL	G2616	TATACCATACTTTCTTCATCAATTCTTCTTCTTCTTTTTAAAA	112	1	111	0.991071	1.74429	0	0.4	0.973214	5	0	1	111	chr13:17748430-17748472
chr13	-	17758210	17758244	intron	Cdk13	ENSEMBL	G2617	CTCACTCACTCACTCACTCACTCACTCTTTGACCA	155	2	2	0.0129032	-0.778151	0	0.222222	0.909677	18	142	11	2	chr13:17758210-17758244
chr13	-	17788821	17788855	intron	Cdk13	ENSEMBL	G2618	TCTCCCCCTCCTCCTCTCCCTCCCTCTCCTCTCTC	163	3	3	0.0184049	-0.522879	0	0.3	0.91411	20	151	9	3	chr13:17788821-17788855
chr13	-	17791484	17791503	intron	Cdk13	ENSEMBL	G2619	CAAGGAGATATAGGGGAGAC	276	0	0	0	NA	0	0.285714	0.981884	7	272	4	0	chr13:17791484-17791503
chr5	-	4832587	4832628	intron	Cdk14	HAVANA	G7610	TTTTACACTCCATTTTCCATTCCTCACCCCCTCATCCACCCT	53	0	0	0	NA	0	0.285714	0.90566	7	49	4	0	chr5:4832587-4832628
chr5	-	4844267	4844300	intron	Cdk14	HAVANA	G7611	ACCACATCCAATACCTTAACTTACCTTACTTCAT	230	2	3	0.0130435	-0.221849	0	0.2	0.965217	10	223	4	3	chr5:4844267-4844300
chr5	-	4868401	4868431	intron	Cdk14	HAVANA	G7612	CAAACACACATACACACACTCACACACACCT	256	1	1	0.00390625	-1.04139	0	0.25	0.964844	12	245	10	1	chr5:4868401-4868431
chr5	-	4872146	4872175	intron	Cdk14	HAVANA	G7613	ATAAATATATTTCCCATATTCACATCTTCT	236	1	1	0.00423729	-0.90309	0	0.272727	0.966102	11	228	7	1	chr5:4872146-4872175
chr5	-	4872604	4872637	intron	Cdk14	HAVANA	G7614	CTCCATCTCTTCACTCACACACACAAACACACAA	5	0	0	0	NA	0	1	1	1	5	0	0	chr5:4872604-4872637
chr5	-	5096329	5096356	intron	Cdk14	HAVANA	G7615	TCTTTTTTCCTCCATTCCTTTCCTTCTA	258	3	3	0.0116279	-0.564271	0	0.272727	0.968992	11	245	10	3	chr5:5096329-5096356
chr5	-	5173186	5173207	intron	Cdk14	HAVANA	G7616	AAAACTAAACAACACCCCCTCC	277	1	1	0.00361011	-1.07918	0	0.272727	0.971119	11	265	11	1	chr5:5173186-5173207
chr5	-	5268802	5268830	intron	Cdk14	HAVANA	G7617	TGCTTCCAGAATGTCTTCCCTTTCCTCCT	7	1	7	1	0.845098	0	1	1	1	0	0	7	chr5:5268802-5268830
chr5	-	5273962	5273993	intron	Cdk14	HAVANA	G7618	TTGCCGTTTCTTTACCTCCTCCACACATCTCT	133	0	0	0	NA	0	0.25	0.977444	4	0	133	0	chr5:5273962-5273993
chr5	-	5286014	5286037	intron	Cdk14	HAVANA	G7619	CAACTCTGGCCTACTTTCTTATTT	273	2	3	0.010989	-0.522879	0	0.375	0.96337	16	261	9	3	chr5:5286014-5286037
chr5	-	5305904	5305924	intron	Cdk14	HAVANA	G7620	CTCTCAAATCCTCCATATCCT	255	3	3	0.0117647	-0.367977	0	0.2	0.968627	10	246	6	3	chr5:5305904-5305924
chr5	-	5331094	5331114	intron	Cdk14	HAVANA	G7621	CTTACTTTCTTTACTCTCTCC	407	3	6	0.014742	0.0791812	0	0.454545	0.985258	11	397	4	6	chr5:5331094-5331114
chr5	-	5368806	5368825	intron	Cdk14	HAVANA	G7622	AGCCTTCCCTTTTCATTCTC	696	2	397	0.570402	2.59879	0	0.75	0.998563	4	299	0	397	chr5:5368806-5368825
chr5	-	5371792	5371812	intron	Cdk14	HAVANA	G7623	TCTAACCTCACTTCTAAAACC	300	3	4	0.0133333	-0.352183	0	0.333333	0.973333	12	288	8	4	chr5:5371792-5371812
chr10	-	128700990	128701009	intron	Cdk2	ENSEMBL	G1325	ACTTTCCACCATTACCATCT	408	2	3	0.00735294	-0.970037	0.00735294	0.384615	0.980392	13	378	27	3	chr10:128700990-128701009
chr10	-	128703712	128703753	coding	Cdk2	ENSEMBL	G1326	TCATGGATGCCTCTGCTCTCACGGGCATTCCTCTTCCCCTCA	58	0	0	0	NA	0	0.166667	0.913793	6	53	5	0	chr10:128703712-128703753
chr4	-	70241682	70241710	intron	Cdk5rap2	HAVANA	G7023	TAAAATCATCCCCTTTCATTCTATAATTC	294	2	2	0.00680272	-0.812913	0	0.2	0.959184	15	280	12	2	chr4:70241682-70241710
chr4	-	70281092	70281120	coding	Cdk5rap2	HAVANA	G7024	TCACCTCTCATTCCCCAGTGCCATCAACC	186	2	3	0.016129	-0.477121	0	0.294118	0.935484	17	175	8	3	chr4:70281092-70281120
chr4	-	70359241	70359266	intron	Cdk5rap2	HAVANA	G7025	CATCTCCATCTACCCCTTTTCCATCC	218	2	2	0.00917431	-0.653213	0	0.307692	0.958716	13	208	8	2	chr4:70359241-70359266
chr4	-	70384176	70384204	intron	Cdk5rap2	HAVANA	G7026	TCTTTTACATTTAACTTACTTCTCTCCTT	246	1	1	0.00406504	-0.69897	0	0.111111	0.96748	9	241	4	1	chr4:70384176-70384204
chr4	-	70394472	70394507	intron	Cdk5rap2	HAVANA	G7027	CCTTCTATTCCATCTACCCTCCCACTCCCACCTCAC	191	2	2	0.0104712	-0.740363	0	0.230769	0.947644	13	179	10	2	chr4:70394472-70394507
chr5	+	3369911	3369932	intron	Cdk6	ENSEMBL	G7236	CTCACCTCTTCTTTTCCATTCT	297	5	7	0.023569	0.243038	0	0.5	0.976431	14	287	3	7	chr5:3369911-3369932
chr5	+	3406151	3406179	intron	Cdk6	ENSEMBL	G7237	ACACTCATTAACTCTAACCACTAAAACTT	252	2	2	0.00793651	-0.544068	0	0.166667	0.960317	12	244	6	2	chr5:3406151-3406179
chr13	-	100726526	100726568	intron	Cdk7	ENSEMBL	G2757	AAAAAAACAATATACACACACACACATATATATATACACACAC	60	1	60	1	1.77815	0	1	1	2	0	0	60	chr13:100726526-100726568
chr5	+	146241035	146241059	intron	Cdk8	HAVANA	G7589	TTGGCTCTGGGAGGAGGGGAAGGGC	260	1	2	0.00769231	-0.845098	0	0.266667	0.957692	15	245	13	2	chr5:146241035-146241059
chr5	+	146260993	146261205	intron	Cdk8	HAVANA	G7590	GTACGGAAGACGCACTCCCCGGCGCCGCTCGTGGGGGGCCCAAGTCCTTCTGATCGAGGCCCAGCCCGTGGACGGTGTGAGGCTGGTCGCGGCCCCCGGCGCGCCGGGCTCGGCTCTTCCTGGAGTCGGATTGCTTGGGAATGCAGCCCAAAGCGGGTGGTAAACTCCATCTAAGGCTAAATACCGGCACGAGACCGATAGTCAACAAGTACC	12085	20	98	0.00810923	-1.40723	0.291601	0.236615	0.963426	579	9485	2502	98	chr5:146260993-146261205
chr5	+	146261222	146261319	intron	Cdk8	HAVANA	G7591	AGAACTTTGAAGAGAGTTCAAGAGGGCGTGAAACCGTTAAGAGGTAAACTGGTGGGGTCCGCGCAGTCCGCCCGGAGGATTCAACCCGGCGGCGCGCG	6454	5	8	0.00123954	-2.75444	0.48652	0.36875	0.984351	160	1902	4544	8	chr5:146261222-146261319
chr5	+	146261335	146261359	intron	Cdk8	HAVANA	G7592	GTCCCGGCGGATCTTTCCCGCACCC	4545	1	1	0.000220022	-3.64167	0	0.361111	0.994939	36	163	4381	1	chr5:146261335-146261359
chr5	+	146277497	146277522	intron	Cdk8	HAVANA	G7593	ATCACACCATCCCTTTAATCTCCTCC	116	1	1	0.00862069	-0.69897	0	0.166667	0.956897	6	111	4	1	chr5:146277497-146277522
chr13	-	29649727	29649746	intron	Cdkal1	HAVANA	G2631	CTCATTCCTCTATTTTTCTT	325	4	4	0.0123077	0.30103	0.00307692	0.25	0.981538	8	320	1	4	chr13:29649727-29649746
chr13	-	29651245	29651268	intron	Cdkal1	HAVANA	G2632	TACTTATTTTCTTCCTTTCTCTTC	104	1	3	0.0288462	-0.124939	0	0.4	0.971154	5	98	3	3	chr13:29651245-29651268
chr13	-	29793420	29793448	intron	Cdkal1	HAVANA	G2633	ATCCACCTAAACCCCTTTCTACTCTTATC	321	3	4	0.0124611	-0.628389	0.00623053	0.238095	0.950156	21	301	16	4	chr13:29793420-29793448
chr17	+	29099417	29099452	3'utr	Cdkn1a	HAVANA	G4081	CTTCTGCTGTGGGTCAGGAGGCCTCTTCCCCATCTT	248	1	248	1	2.39445	0	0.333333	0.991935	3	0	0	248	chr17:29099417-29099452
chr11	+	115386866	115386892	intron	Cdr2l	HAVANA	G1625	GCATAGCTCAGTTGGTAGGGCACCTGC	33	0	0	0	NA	0	0.333333	0.818182	9	3	30	0	chr11:115386866-115386892
chr9	-	103362825	103362859	intron	Cdv3	HAVANA	G10134	AACTTTCTTAACTCTAAATTAATCTTTTAAAATCT	205	1	205	1	2.31175	0	0.25	0.985366	4	0	0	205	chr9:103362825-103362859
chr13	+	35838095	35838118	intron	Cdyl	ENSEMBL	G2439	CCTTACTTCTCTCCTCCCCCCTCC	229	1	1	0.00436681	-1.27875	0	0.266667	0.951965	15	210	18	1	chr13:35838095-35838118
chr2	-	6541180	6541203	3'utr	Celf2	HAVANA	G5557	CAATGAGGGAGGTGGGGAGAATTC	221	1	3	0.0135747	-0.564271	0	0.363636	0.968326	11	208	10	3	chr2:6541180-6541203
chr2	-	6602424	6602466	intron	Celf2	HAVANA	G5558	GTCCTAAGTAGAACCTGTGTTTTTCAGGGCTGTGTGGCACTGG	6	0	0	0	NA	1	1	1	1	6	0	0	chr2:6602424-6602466
chr2	-	6616294	6616327	intron	Celf2	HAVANA	G5559	GCCATCTCTCTCCTCCCTGACCCACACTTAATTC	201	2	2	0.00995025	-0.60206	1	0.25	0.955224	12	192	7	2	chr2:6616294-6616327
chr2	-	6617730	6617760	intron	Celf2	HAVANA	G5560	TCCCTTCCTTCTCCATCCATTTACACATCTC	318	5	6	0.0188679	-0.425969	0	0.25	0.95283	20	297	15	6	chr2:6617730-6617760
chr2	-	6703897	6703917	intron	Celf2	HAVANA	G5561	CTTCTTTCACTTTCCTTTCCT	39	1	39	1	1.59106	0	1	1	1	0	0	39	chr2:6703897-6703917
chr2	-	6854153	6854193	intron	Celf2	HAVANA	G5562	ACATACATTAGATTTCCAATATGAATTTTGAACTATCTTTT	61	0	0	0	NA	0	1	1	1	61	0	0	chr2:6854153-6854193
chr18	-	25501360	25501401	intron	Celf4	ENSEMBL	G4673	TGCCACCCTTGCCTTCTCTCTTCTCCAATCCCTCTGCCTCCC	113	2	2	0.0176991	-0.477121	0	0.111111	0.929204	9	106	5	2	chr18:25501360-25501401
chr5	-	86022262	86022304	intron	Cenpc1	HAVANA	G7775	ATTCTACACATTTATATACATTACCTCATCACCCCCCCCCCCC	9	0	0	0	NA	0	0.166667	0.444444	6	5	4	0	chr5:86022262-86022304
chr13	-	49527526	49527547	intron	Cenpp	ENSEMBL	G2670	GTGTAGCTCAGCGGCAGAGCAC	756	0	0	0	NA	1	0.5	0.994709	8	1	755	0	chr13:49527526-49527547
chr8	+	46553438	46553462	intron	Cenpu	HAVANA	G9147	AAAAGCTCAATTCCCAACAACCACA	6	0	0	0	NA	0	0.5	0.833333	2	6	0	0	chr8:46553438-46553462
chr10	-	30199724	30199766	intron	Cenpw	ENSEMBL	G1117	CTCAAAGATCGGCCTACCTCTGCCACCACCACTAACACTCTCA	36	1	1	0.0277778	-0.477121	0	0.25	0.916667	4	33	2	1	chr10:30199724-30199766
chr12	-	91046275	91046295	intron	Cep128	HAVANA	G2313	TTTAGGGTTCTGTGTTCCAAA	5	0	0	0	NA	0	0.5	0.8	2	0	5	0	chr12:91046275-91046295
chr12	-	91064888	91064907	intron	Cep128	HAVANA	G2314	GTAGGCTGCAGACAAGTAGG	352	0	0	0	NA	0	0.25	0.991477	4	0	352	0	chr12:91064888-91064907
chr12	-	91180574	91180614	intron	Cep128	HAVANA	G2315	CTAAGGAGCTGCAAACCCCTTCAGCTCCTTGGGTACTTTCT	97	2	2	0.0206186	-0.176091	0	0.2	0.958763	5	93	2	2	chr12:91180574-91180614
chr12	-	91208422	91208442	intron	Cep128	HAVANA	G2316	CCCCCCTAATCTCACTCATCT	257	0	0	0	NA	0	0.153846	0.957198	13	248	9	0	chr12:91208422-91208442
chr1	-	176808854	176808880	intron	Cep170	HAVANA	G755	CTCTTTCAAACACACACACACACACCA	218	1	1	0.00458716	-1.20412	0	0.25	0.944954	16	202	15	1	chr1:176808854-176808880
chr2	+	155994430	155994472	intron	Cep250	HAVANA	G5462	CAACACATACACACCCACATATACAACACACACTTGCAGATCT	237	1	1	0.00421941	-0.954243	0	0.0833333	0.953586	12	228	8	1	chr2:155994430-155994472
chr3	-	106507984	106508011	intron	Cept1	HAVANA	G6523	TTCATTCCAAAATACATACCACCAACCA	257	1	1	0.00389105	-1	0	0.166667	0.961089	12	247	9	1	chr3:106507984-106508011
chr3	-	106514602	106514623	intron	Cept1	HAVANA	G6524	CTATACTTCTGGCCCTTCCCCT	22	0	0	0	NA	0	0.333333	0.909091	3	20	2	0	chr3:106514602-106514623
chr15	-	86147185	86147206	intron	Cerk	HAVANA	G3577	TCCTACCCACTCCCTATCCCCA	332	0	0	0	NA	0.00301205	0.333333	0.975904	12	318	14	0	chr15:86147185-86147206
chr2	+	68982074	68982099	intron	Cers6	HAVANA	G5242	TACCCACTATTTACAATTTCTCTTCC	156	2	2	0.0128205	-0.60206	0	0.333333	0.961538	9	147	7	2	chr2:68982074-68982099
chr2	+	69031950	69031986	intron	Cers6	HAVANA	G5243	CCTTCCCTCCCTCTCTATCTCTCCTTCCCACCTCCTC	52	1	52	1	1.716	0	0.5	0.980769	2	0	0	52	chr2:69031950-69031986
chr2	+	69036181	69036202	intron	Cers6	HAVANA	G5244	CCACCCACTCACCCACCCCACC	84	0	0	0	NA	0	0.2	0.952381	5	84	0	0	chr2:69036181-69036202
chr2	+	69041412	69041431	intron	Cers6	HAVANA	G5245	TGTCAAGAAAACATGCTAAG	28	0	0	0	NA	1	1	1	1	0	28	0	chr2:69041412-69041431
chr8	+	104950001	104950043	coding	Ces2f	HAVANA	G9242	TGAAGATAATAAAGATGATCCTGCCTCCCTTCTCTATGTCTGA	175	2	3	0.0171429	-0.124939	0	0.25	0.965714	8	169	3	3	chr8:104950001-104950043
chr8	-	95434647	95434666	5'utr	Cfap20	HAVANA	G9497	ACCTTCGGACCGGCGGCACC	282	1	1	0.0035461	-0.845098	0	0.375	0.98227	8	275	6	1	chr8:95434647-95434666
chr1	-	119986856	119986898	intron	Cfap221	ENSEMBL	G581	TATTGTAGTGCCTACAAAGGGTTCACGGTCATTGCATCCCCTC	36	0	0	0	NA	0	0.25	0.916667	4	33	3	0	chr1:119986856-119986898
chr19	+	5493665	5493700	stop_codon	Cfl1	ENSEMBL	G4798	CTCCCTCCATCCCTGACGGTTCTGGCCTTCCCAAAC	185	2	4	0.0216216	0	0	0.25	0.967568	8	178	3	4	chr19:5493665-5493700
chr1	+	58754109	58754140	3'utr	Cflar	HAVANA	G89	TACCTCTCTAAACTTCCCTACTTACATTCCTT	214	1	213	0.995327	2.02735	0	0.5	0.995327	2	0	1	213	chr1:58754109-58754140
chr6	+	18204929	18204971	intron	Cftr	HAVANA	G7994	GAGAGAGACTGAATTGTTTACAAAAGATAATAAAAATTTAAAA	24	0	0	0	NA	0	1	1	1	24	0	0	chr6:18204929-18204971
chr9	-	71745412	71745444	intron	Cgnl1	ENSEMBL	G10071	GTTCTCCCAACCTATTGGCACGGAACTTGCAGG	249	1	1	0.00401606	-1.14613	0.995984	0.214286	0.955823	14	235	13	1	chr9:71745412-71745444
chr9	-	71754940	71754959	intron	Cgnl1	ENSEMBL	G10072	CGGGGGAAAAAAAACCAACA	7	0	0	0	NA	0	1	1	1	0	7	0	chr9:71754940-71754959
chr8	+	13872838	13872859	intron	Champ1	HAVANA	G9085	ATTATTTATTCACTTTCATCTC	231	4	4	0.017316	-0.176091	0	0.0833333	0.952381	12	222	5	4	chr8:13872838-13872859
chr6	-	32838795	32838821	intron	Chchd3	HAVANA	G8289	TTTCATATTTACCCTACCAATCCATGT	331	0	0	0	NA	0	0.5	0.996979	2	0	331	0	chr6:32838795-32838821
chr6	-	89383150	89383192	3'utr	Chchd6	ENSEMBL	G8399	AAACAAATAAAGCAGATGTCTTTGTTTGCAGTCATTCACTCAT	159	2	2	0.0125786	-0.778151	0.00628931	0.133333	0.918239	15	146	11	2	chr6:89383150-89383192
chr7	-	73457884	73457908	intron	Chd2	HAVANA	G8885	ACCTCCACTAAACTTCTATTACCTA	314	1	1	0.00318471	-1.07918	0.00636943	0.285714	0.968153	14	302	11	1	chr7:73457884-73457908
chr7	-	73510214	73510233	intron	Chd2	HAVANA	G8886	TTTTTTTTCTTGTCCTTGAT	389	1	389	1	2.58995	0	0.2	0.989717	5	0	0	389	chr7:73510214-73510233
chr7	-	73527488	73527507	intron	Chd2	HAVANA	G8887	CCATCTCTCCCTCCCTTTTC	86	0	0	0	NA	0	0.666667	0.988372	3	86	0	0	chr7:73527488-73527507
chr11	-	69345950	69345970	intron	Chd3	HAVANA	G1769	CTATTTCCTCCCCATCACCCC	331	1	2	0.0060423	-0.176091	0	0.333333	0.987915	6	327	2	2	chr11:69345950-69345970
chr2	-	160955108	160955131	intron	Chd6	HAVANA	G5900	CCTCCCTACCTTACCTCTTCCTCT	413	5	10	0.0242131	-0.0791812	0	0.210526	0.96368	19	392	11	10	chr2:160955108-160955131
chr4	+	8693715	8693750	intron	Chd7	HAVANA	G6661	ACACACACACACACAGAGAGAGAGAGACACCACCCC	187	0	0	0	NA	0	0.375	0.946524	16	163	24	0	chr4:8693715-8693750
chr4	+	8753066	8753107	coding	Chd7	HAVANA	G6662	CACCTCCACATCCCCATCACCAGCCTTGGGCACAACTCCACC	52	0	0	0	NA	0	0.666667	0.980769	3	50	2	0	chr4:8753066-8753107
chr14	-	52204847	52204870	coding	Chd8	HAVANA	G3066	CATCCTCCTCCTCTTCTTCATCCT	283	1	1	0.00353357	-0.30103	0	0.25	0.989399	4	281	1	1	chr14:52204847-52204870
chr5	+	110845585	110845627	intron	Chek2	HAVANA	G7468	CCATGCTCCCACCTTGATGGTAATGGACTGAACCTCTGAACTT	33	1	1	0.030303	-0.477121	0	0.25	0.909091	4	30	2	1	chr5:110845585-110845627
chr5	+	110854927	110854958	intron	Chek2	HAVANA	G7469	CACCTCCTGGCTGTGTTTTACTTCTTTTAATT	233	3	5	0.0214592	-0.20412	0	0.363636	0.969957	11	221	7	5	chr5:110854927-110854958
chr5	+	110860835	110860859	intron	Chek2	HAVANA	G7470	CTCACTTCTCCTTTCTTCTCTCCCA	241	3	3	0.0124481	-0.636822	0	0.285714	0.958506	14	226	12	3	chr5:110860835-110860859
chr5	+	110161243	110161276	intron	Chfr	HAVANA	G7466	CCCACTACCAACCCCATTTCATATTAATCCTCTC	8	0	0	0	NA	0	1	1	1	8	0	0	chr5:110161243-110161276
chr7	-	141538239	141538281	intron	Chid1	ENSEMBL	G9050	CTTCATTTCCAACCATACACTCACCCACCTCCTCATATGAACA	176	2	3	0.0170455	-0.522879	0	0.25	0.948864	12	164	9	3	chr7:141538239-141538281
chr2	+	154664885	154664911	intron	Chmp4b	HAVANA	G5455	TCCAAAACCAAAACCAAAACCAACATC	278	0	0	0	NA	0	0.25	0.967626	12	260	18	0	chr2:154664885-154664911
chr2	+	154665910	154665929	intron	Chmp4b	HAVANA	G5456	GGACTGGAACACAGGTGCAG	295	0	0	0	NA	1	0.333333	0.99322	3	0	295	0	chr2:154665910-154665929
chr2	+	154672947	154672974	intron	Chmp4b	HAVANA	G5457	TGCCGACCTCCTTCCGTTGTGATTCCCT	126	1	2	0.015873	-0.30103	0	0.6	0.984127	5	121	3	2	chr2:154672947-154672974
chr2	+	119557079	119557119	intron	Chp1	HAVANA	G5362	AACTCTACTCATTCACACACACACACACACACAAACACACA	57	1	1	0.0175439	-0.69897	0.0175439	0.166667	0.912281	6	52	4	1	chr2:119557079-119557119
chr2	+	119557890	119557923	intron	Chp1	HAVANA	G5363	CTCACATACACTATACAATACCATACATACATAC	151	1	1	0.00662252	-0.954243	0.00662252	0.363636	0.953642	11	142	8	1	chr2:119557890-119557923
chr5	+	24591139	24591160	coding	Chpf2	ENSEMBL	G7279	CGGCCCCTTTCACTCCACACTC	218	1	1	0.00458716	-1.14613	0	0.222222	0.93578	18	204	13	1	chr5:24591139-24591160
chr8	+	27377552	27377594	intron	Chrnb3	HAVANA	G9113	AGCAACACAAGCTAGGGCATCATGATAGTCCAAGCTGCTCACA	43	2	2	0.0465116	-0.39794	0	0.125	0.837209	8	37	4	2	chr8:27377552-27377594
chr7	-	132273956	132273997	intron	Chst15	HAVANA	G9033	GAAGTGGTGGTGGATCTTGCCCTTTTGTTTCTTTAATTTGGA	5	0	0	0	NA	1	0.5	0.8	2	4	1	0	chr7:132273956-132273997
chr7	+	66116035	66116060	intron	Chsy1	HAVANA	G8613	CTGACCACACTCCCACCCATCCTCCT	153	0	0	0	NA	0	0.2	0.973856	5	150	3	0	chr7:66116035-66116060
chr7	+	66121525	66121549	intron	Chsy1	HAVANA	G8614	TTCTTACCTTTAAAATCCCCTCCTA	118	1	118	1	2.07188	0	0.5	0.991525	2	0	0	118	chr7:66121525-66121549
chr3	-	90507068	90507087	5'utr	Chtop	HAVANA	G6468	ATTTCACTTTCTTCCCATTC	134	0	0	0	NA	0	0.333333	0.985075	3	134	0	0	chr3:90507068-90507087
chr19	-	44078818	44078839	intron	Chuk	HAVANA	G5052	TTAAAAATCATAATACTCCTTT	262	1	1	0.00381679	-1.60206	0	0.4	0.98855	5	222	39	1	chr19:44078818-44078839
chr19	-	44088993	44089022	intron	Chuk	HAVANA	G5053	ATAAACTCCATTACCCCCTTTCCACACCTC	280	4	5	0.0178571	-0.50515	0.00357143	0.181818	0.935714	22	260	15	5	chr19:44088993-44089022
chr8	-	94822284	94822306	3'utr	Ciapin1	HAVANA	G9494	CCTCCTGCCTCTGCCCACATCCC	275	1	2	0.00727273	-0.176091	0	0.5	0.989091	6	271	2	2	chr8:94822284-94822306
chr8	-	94822525	94822558	3'utr	Ciapin1	HAVANA	G9495	CCTTTTACTGTGAGTGTGTCTTTGTGTCTGTGTG	274	5	6	0.0218978	0	0	0.181818	0.967153	11	263	5	6	chr8:94822525-94822558
chr7	+	25288647	25288681	coding	Cic	HAVANA	G8533	CCTGTGCCCATTGCCTCTAAGCCCTTTCCCACCTC	227	3	4	0.0176211	-0.39794	0	0.25	0.947137	16	214	9	4	chr7:25288647-25288681
chr2	+	91595492	91595512	coding	Ckap5	HAVANA	G5302	TTATCCCCTATCTCATCCTCA	268	1	268	1	2.42813	0	0.25	0.988806	4	0	0	268	chr2:91595492-91595512
chr1	+	118524553	118524589	intron	Clasp1	HAVANA	G207	GGCTGTCTCTGTGGTCACTTACTCTTCTACCACTCCT	217	3	3	0.0138249	-0.221849	0	0.0833333	0.949309	12	210	4	3	chr1:118524553-118524589
chr3	+	108660257	108660299	intron	Clcc1	HAVANA	G6216	TAGATATGCCCCTGTATTTTCTTTTGCTAATTGCTGTGCTGGC	15	1	1	0.0666667	-0.477121	0	0.25	0.8	4	12	2	1	chr3:108660257-108660299
chr3	+	108667405	108667436	intron	Clcc1	HAVANA	G6217	AAAACCCAAACCCCACATTTATATAAATATCC	9	0	0	0	NA	0	0.5	0.888889	2	9	0	0	chr3:108667405-108667436
chr8	-	60912541	60912562	3'utr	Clcn3	HAVANA	G9430	TCTGTCCTCCCTCCCCCTTCCT	171	2	2	0.0116959	-0.60206	0	0.5	0.976608	8	162	7	2	chr8:60912541-60912562
chr8	-	60931375	60931396	intron	Clcn3	HAVANA	G9431	AATAATAATCCAATCACTTTCC	307	2	4	0.0130293	-0.439333	0.00325733	0.285714	0.967427	14	293	10	4	chr8:60931375-60931396
chr5	-	5507209	5507231	3'utr	Cldn12	HAVANA	G7625	ATTTCATTCTCTCTGGGGACTAA	326	3	3	0.00920245	-0.669007	0	0.166667	0.953988	18	310	13	3	chr5:5507209-5507231
chr16	-	93943710	93943752	intron	Cldn14	HAVANA	G4002	TCCAAGTGTCTCCCTGTGTCTCTACCATCTTCCCTACCTCTGC	87	1	1	0.0114943	-0.60206	0	0.166667	0.942529	6	83	3	1	chr16:93943710-93943752
chr7	+	43441035	43441054	intron	Cldnd2	HAVANA	G8572	TGAGTCTCTTAGAGGGGGGT	314	0	0	0	NA	0	0.166667	0.984076	6	0	314	0	chr7:43441035-43441054
chr6	+	129182000	129182027	intron	Clec2d	HAVANA	G8199	AAACCAGGCCAGCAATACTTCATTTCTT	303	2	2	0.00660066	-0.954243	0	0.333333	0.960396	18	284	17	2	chr6:129182000-129182027
chr6	+	123070101	123070143	intron	Clec4b1	HAVANA	G8183	TGTCTATATGTGTATTTCTGTAGGGTCTACTATGTGTATTTGA	156	4	7	0.0448718	-0.30103	0	0.210526	0.903846	19	136	13	7	chr6:123070101-123070143
chr6	+	123264185	123264220	intron	Clec4d	HAVANA	G8184	ACACACACATGGACACACACACAGACACACACACAC	215	0	0	0	NA	0	0.454545	0.972093	11	212	3	0	chr6:123264185-123264220
chr6	-	123282937	123282960	3'utr	Clec4e	HAVANA	G8466	CTCTTCCTGGAGCCCCATTTTCTC	222	4	7	0.0315315	0	0	0.363636	0.968468	11	209	6	7	chr6:123282937-123282960
chr17	+	35056589	35056624	intron	Clic1	HAVANA	G4099	AACACCACCACTACCACCACTACCCCACACACACAA	181	1	181	1	2.25768	0	0.25	0.983425	4	0	0	181	chr17:35056589-35056624
chr4	-	135229880	135229903	intron	Clic4	HAVANA	G7176	TTCCCTTTTATCCAACTCTTAACT	285	0	0	0	NA	0	0.5	0.996491	2	0	285	0	chr4:135229880-135229903
chr11	+	45869845	45869868	intron	Clint1	HAVANA	G1404	CCACTCTACTCCCACTCATCTCCC	67	1	2	0.0298507	0.30103	0	0.25	0.955224	4	65	0	2	chr11:45869845-45869868
chr5	-	123653589	123653608	coding	Clip1	HAVANA	G7868	TCCCCACAAACCGTCCCAGT	324	0	0	0	NA	0	1	1	2	0	324	0	chr5:123653589-123653608
chr5	-	134509572	134509603	intron	Clip2	HAVANA	G7899	GGCTACATGAATTTAAAAGAGAGAGAGAGAGA	196	1	2	0.0102041	-0.778151	1	0.333333	0.94898	15	183	11	2	chr5:134509572-134509603
chr11	+	51275692	51275719	intron	Clk4	HAVANA	G1418	TTCCACTTCTCATCCCTTTTTACTCCCC	225	3	4	0.0177778	-0.243038	0	0.428571	0.964444	14	215	6	4	chr11:51275692-51275719
chr9	+	40696273	40696315	intron	Clmp	HAVANA	G9637	GCCTTCCTCTGGGGGGTGAGTTCTATCTTCCATCCTTCAGCCA	47	1	1	0.0212766	-0.60206	0	0.2	0.914894	5	43	3	1	chr9:40696273-40696315
chr7	-	126583716	126583736	intron	Cln3	ENSEMBL	G9017	GACAACAGATAACACTTGAGG	389	0	0	0	NA	1	0.333333	0.989717	6	383	6	0	chr7:126583716-126583736
chr5	-	76213051	76213075	3'utr	Clock	HAVANA	G7761	CCACTTTTCTAATTCCCTCCCCTTC	6	0	0	0	NA	0	0.5	0.833333	2	5	1	0	chr5:76213051-76213075
chr11	-	86700925	86700963	intron	Cltc	HAVANA	G1833	TCCCCCCAATAAATTTTCACTAAGCCTCTGCAAGTCCCT	144	1	2	0.0138889	-0.544068	0	0.25	0.958333	8	136	6	2	chr11:86700925-86700963
chr11	-	86757359	86757388	5'utr	Cltc	HAVANA	G1834	CCCTCCCCTTCCCCGTCTCCTCCTCTCCCT	1004	5	10	0.00996016	-0.70757	0	0.385965	0.965139	57	944	50	10	chr11:86757359-86757388
chr16	+	3925226	3925258	intron	Cluap1	HAVANA	G3615	ACCTCCTAATCCTTCCCAAATACTCTCACAAAC	114	2	2	0.0175439	-0.778151	0	0.3	0.938596	10	101	11	2	chr16:3925226-3925258
chr13	+	24375035	24375077	intron	Cmah	ENSEMBL	G2422	AGGGCGGATGCGACAGCCTTTCTTTTTATGTCTTAACAGGAAG	68	1	1	0.0147059	-0.69897	1	0.166667	0.926471	6	63	4	1	chr13:24375035-24375077
chr8	+	117273483	117273504	intron	Cmip	HAVANA	G9302	CAACCACATCCTCCATTCTCTC	227	1	2	0.00881057	-0.477121	0	0.428571	0.982379	7	220	5	2	chr8:117273483-117273504
chr8	+	117308549	117308569	intron	Cmip	HAVANA	G9303	GGAAGGGTCATTGGAAACTGG	367	0	0	0	NA	1	0.2	0.989101	5	0	367	0	chr8:117308549-117308569
chr8	+	117332393	117332416	intron	Cmip	HAVANA	G9304	ACACATCTCTCGGGTGGGAGGATC	214	1	2	0.00934579	-0.477121	0	0.3	0.96729	10	207	5	2	chr8:117332393-117332416
chr8	+	117334900	117334919	intron	Cmip	HAVANA	G9305	GCCCTCCCCTCATCGCCCCC	345	0	0	0	NA	0	0.333333	0.994203	3	0	345	0	chr8:117334900-117334919
chr8	+	117340422	117340444	intron	Cmip	HAVANA	G9306	CCGCACCCTCTCTCTCTCTCCCC	38	0	0	0	NA	0	0.5	0.973684	2	0	38	0	chr8:117340422-117340444
chr8	+	117410599	117410634	intron	Cmip	HAVANA	G9307	AGAGGCGGAACTAAGAAGAGTGCCTCAAATCCAGGA	261	1	1	0.00383142	-1.60206	0.111111	0.214286	0.957854	14	221	39	1	chr8:117410599-117410634
chr16	-	57391442	57391569	intron	Cmss1	ENSEMBL	G3935	GGCCTCTCCAGTCCGCCGAGGGCGCACCACCGGCCCGTCTCGCCCGCCGCGCCGGGGAGGTGGAGCACGAGCGTACGCGTTAGGACCCGAAAGATGGTGAACTATGCCTGGGCAGAGCGAAGCCAGAG	10362	5	226	0.0218105	-0.234723	0.121116	0.290094	0.970952	424	9749	387	226	chr16:57391442-57391569
chr16	-	57391600	57391674	intron	Cmss1	ENSEMBL	G3936	GGACCAAGGAGTCTAACGCGTGCGCGAGTCAGGGGCTCGTCCGAAAGCCGCCGTGGCGCAATGAAGGTGAAGGGC	29120	8	533	0.0183036	-1.44477	0.0993132	0.393638	0.989526	503	13746	14841	533	chr16:57391600-57391674
chr16	-	57545351	57545374	intron	Cmss1	ENSEMBL	G3937	CTTTCTTTTCTTCTTTTCCCTCTA	191	1	191	1	2.28103	0	0.25	0.984293	4	0	0	191	chr16:57545351-57545374
chr16	-	57553092	57553114	intron	Cmss1	ENSEMBL	G3938	ACCTCATCTCACTCCTTTCCCTT	212	2	2	0.00943396	-0.954243	0.00471698	0.4	0.943396	20	193	17	2	chr16:57553092-57553114
chr16	-	57562701	57562742	intron	Cmss1	ENSEMBL	G3939	ACAAACAAACAACAAAAAACAAAACAAAACAAAAACAACAAC	71	0	0	0	NA	0	0.2	0.943662	5	68	3	0	chr16:57562701-57562742
chr16	-	57574915	57574955	intron	Cmss1	ENSEMBL	G3940	TCCCTCTACACACACACACACACACACACACACACACACAT	73	0	0	0	NA	0	0.4	0.958904	5	70	3	0	chr16:57574915-57574955
chr17	+	29661591	29661617	intron	Cmtr1	HAVANA	G4086	CCTTCAAATTCCATTACTTTCTTACCT	637	5	228	0.357928	1.31654	0	0.32	0.973312	25	399	10	228	chr17:29661591-29661617
chr13	-	93059678	93059717	intron	Cmya5	ENSEMBL	G2739	CTGGAGTAGACGAAAGGTAGCATTTTCCCCATGTGGTTGT	70	1	1	0.0142857	-0.69897	0	0.142857	0.914286	7	65	4	1	chr13:93059678-93059717
chr8	+	88124183	88124213	intron	Cnep1r1	HAVANA	G9220	TTCATTCTTTTTCTTCAATTTATTCATAATC	225	2	2	0.00888889	-0.60206	0	0.0833333	0.951111	12	216	7	2	chr8:88124183-88124213
chr1	+	36487209	36487231	intron	Cnnm4	HAVANA	G49	GAAGGTCATCCCAAGGCTGTGAC	421	2	7	0.0166271	-0.477121	0.00475059	0.5625	0.983373	16	394	20	7	chr1:36487209-36487231
chr8	-	95806138	95806166	intron	Cnot1	ENSEMBL	G9498	TATACTTCTTTTTCCTCTCTATTCAAAAC	514	4	6	0.0116732	-0.367977	0	0.25	0.970817	20	495	13	6	chr8:95806138-95806166
chr6	-	35046324	35046343	coding	Cnot4	HAVANA	G8295	AGGTTTCGACCATGCCACTG	303	0	0	0	NA	0	0.6	0.993399	5	1	302	0	chr6:35046324-35046343
chr6	-	35131529	35131562	intron	Cnot4	HAVANA	G8296	CTCTCCTTCCTCCTCTTCCTCCTCCTCCTCCCCC	76	1	76	1	1.88081	0	0.5	0.986842	2	0	0	76	chr6:35131529-35131562
chr5	-	96074586	96074606	3'utr	Cnot6l	HAVANA	G7793	CTTTCAAACCATTCATTATCC	737	3	6	0.00814111	-0.500602	0	0.473684	0.986431	19	713	18	6	chr5:96074586-96074606
chr5	-	96155215	96155245	intron	Cnot6l	ENSEMBL	G7794	TCCTTTCCCCTCTTTCTCTGCCTCCCTTCCC	173	2	2	0.0115607	-0.740363	0	0.227273	0.901734	22	161	10	2	chr5:96155215-96155245
chr1	+	74523211	74523245	intron	Cnot9	HAVANA	G133	CCTCTCCCTCACCTTCCCCCAATACCCCTTCTCTC	74	1	1	0.0135135	-0.30103	0	0.2	0.945946	5	72	1	1	chr1:74523211-74523245
chr10	+	128323153	128323172	intron	Cnpy2	ENSEMBL	G1056	CACTCCCTATTCCCCCATCC	406	1	3	0.00738916	-0.30103	0	0.5	0.990148	8	398	5	3	chr10:128323153-128323172
chr6	+	104741479	104741499	intron	Cntn6	HAVANA	G8139	ACCTGCTGAATTTACTAGCCC	14	1	1	0.0714286	-1.14613	0	0.5	0.857143	4	0	13	1	chr6:104741479-104741499
chr6	+	46958381	46958400	intron	Cntnap2	HAVANA	G8061	AAACGGGTAGAAGCGCTTAA	295	0	0	0	NA	0	0.75	0.99661	4	1	294	0	chr6:46958381-46958400
chr1	+	115831965	115832006	intron	Cntnap5a	HAVANA	G204	TCCAGCCATGATTAGGTGATAACATCTGTGAAATGAGTGTGC	83	1	1	0.0120482	-0.778151	0	0.142857	0.927711	7	77	5	1	chr1:115831965-115832006
chr1	+	116429611	116429653	intron	Cntnap5a	HAVANA	G205	TCTAGCAGGCATTATCAAGTAACACACACACACACACACACAC	34	0	0	0	NA	0	0.25	0.911765	4	31	3	0	chr1:116429611-116429653
chr17	+	58249839	58249874	intron	Cntnap5c	ENSEMBL	G4182	ACCATCATTTTATCTATGTAATATACTGAGGAGAGA	161	4	4	0.0248447	-0.243038	0	0.272727	0.950311	11	151	6	4	chr17:58249839-58249874
chr11	-	12372353	12372395	intron	Cobl	HAVANA	G1662	CAGAATTTCTCACAATGTCCCTTAAGGAACACCATTGTCTTGA	19	1	1	0.0526316	-0.30103	0	0.333333	0.894737	3	17	1	1	chr11:12372353-12372395
chr14	-	75745054	75745077	intron	Cog3	ENSEMBL	G3137	TCTCTCTCCCTTCTCTCCTTCCAC	286	3	3	0.0104895	0	0	0.222222	0.975524	9	281	2	3	chr14:75745054-75745077
chr8	+	110867215	110867242	intron	Cog4	HAVANA	G9274	ATTTCTAATACTTAATCTAATTCACTCA	313	3	4	0.0127796	-0.39794	0	0.333333	0.968051	15	300	9	4	chr8:110867215-110867242
chr7	-	121944752	121944775	intron	Cog7	HAVANA	G9000	TATCCATCCTCTTCCTACTTCTCC	270	2	2	0.00740741	-0.30103	0	0.125	0.974074	8	265	3	2	chr7:121944752-121944775
chr10	-	61851108	61851127	coding-intron	Col13a1	HAVANA	G1157	ACCAAAGGGCGAAAGGGTGA	26	0	0	0	NA	0	1	1	1	0	26	0	chr10:61851108-61851127
chr15	-	71915200	71915219	intron	Col22a1	HAVANA	G3529	ACGGCATCATGACAAGACTA	343	0	0	0	NA	0	1	1	1	0	343	0	chr15:71915200-71915219
chr3	+	130164598	130164626	processed_transcript	Col25a1	HAVANA	G6256	TGGAACCCCAGCATCACTCACATTGGGCA	252	1	1	0.00396825	-1.32222	0	0.3	0.972222	10	231	20	1	chr3:130164598-130164626
chr13	+	96542669	96542688	intron	Col4a3bp	ENSEMBL	G2544	GAGGGGCCCGGGGCGGGGTG	429	0	0	0	NA	0	0.5	0.995338	4	0	429	0	chr13:96542669-96542688
chr13	+	96546367	96546393	intron	Col4a3bp	ENSEMBL	G2545	TCCAAAACTTTTTTCCTTCCTTTCACA	234	2	2	0.00854701	-0.544068	0	0.2	0.965812	10	226	6	2	chr13:96546367-96546393
chr13	+	96587133	96587156	intron	Col4a3bp	ENSEMBL	G2546	ATACCTTCTAATCCCTCCCAAAAC	38	0	0	0	NA	0	0.25	0.921053	4	36	2	0	chr13:96587133-96587156
chr13	+	96592703	96592728	intron	Col4a3bp	ENSEMBL	G2547	AACCCTTTCATTTCCTATTCTTTTCC	100	3	3	0.03	-0.30103	0	0.214286	0.89	14	92	5	3	chr13:96592703-96592728
chr13	+	96600782	96600804	intron	Col4a3bp	ENSEMBL	G2548	TTTCTCTCTTAAATACTCAAAAC	288	1	1	0.00347222	-0.778151	0	0.222222	0.975694	9	282	5	1	chr13:96600782-96600804
chr1	-	82479071	82479113	intron	Col4a4	HAVANA	G493	AGGGACAAAGCAGAGCTGTTGCGTGATGGAGAGAGAGAGGGAG	47	0	0	0	NA	0	0.25	0.93617	4	45	2	0	chr1:82479071-82479113
chrX	+	141614109	141614145	intron	Col4a5	HAVANA	G10339	CACACACATACACACTCCTAAATACATAAAAACAACC	154	0	0	0	NA	0	0.2	0.948052	10	146	8	0	chrX:141614109-141614145
chr2	+	180603135	180603156	intron	Col9a3	HAVANA	G5535	TACCACCCTCTGGCCCCTCCCA	205	1	2	0.0097561	-0.39794	0	0.5	0.985366	6	199	4	2	chr2:180603135-180603156
chr18	+	9725236	9725278	intron	Colec12	ENSEMBL	G4472	CCTCCGACTGACTGCTCCACATCTCACACCTTCCCCCCCCCCC	27	1	2	0.0740741	-0.90309	0	0.5	0.814815	10	10	15	2	chr18:9725236-9725278
chr18	+	9852623	9852655	intron	Colec12	ENSEMBL	G4473	AATCCCAACACCACATAGTGGCTCACAACCACC	86	1	86	1	1.9345	0	0.333333	0.976744	3	0	0	86	chr18:9852623-9852655
chr18	+	47005791	47005817	intron	Commd10	ENSEMBL	G4543	CCTCCTAAACTTTCCAACCCCCTCCCC	266	1	266	1	2.42488	0	0.5	0.988722	6	0	0	266	chr18:47005791-47005817
chr5	-	72157770	72157801	3'utr	Commd8	HAVANA	G7751	TACTTATCTTTCTATTACTCATATTCCATTCC	224	1	224	1	2.35025	0	0.5	0.995536	2	0	0	224	chr5:72157770-72157801
chr1	+	172093062	172093097	intron	Copa	HAVANA	G321	TCTACCCAATTACATTATTTTAAAAAAATCACTCAC	173	2	2	0.0115607	-0.30103	0	0.166667	0.971098	6	168	3	2	chr1:172093062-172093097
chr1	+	172095156	172095198	intron	Copa	HAVANA	G322	AAGCCCATGTAATTCAGGCTCACTCTTTTAAATATCCACTAAA	44	0	0	0	NA	0	0.5	0.954545	4	41	3	0	chr1:172095156-172095198
chr6	+	87901396	87901417	intron	Copg1	HAVANA	G8115	CCACTCCATTTTTTCATATCTC	277	3	3	0.0108303	-0.124939	0	0.111111	0.971119	9	271	3	3	chr6:87901396-87901417
chr6	-	30804938	30804960	intron	Copg2	ENSEMBL	G8281	CACCCTTCCTCCCACCTCCCTTC	351	2	3	0.00854701	-0.477121	0	0.363636	0.980057	11	340	8	3	chr6:30804938-30804960
chr15	+	103289594	103289617	intron	Copz1	ENSEMBL	G3422	CCCTTTCCTCCATTCTCCCCCTCC	28	1	1	0.0357143	-0.30103	0	0.25	0.892857	4	26	1	1	chr15:103289594-103289617
chr7	-	126699826	126699849	3'utr	Coro1a	HAVANA	G9019	CCCCTCTGCTCCCACCCCACCCTC	111	0	0	0	NA	0.00900901	0.272727	0.927928	11	103	8	0	chr7:126699826-126699849
chr16	-	4650814	4650845	intron	Coro7	HAVANA	G3815	CCAATCCTGTGCATGTCCACAGACCTTAAATC	8	0	0	0	NA	0	1	1	1	8	0	0	chr16:4650814-4650845
chr16	-	4664352	4664390	intron	Coro7	HAVANA	G3816	GCCATCTCACCAGCCCCTCTACCCTATTTCATTTATTTA	173	1	1	0.00578035	-0.69897	1	0.111111	0.953757	9	168	4	1	chr16:4664352-4664390
chr16	-	4677154	4677196	intron	Coro7	HAVANA	G3817	TCTCAAAAAACAAAGTGGGTGATTTGCGTGGATGACACCAGAC	64	0	0	0	NA	0	0.142857	0.90625	7	58	6	0	chr16:4677154-4677196
chr19	-	43742429	43742466	intron	Cox15	HAVANA	G5051	CACACACTCACTCACACTCACACATACACACCCAAACC	103	0	0	0	NA	0	0.5	0.970874	6	96	7	0	chr19:43742429-43742466
chr13	-	86045656	86045680	intron	Cox7c	HAVANA	G2725	ATACCCTATACACTCTTCCACAACA	39	0	0	0	NA	0	0.333333	0.948718	3	37	2	0	chr13:86045656-86045680
chr6	+	30547319	30547338	intron	Cpa2	HAVANA	G8015	CTCGCTCTTTTTTTTTTTCC	261	2	2	0.00766284	0.30103	0	0.25	0.988506	4	259	0	2	chr6:30547319-30547338
chr8	-	64605600	64605642	intron	Cpe	HAVANA	G9433	GGACTAATCAAACTGCTTCATTATAAACAAATGTTCTTAAAAA	79	1	1	0.0126582	-0.69897	1	0.166667	0.936709	6	74	4	1	chr8:64605600-64605642
chr11	+	31877144	31877165	intron	Cpeb4	ENSEMBL	G1382	ATCTGCCCTGCTAAACATATCC	6	1	2	0.333333	-0.39794	0	0.2	0.333333	5	0	4	2	chr11:31877144-31877165
chr11	+	31921948	31921979	intron	Cpeb4	ENSEMBL	G1383	GGTTACTTCTCCTCTCACAATCTAACTCAACT	59	1	59	1	1.77085	0	0.5	0.983051	2	0	0	59	chr11:31921948-31921979
chr15	-	90503713	90503738	intron	Cpne8	HAVANA	G3584	ACCAAAACCTTCCTTCTTCATACCCC	282	3	4	0.0141844	-0.511883	0	0.277778	0.953901	18	266	12	4	chr15:90503713-90503738
chr16	-	11819089	11819111	intron	Cpped1	HAVANA	G3835	CCATTCTTACTTCTTCTCCCATT	294	4	8	0.0272109	0	0	0.428571	0.972789	14	279	7	8	chr16:11819089-11819111
chr16	-	11832897	11832937	intron	Cpped1	HAVANA	G3836	TAACCCGATGTCAGGAAAGAAGCATAAAAACATAAACAACA	37	0	0	0	NA	0	0.333333	0.945946	3	36	1	0	chr16:11832897-11832937
chr15	-	76601030	76601051	intron	Cpsf1	ENSEMBL	G3543	ACTCCCACCCCATCTCCTTTCC	326	4	4	0.0122699	-0.176091	0	0.333333	0.97546	12	317	5	4	chr15:76601030-76601051
chr15	-	76604905	76604933	intron	Cpsf1	ENSEMBL	G3544	TCAAGACAAGGTTTCTCTGTGTAGTCTGA	333	4	6	0.018018	-0.124939	0	0.153846	0.966967	13	320	7	6	chr15:76604905-76604933
chr10	-	117363205	117363241	intron	Cpsf6	HAVANA	G1280	AACACCGTGTACATAATTAATAAATCTTTTTTTAAAA	195	1	1	0.00512821	-0.845098	0	0.111111	0.958974	9	188	6	1	chr10:117363205-117363241
chr7	-	44968732	44968752	intron	Cpt1c	HAVANA	G8853	TTTAGCTCAGTGGTTAGAGCA	319	1	319	1	2.50379	0	0.5	0.996865	2	0	0	319	chr7:44968732-44968752
chr6	-	53950179	53950221	intron	Cpvl	HAVANA	G8339	TGTGGATTAACCCATTCCTAAAGCCAGAGCTCTTGGGAGCCAG	26	0	0	0	NA	0.961538	0.333333	0.923077	3	24	2	0	chr6:53950179-53950221
chrX	+	116453382	116453424	intron	Cpxcr1	HAVANA	G10318	GAGCCAGATGAGAGATGGCCGCAAAGGGATCTAGGATGAATGG	143	0	0	0	NA	1	0.0833333	0.923077	12	133	10	0	chrX:116453382-116453424
chr1	-	195106266	195106287	intron	Cr1l	HAVANA	G806	TCTCTACCTCTTTCCCAATTTC	86	1	2	0.0232558	-0.176091	0	0.333333	0.953488	6	82	2	2	chr1:195106266-195106287
chr10	-	95273316	95273340	intron	Cradd	ENSEMBL	G1247	CTGGACAAACTTCTTCCACACACCC	163	1	1	0.00613497	-0.778151	0	0.4	0.981595	5	157	5	1	chr10:95273316-95273340
chr10	-	95302429	95302449	intron	Cradd	ENSEMBL	G1248	CTTGCGTGCAGAAGAGGAGAG	367	0	0	0	NA	0	0.666667	0.997275	3	0	367	0	chr10:95302429-95302449
chr17	-	24962664	24962706	3'utr	Cramp1l	ENSEMBL	G4270	ATTTAGATCTTGGGACTGTAGCCTGTACCAGGCTAGGCTCAGG	33	0	0	0	NA	0	0.5	0.969697	2	32	1	0	chr17:24962664-24962706
chr5	+	130043734	130043765	intron	Crcp	HAVANA	G7541	ACCTCTGAGGGTTTTCATGGTTATCACTGACT	64	1	1	0.015625	-0.845098	0	0.125	0.890625	8	57	6	1	chr5:130043734-130043765
chr1	+	64588035	64588059	intron	Creb1	HAVANA	G116	TAAAATTTTATTCTAACAAACTCTT	286	1	286	1	2.45637	0	0.5	0.996503	2	0	0	286	chr1:64588035-64588059
chr16	-	4203518	4203542	intron	Crebbp	HAVANA	G3812	TCCTCTTCCACCCCCTTTCCTTTAC	242	4	5	0.0206612	0.09691	0	0.25	0.975207	8	234	3	5	chr16:4203518-4203542
chr6	+	113492701	113492720	coding	Creld1	HAVANA	G8155	TTTGCGGAGATGACGGAGGA	345	1	1	0.00289855	-2.15229	0	0.3	0.97971	10	203	141	1	chr6:113492701-113492720
chr18	-	3291224	3291266	intron	Crem	HAVANA	G4641	TCTCCCCATTTCCTCTCCTTCTACCACTCCCTAATGCACACAC	74	3	4	0.0540541	0.124939	0	0.333333	0.945946	6	68	2	4	chr18:3291224-3291266
chr17	+	87035754	87035773	3'utr	Cript	HAVANA	G4229	CCTTAACATCCCTCCACCCC	200	0	0	0	NA	0	0.25	0.985	4	1	199	0	chr17:87035754-87035773
chr5	-	8994812	8994834	intron	Crot	HAVANA	G7628	CTCCTTCCCTTTCCTTTCACATC	189	2	2	0.010582	-0.39794	0.00529101	0.25	0.952381	12	183	4	2	chr5:8994812-8994834
chr3	+	90260207	90260244	coding	Crtc2	HAVANA	G6144	CACCAACCTACACTTCCCTCCTCCACTGCCCACACCCC	170	1	1	0.00588235	-0.954243	0	0.3	0.958824	10	161	8	1	chr3:90260207-90260244
chr7	-	80623727	80623747	intron	Crtc3	HAVANA	G8900	TTATCTCCATTTTCCTATTTC	224	3	5	0.0223214	0.221849	0	0.333333	0.982143	6	217	2	5	chr7:80623727-80623747
chr2	-	92416178	92416198	coding	Cry2	HAVANA	G5734	TCCTGCCGCCTCTTCTACTAC	345	4	4	0.0115942	-0.30103	0	0.266667	0.968116	15	334	7	4	chr2:92416178-92416198
chr5	+	112265312	112265354	intron	Crybb1	HAVANA	G7473	TTCTGTGACTGTTCTGATTCTGAGTCACCGTTGTCCTTCTCCT	230	6	16	0.0695652	0.0579919	0.00434783	0.368421	0.947826	19	201	13	16	chr5:112265312-112265354
chr16	-	59553118	59553138	intron	Crybg3	HAVANA	G3946	CCCACTCCTGACTGATTGCCC	284	1	2	0.00704225	-0.740363	0	0.333333	0.971831	12	272	10	2	chr16:59553118-59553138
chr14	-	57365661	57365703	intron	Cryl1	ENSEMBL	G3084	GAAATCTGCTGTCTCACTGTTTTAGGTGCAGCTGATGCACAAG	30	0	0	0	NA	1	0.5	0.966667	2	30	0	0	chr14:57365661-57365703
chr3	+	103050388	103050431	coding	Csde1	HAVANA	G6183	CTCTTGGGTTATGTGGCAACTCTGAAAGATAATTTTGGATTTAT	482	4	7	0.0145228	-1.31627	0	0.307692	0.981328	13	331	144	7	chr3:103050388-103050431
chr3	+	103052909	103052932	coding-intron	Csde1	HAVANA	G6184	AATGATTGAGATTGTGGAGGAGGG	281	1	1	0.00355872	-1.04139	0.996441	0.181818	0.967972	11	270	10	1	chr3:103052909-103052932
chr3	+	103053776	103053799	intron	Csde1	HAVANA	G6185	TCCTTTTGGAAGCCACTGACCACC	302	0	0	0	NA	0	0.230769	0.966887	13	293	9	0	chr3:103053776-103053799
chr3	+	103057008	103057030	3'utr	Csde1	HAVANA	G6186	TTCTCTTCATCCCTCCCAAAATC	174	2	2	0.0114943	-0.69897	0	0.333333	0.954023	12	163	9	2	chr3:103057008-103057030
chr2	+	166910951	166910990	intron	Cse1l	HAVANA	G5494	AAAATCTCTTTAAATAAATTTCACCCACTTTAAAATCTCC	168	1	1	0.00595238	-0.90309	0	0.25	0.964286	8	160	7	1	chr2:166910951-166910990
chr15	+	78327543	78327584	intron	Csf2rb	ENSEMBL	G3319	ATGTGTTGAAATGCCACTTCAGACTGTATCCCGCCATTGGCT	9	0	0	0	NA	0	0.5	0.888889	2	8	1	0	chr15:78327543-78327584
chr15	+	78331805	78331825	intron	Csf2rb	ENSEMBL	G3320	CATCTCTCTATACTTATCCTT	157	0	0	0	NA	0	0.444444	0.968153	9	152	5	0	chr15:78331805-78331825
chr15	+	78334541	78334582	intron	Csf2rb	ENSEMBL	G3321	GCAATGGCTCTGCAACTCTGGTACTTCCCAAGAGAACTCAAT	41	0	0	0	NA	0	0.25	0.926829	4	38	3	0	chr15:78334541-78334582
chr8	-	68470157	68470199	intron	Csgalnact1	HAVANA	G9439	AGGAGATACAAACATGCATCTTTATGTGCACCTGTGCATATAC	20	2	2	0.1	0	0	0.25	0.85	4	17	1	2	chr8:68470157-68470199
chr8	-	16557634	16557676	intron	Csmd1	HAVANA	G9362	TAGCCTTTTGAGACACATTCACTGGCTGCTACTGCAGATCAAA	34	1	1	0.0294118	0	0	0.5	0.970588	2	33	0	1	chr8:16557634-16557676
chr18	+	61588521	61588540	3'utr	Csnk1a1	HAVANA	G4580	TCCTGACTCTGCCTCTCTAA	369	2	3	0.00813008	0.176091	0	0.4	0.99187	5	365	1	3	chr18:61588521-61588540
chr9	+	66006301	66006329	intron	Csnk1g1	HAVANA	G9728	ACACACACACACATACACATACATATCCC	237	0	0	0	NA	0	0.4	0.974684	10	234	3	0	chr9:66006301-66006329
chr9	+	66015537	66015559	intron	Csnk1g1	HAVANA	G9729	TTTCAACCCTTTACTTTCTCTTC	191	1	6	0.0314136	-0.0669468	0.0052356	0.375	0.973822	8	179	6	6	chr9:66015537-66015559
chr10	+	80633551	80633580	intron	Csnk1g2	ENSEMBL	G962	CTTCCCTCTCTCTTCCTTTCTCTCCTATCC	255	3	4	0.0156863	-0.30103	0	0.181818	0.964706	11	244	7	4	chr10:80633551-80633580
chr18	+	53887325	53887351	intron	Csnk1g3	ENSEMBL	G4564	ACAAACATAAACACACACATACACACA	252	0	0	0	NA	0	0.25	0.988095	4	251	1	0	chr18:53887325-53887351
chr18	+	53925382	53925409	intron	Csnk1g3	ENSEMBL	G4565	GCACACACACACTCATATACTCTCTTAT	249	0	0	0	NA	0	0.5	0.987952	6	31	218	0	chr18:53925382-53925409
chr18	+	53931498	53931527	intron	Csnk1g3	ENSEMBL	G4566	CTACCATTTCTTTCCACACACCCTACATTC	262	3	3	0.0114504	-0.522879	0	0.0714286	0.950382	14	250	9	3	chr18:53931498-53931527
chr18	+	53937057	53937076	intron	Csnk1g3	ENSEMBL	G4567	CTATCCATAATTCTCTCCCT	271	3	3	0.0110701	-0.477121	0	0.384615	0.97048	13	260	8	3	chr18:53937057-53937076
chr18	+	53949095	53949121	intron	Csnk1g3	ENSEMBL	G4568	ACTACAATCTTATTTCATTTACTAACC	289	5	6	0.0207612	-0.0669468	0	0.214286	0.961938	14	277	6	6	chr18:53949095-53949121
chr2	+	172376556	172376581	intron	Cstf1	HAVANA	G5509	AGGACTGGGGGGGGGGCACAACCAAA	224	0	0	0	NA	0	0.272727	0.964286	11	213	11	0	chr2:172376556-172376581
chr2	+	104604099	104604123	intron	Cstf3	HAVANA	G5327	ACCATTTCCTTAACCTTCTTTTATT	277	1	274	0.98917	1.96063	0	0.2	0.98556	5	1	2	274	chr2:104604099-104604123
chr12	+	59170974	59170994	coding-intron	Ctage5	HAVANA	G2020	AAAAGCACATGATAATTGGGT	338	0	0	0	NA	0	0.666667	0.997041	3	0	338	0	chr12:59170974-59170994
chr3	+	146464795	146464826	3'utr	Ctbs	HAVANA	G6290	AGGATAACTGAGGGATGCCTGGACCCTGGACT	43	3	3	0.0697674	0.176091	0	0.2	0.906977	5	39	1	3	chr3:146464795-146464826
chr2	+	121964168	121964198	intron	Ctdspl2	HAVANA	G5375	ACACACTCTCTCTCCTTCTCTCTCCATATTA	222	0	0	0	NA	0	0.222222	0.968468	9	215	7	0	chr2:121964168-121964198
chr18	-	75445154	75445196	intron	Ctif	ENSEMBL	G4766	GAGCGTTTACATAAGCACCTTCACAGCCCCTGCATCCAGAGTG	53	0	0	0	NA	1	0.25	0.943396	4	50	3	0	chr18:75445154-75445196
chr18	-	75519335	75519356	intron	Ctif	ENSEMBL	G4767	CTCTCTTCCCCCTCCTTCTCCC	8	0	0	0	NA	0	1	1	1	8	0	0	chr18:75519335-75519356
chr18	-	75626975	75627008	intron	Ctif	ENSEMBL	G4768	TTCTAATCCTCCTCTCCCTCCTCCTCTTCCTCCC	150	0	0	0	NA	0	0.333333	0.986667	3	1	149	0	chr18:75626975-75627008
chr18	-	75635149	75635169	intron	Ctif	ENSEMBL	G4769	CCTTCCTGGAACTTCTTCTCC	318	2	2	0.00628931	-0.740363	0	0.4	0.981132	10	306	10	2	chr18:75635149-75635169
chr18	+	35144471	35144497	intron	Ctnna1	ENSEMBL	G4518	TACCATATAACACTCAATTTCCTCATT	293	2	2	0.00682594	-0.778151	0	0.307692	0.969283	13	280	11	2	chr18:35144471-35144497
chr10	+	63489404	63489443	intron	Ctnna3	HAVANA	G928	CATATATATACACACACACATACATACACACACACACACA	12	0	0	0	NA	0	1	1	1	0	12	0	chr10:63489404-63489443
chr10	+	64730664	64730684	intron	Ctnna3	HAVANA	G929	CCAGTAGAACAAAAGGGAAAA	350	0	0	0	NA	0	0.428571	0.988571	7	0	350	0	chr10:64730664-64730684
chr4	-	56842765	56842807	intron	Ctnnal1	HAVANA	G7009	TCTGTCTGTGTGTCGGTCTGCGCTCTGTTCCCCCCTCTCTGTC	46	0	0	0	NA	0	0.25	0.934783	4	43	3	0	chr4:56842765-56842807
chr9	+	120933511	120933530	5'utr	Ctnnb1	HAVANA	G9856	CGTCAGCTCGTGTCCTGTGA	5	0	0	0	NA	0	0.25	0.4	4	0	5	0	chr9:120933511-120933530
chr9	+	120937322	120937350	intron	Ctnnb1	HAVANA	G9857	CACGCGCGCACACACCCACACCTCTAACT	149	0	0	0	NA	0	0.125	0.95302	8	143	6	0	chr9:120937322-120937350
chr4	+	149548504	149548546	intron	Ctnnbip1	HAVANA	G6895	CACATGCACACACACATACTTAACAACAACAACAACATAATAA	168	2	2	0.0119048	-0.60206	0	0.181818	0.946429	11	159	7	2	chr4:149548504-149548546
chr2	+	157843784	157843807	intron	Ctnnbl1	HAVANA	G5470	TACACACACACACACACCATCCTC	258	0	0	0	NA	0	0.363636	0.972868	11	247	11	0	chr2:157843784-157843807
chr15	+	30243652	30243693	intron	Ctnnd2	ENSEMBL	G3232	AGTAGTGTTATATTTTTAAATGTTTAAATATTTAAATACATG	62	0	0	0	NA	1	0.25	0.951613	4	60	2	0	chr15:30243652-30243693
chr8	-	111689179	111689199	coding	Ctrb1	HAVANA	G9537	CTGGAGAGTTTGATCAGGGCT	7	0	0	0	NA	0	0.333333	0.714286	3	0	7	0	chr8:111689179-111689199
chr7	-	142377043	142377067	coding	Ctsd	HAVANA	G9054	CTGCAGAAGGCCATCGGGGCAGTGC	250	0	0	0	NA	0	0.333333	0.992	3	1	249	0	chr7:142377043-142377067
chr9	+	90055935	90055974	intron	Ctsh	HAVANA	G9788	TCCCCCACCCCCACAACTATTAACTAACCTATAAATCCTC	73	0	0	0	NA	0	0.333333	0.890411	12	57	16	0	chr9:90055935-90055974
chr6	-	18413133	18413174	intron	Cttnbp2	HAVANA	G8269	GGACCATGTTTGTCCTACTCGAGACTAACCCCATCCTTAAAG	112	0	0	0	NA	1	0.125	0.9375	8	108	4	0	chr6:18413133-18413174
chr2	-	13392955	13392996	intron	Cubn	HAVANA	G5572	AGACAGCAGGAATGTATTACTTTGCTCAAGAAGGCACTGATC	44	0	0	0	NA	0.0227273	0.2	0.909091	5	40	4	0	chr2:13392955-13392996
chr18	+	3406671	3406705	intron	Cul2	HAVANA	G4460	CCCACCTCAGCAAGACCTGGATACCCCAACACACC	146	0	0	0	NA	0	0.25	0.979452	4	144	2	0	chr18:3406671-3406705
chr8	+	13107173	13107201	intron	Cul4a	HAVANA	G9084	AGAAGAAAAGTAAGCAGTGGTACCCGAAG	257	1	2	0.0077821	-0.740363	1	0.214286	0.957198	14	245	10	2	chr8:13107173-13107201
chr5	-	136319788	136319820	coding	Cux1	HAVANA	G7909	AAGGCCAGGCTGACTATGAAGAAGTGAAGAAAG	179	0	0	0	NA	0	0.4	0.98324	5	0	179	0	chr5:136319788-136319820
chr5	-	136389276	136389318	intron	Cux1	HAVANA	G7910	AGCCCTGGGTTCAATCTGCAGCCACATAGATCCCGGCACTGTA	201	2	2	0.00995025	-0.845098	0.00497512	0.294118	0.940299	17	186	13	2	chr5:136389276-136389318
chr5	-	136407045	136407070	intron	Cux1	HAVANA	G7911	CTCTCCAAACCTTTAATCTTTTTAAT	295	3	5	0.0169492	-0.380211	0.00677966	0.333333	0.959322	18	279	11	5	chr5:136407045-136407070
chr5	-	136429898	136429925	intron	Cux1	HAVANA	G7912	CCTTACTCCACTCCATACTCCTTCCACC	56	0	0	0	NA	0	0.125	0.875	8	50	6	0	chr5:136429898-136429925
chr5	-	136499880	136499909	intron	Cux1	HAVANA	G7913	AACTCCTGATCCTTCTGTCTCCACTTCCCC	249	0	0	0	NA	0	0.111111	0.967871	9	241	8	0	chr5:136499880-136499909
chr5	-	136566218	136566238	5'utr	Cux1	HAVANA	G7914	CATTCCTCTTTCCACTACTCC	5	0	0	0	NA	0	1	1	1	5	0	0	chr5:136566218-136566238
chr13	-	104674029	104674071	intron	Cwc27	HAVANA	G2765	CACACCACACACACACACTTACACACACCACACACACACACAC	15	0	0	0	NA	0	1	1	2	15	0	0	chr13:104674029-104674071
chr13	-	104701547	104701575	intron	Cwc27	HAVANA	G2766	TTTCTTCCATTTCTTCACCATACAAATCC	204	2	2	0.00980392	-0.845098	0	0.214286	0.946078	14	189	13	2	chr13:104701547-104701575
chr13	-	56293414	56293437	intron	Cxcl14	ENSEMBL	G2685	TAATTCTTCACCATTATCCACCTC	210	0	0	0	NA	0	0.7	0.985714	10	0	210	0	chr13:56293414-56293437
chr8	+	107159834	107159873	intron	Cyb5b	HAVANA	G9250	CTTCAGAGCTTTCTCCTTCTAACTGAAATGCTCATCATTA	188	1	1	0.00531915	-1.23045	0	0.2	0.93617	15	171	16	1	chr8:107159834-107159873
chrX	-	9461758	9461800	intron	Cybb	HAVANA	G10375	CTTACCCTCCTCCAAAACCAAAACAAACCAACTAAATAAACAA	87	1	1	0.0114943	-0.778151	0	0.285714	0.942529	7	81	5	1	chrX:9461758-9461800
chr7	+	55867739	55867768	intron	Cyfip1	HAVANA	G8596	AAGCCCCATTACCACTTTCCCTCCAACCCC	260	0	0	0	NA	0	0.166667	0.980769	6	256	4	0	chr7:55867739-55867768
chr7	+	55882882	55882901	intron	Cyfip1	HAVANA	G8597	CCAATCCCATCTTTTCTATA	367	2	2	0.00544959	-0.30103	0.00544959	0.5	0.989101	8	362	3	2	chr7:55882882-55882901
chr7	+	55884707	55884733	intron	Cyfip1	HAVANA	G8598	CATCTCCCCTTTTCCTTCCTCTCACTC	125	3	3	0.024	-0.124939	0	0.166667	0.92	12	119	3	3	chr7:55884707-55884733
chr15	-	76653981	76654009	intron	Cyhr1	HAVANA	G3545	GCCAATTCCCATGGGCCATACTCACCCAC	256	1	256	1	2.40824	1	0.333333	0.992188	3	0	0	256	chr15:76653981-76654009
chr15	-	82689906	82689925	intron	Cyp2d37-ps	ENSEMBL	G3566	GGTAGTGGATGGACAAGGGG	300	0	0	0	NA	1	0.333333	0.993333	3	0	300	0	chr15:82689906-82689925
chr7	+	140768593	140768635	intron	Cyp2e1	HAVANA	G8776	CTCCTGGCTCAGCTGCAATCAACTGTCTTCTCTTCTCACTCAG	46	0	0	0	NA	1	0.5	0.956522	4	42	4	0	chr7:140768593-140768635
chr5	-	145985130	145985160	intron	Cyp3a25	HAVANA	G7941	GACCTTAGAGCTCCCAAAGATTAAATCCAAG	312	2	3	0.00961538	-0.69897	1	0.375	0.967949	16	295	14	3	chr5:145985130-145985160
chr5	+	143644729	143644753	intron	Cyth3	HAVANA	G7584	GGAACTAGAGGAGCTGGCAAGGTGA	354	1	1	0.00282486	-1	0	0.142857	0.966102	14	344	9	1	chr5:143644729-143644753
chr15	+	78598680	78598711	intron	Cyth4	ENSEMBL	G3324	TTATTTATTCATCCATTTTACAAACGGCCCCG	231	5	7	0.030303	-0.234083	0.995671	0.25	0.935065	20	213	11	7	chr15:78598680-78598711
chr15	+	78602925	78602949	intron	Cyth4	ENSEMBL	G3325	CCCTCAACACAATCTCCCACTCTCC	317	3	4	0.0126183	-0.243038	0	0.363636	0.977918	11	307	6	4	chr15:78602925-78602949
chr15	+	78621139	78621159	3'utr	Cyth4	ENSEMBL	G3326	CCTGAGAAGATGAGCGGAGGA	180	1	1	0.00555556	-1	0.00555556	0.3	0.961111	10	170	9	1	chr15:78621139-78621159
chr17	-	27794070	27794112	intron	D17Wsu92e	HAVANA	G4285	GAGAGAATATCCTTCAGAGTGGACTGAAATCTCTTGTCTTTAT	64	2	2	0.03125	-0.477121	1	0.333333	0.9375	6	57	5	2	chr17:27794070-27794112
chr1	-	97616136	97616162	3'utr	D1Ertd622e	HAVANA	G540	ATTTCTTCTGGCAAACATTCTAGTCAG	273	1	273	1	2.43616	0	0.5	0.996337	2	0	0	273	chr1:97616136-97616162
chr1	-	97631658	97631696	3'utr	D1Ertd622e	HAVANA	G541	CTAATTTCTTTTCCTCCTCCTCCTCCTTTTCTCTTTCTT	59	1	59	1	1.77085	0	1	1	1	0	0	59	chr1:97631658-97631696
chr1	-	97655394	97655436	intron	D1Ertd622e	HAVANA	G542	ACACACTCATTCTCTCTCTCAAATACACACACACACACACACA	11	0	0	0	NA	0	0.333333	0.818182	3	10	1	0	chr1:97655394-97655436
chr8	+	105229575	105229603	intron	D230025D16Rik	HAVANA	G9243	ATTTAAAAATATAAAAATAGGCGAGTGGT	304	1	304	1	2.48287	0	1	1	1	0	0	304	chr8:105229575-105229603
chr8	+	105246894	105246914	coding	D230025D16Rik	HAVANA	G9244	CTTTTTTAACTATTTTACTCT	222	3	4	0.018018	-0.09691	0	0.111111	0.963964	9	214	4	4	chr8:105246894-105246914
chr8	+	105250724	105250744	coding	D230025D16Rik	HAVANA	G9245	CATCCCCAAATAACACCAATC	373	0	0	0	NA	0	0.428571	0.989276	7	370	3	0	chr8:105250724-105250744
chr3	+	36169353	36169384	3'utr	D3Ertd254e	ENSEMBL	G6013	ACTTATCTCCCCATCCCTCCATACCCACCCTC	251	3	5	0.0199203	-0.477121	0	0.25	0.952191	16	232	14	5	chr3:36169353-36169384
chr16	+	91957344	91957386	processed_transcript	D430001F17Rik	HAVANA	G3799	GATGATAATAGACTGAACCTCTGAACCTGTAAGCCAGGCCCAT	89	1	1	0.011236	-0.60206	0	0.142857	0.932584	7	85	3	1	chr16:91957344-91957386
chr5	-	36694776	36694804	intron	D5Ertd579e	HAVANA	G7698	TTTATCATATTTCCCCACTATCTTCTCTT	279	2	3	0.0107527	-0.367977	0	0.230769	0.964158	13	270	6	3	chr5:36694776-36694804
chr5	-	45058920	45058962	lincRNA_intron	D5Ertd615e	HAVANA	G7709	AGAGTAAACACTTTAGGGAAAGCAATGCTAATAGCATCATTCT	67	2	3	0.0447761	-0.124939	0	0.333333	0.940299	6	61	3	3	chr5:45058920-45058962
chr5	-	45266818	45266844	lincRNA_intron	D5Ertd615e	HAVANA	G7710	TTTCCCTTCTTCTTCCTCTCTTCCTCC	174	2	4	0.0229885	-0.352183	0	0.4	0.965517	10	162	8	4	chr5:45266818-45266844
chr8	+	36120827	36120859	intron	D8Ertd82e	HAVANA	G9130	ACCTTCTAAACCTTTCCAAACCGCTTCACCCTC	220	2	3	0.0136364	-0.669007	0	0.384615	0.963636	13	204	13	3	chr8:36120827-36120859
chr3	-	83972710	83972751	intron	D930015E06Rik	HAVANA	G6447	TAAAATAGGACTTAGAGGAAGCAGGAGGCTGTAGAGCAGAAA	33	1	1	0.030303	-0.30103	0	0.25	0.909091	4	31	1	1	chr3:83972710-83972751
chr3	-	84019928	84019970	intron	D930015E06Rik	HAVANA	G6448	CTCGCTCACTCTCTCTCTCACACACACACACACACACACACAC	28	0	0	0	NA	0	0.166667	0.821429	6	24	4	0	chr3:84019928-84019970
chr9	-	108208588	108208619	coding	Dag1	HAVANA	G10151	CTACCACAACTCGGAGGCCAACCAAAAAACCA	287	0	0	0	NA	0	0.230769	0.965157	13	277	10	0	chr9:108208588-108208619
chr9	-	108214612	108214654	intron	Dag1	HAVANA	G10152	ATCCTAGGCTGGCATAGTCAGTTTGAGACCAGGTTGAACACAT	204	1	1	0.00490196	-1.20412	0.00490196	0.176471	0.931373	17	188	15	1	chr9:108214612-108214654
chr3	-	88927200	88927230	intron	Dap3	HAVANA	G6455	TTCCTCTCCTTCCTCCCTCCCTCTCTTATTC	166	5	6	0.0361446	-0.124939	0	0.2	0.927711	15	153	7	6	chr3:88927200-88927230
chr1	-	128406053	128406095	intron	Dars	HAVANA	G599	CTGAAAATATAATTGGTTACAGGACTTACTAAAAGGTGGCATT	20	0	0	0	NA	0	0.5	0.95	2	19	1	0	chr1:128406053-128406095
chr2	+	71085298	71085330	intron	Dcaf17	HAVANA	G5252	AAATTTTTATCTTTTACCCATACTTCCTCTAAC	193	1	193	1	2.28556	0	1	1	1	0	0	193	chr2:71085298-71085330
chr1	-	165380827	165380869	intron	Dcaf6	HAVANA	G721	TCTCTGATGATGGCTGAGTGAGGCATTGATCTATGAGTATAGC	28	0	0	0	NA	0	0.5	0.964286	2	27	1	0	chr1:165380827-165380869
chr1	-	165403984	165404006	intron	Dcaf6	HAVANA	G722	CACTTCTACACATAAAATAAATC	243	0	0	0	NA	0	0.2	0.983539	5	240	3	0	chr1:165403984-165404006
chr18	-	71588153	71588195	intron	Dcc	HAVANA	G4755	AAATCAAAGGAATTCGAATTTATTCTTTATTCTGCTTCAGATA	76	1	1	0.0131579	-0.69897	0	0.166667	0.934211	6	71	4	1	chr18:71588153-71588195
chr18	-	71857881	71857922	intron	Dcc	HAVANA	G4756	ATGCCTGGAAGGCAGTCTTCCACTAGAGCCTTCAGAAGATGT	58	0	0	0	NA	0	0.333333	0.965517	3	56	2	0	chr18:71857881-71857922
chr2	+	106274454	106274496	processed_transcript	Dcdc5	HAVANA	G5331	AAGCACCAGTTCTTGACACTATTAATGATACTCTGTTATGCTT	75	1	1	0.0133333	-0.60206	0	0.2	0.946667	5	71	3	1	chr2:106274454-106274496
chr3	+	83153125	83153167	intron	Dchs2	HAVANA	G6102	TAGAAACTGCTCTCCTTGGACTCTGACTGACTGGTAGTTTTCC	60	0	0	0	NA	0	0.2	0.933333	5	56	4	0	chr3:83153125-83153167
chr19	-	56533100	56533131	intron	Dclre1a	HAVANA	G5087	TTTCATATCTTCTTCAAATTAATAAAAACTCT	118	2	2	0.0169492	-0.653213	0	0.2	0.932203	10	108	8	2	chr19:56533100-56533131
chr2	+	3432259	3432281	intron	Dclre1c	HAVANA	G5096	CAAAAATCTCTTCAAACCACATC	246	2	2	0.00813008	-0.90309	0	0.25	0.95122	16	229	15	2	chr2:3432259-3432281
chr2	+	3458400	3458423	intron	Dclre1c	HAVANA	G5097	TCCATTTAACCACCAAATATCTAC	262	2	2	0.00763359	-0.653213	0	0.272727	0.969466	11	252	8	2	chr2:3458400-3458423
chr18	+	44383097	44383134	intron	Dcp2	HAVANA	G4539	ACCAGTTACTGACCCTGCTGACCACTTCCTTATATTAC	220	0	0	0	NA	0	0.3	0.968182	10	214	6	0	chr18:44383097-44383134
chr6	+	83199240	83199264	coding	Dctn1	HAVANA	G8106	CCGACTTTGCCACTTTCCCTTCATC	262	1	262	1	2.4183	0	0.666667	0.996183	3	0	0	262	chr6:83199240-83199264
chr18	+	60538949	60538970	intron	Dctn4	ENSEMBL	G4578	GCTGTAGCTCAGTTGGTAGAAT	5	0	0	0	NA	0	1	1	1	5	0	0	chr18:60538949-60538970
chr3	-	35933127	35933148	5'utr	Dcun1d1	HAVANA	G6362	GCTATTAGGAGCGCACGGAGGA	6	1	6	1	0.778151	1	0.5	0.833333	2	0	0	6	chr3:35933127-35933148
chr3	+	145849072	145849114	intron	Ddah1	HAVANA	G6288	TCGATCCTTGCCTGGTGTCTCTTTGAAGTTTGTCTCAGTATTT	60	4	4	0.0666667	0	0	0.125	0.883333	8	53	3	4	chr3:145849072-145849114
chr11	-	11818382	11818424	intron	Ddc	ENSEMBL	G1661	TTGTTCAAGCTTAGACAACAGTCATGAGAAGGAGCAATCTGGG	91	0	0	0	NA	0	0.333333	0.956044	6	86	5	0	chr11:11818382-11818424
chr4	-	141683768	141683802	3'utr	Ddi2	HAVANA	G7201	TTTCACACAAATATACTACACACACACACACACAA	63	0	0	0	NA	0	0.75	0.984127	4	9	54	0	chr4:141683768-141683802
chr4	-	141719872	141719893	intron	Ddi2	HAVANA	G7202	AGTCACTTGGAGAAGGTGTGAG	327	4	7	0.0214067	-0.109144	0	0.357143	0.972477	14	312	8	7	chr4:141719872-141719893
chr8	-	111005475	111005502	3'utr	Ddx19b	HAVANA	G9529	CACACAAATACACACACCATTCCACTTT	301	1	1	0.00332226	-1.27875	0	0.3	0.953488	20	282	18	1	chr8:111005475-111005502
chr10	-	62584361	62584403	intron	Ddx21	ENSEMBL	G1163	ACTGAGCACCCAAACATTTAAGCTTTTGCTACCTTATGGGAAA	77	0	0	0	NA	0.012987	0.25	0.961039	4	74	3	0	chr10:62584361-62584403
chr12	-	103416102	103416137	intron	Ddx24	ENSEMBL	G2343	CACACACACACACCCAACCCAACCCCATCCATCCCT	130	1	130	1	2.11394	0	0.75	0.992308	4	0	0	130	chr12:103416102-103416137
chr9	-	35557052	35557071	intron	Ddx25	HAVANA	G9924	GGGAATCCTCGGTGCTGTGG	576	0	0	0	NA	1	0.333333	0.996528	3	0	576	0	chr9:35557052-35557071
chrX	+	56455068	56455102	5'utr	Ddx26b	HAVANA	G10269	CCCATCTATCCCATCCCGTTTCCCACTTTTCCTCT	193	1	193	1	2.28556	0	0.2	0.979275	5	0	0	193	chrX:56455068-56455102
chr8	+	83724412	83724439	intron	Ddx39	ENSEMBL	G9207	AAAGCCTCCTTCCCTGCCCCTCTCACCT	202	4	5	0.0247525	-0.477121	0	0.277778	0.935644	18	183	14	5	chr8:83724412-83724439
chr10	-	62634338	62634363	intron	Ddx50	ENSEMBL	G1164	TCATTCATTTACATCCCTAACCCTTC	234	1	1	0.0042735	-0.845098	0	0.181818	0.961538	11	227	6	1	chr10:62634338-62634363
chr10	-	62647947	62647966	intron	Ddx50	ENSEMBL	G1165	CCATCCCTTCCACTTCCACC	247	1	247	1	2.3927	0	0.5	0.991903	4	0	0	247	chr10:62647947-62647966
chr9	+	44613642	44613669	intron	Ddx6	ENSEMBL	G9654	TCATAACCTTATTTTCTCAATTTTTCTC	269	1	268	0.996283	2.42813	0	0.333333	0.98513	6	1	0	268	chr9:44613642-44613669
chr2	-	37811150	37811184	intron	Dennd1a	HAVANA	G5644	ATTCTCCCTCCCGATCTCCACTTTCCCTCCTACAC	174	0	0	0	NA	0	0.142857	0.965517	7	168	6	0	chr2:37811150-37811184
chr2	-	37812294	37812316	intron	Dennd1a	HAVANA	G5645	ACAAACACACACACTCACACTTA	374	0	0	0	NA	0	0.666667	0.997326	3	374	0	0	chr2:37812294-37812316
chr2	-	37819005	37819041	intron	Dennd1a	HAVANA	G5646	TCCCACCCTCCCTCACCCCTCCCTCCTCTCCCTCCTC	31	1	2	0.0645161	-0.60206	0	0.375	0.83871	8	22	7	2	chr2:37819005-37819041
chr2	-	37842844	37842866	intron	Dennd1a	HAVANA	G5647	CTGCTTTCCTTTGTCCTCATTCC	354	5	8	0.0225989	-0.176091	0	0.190476	0.951977	21	335	11	8	chr2:37842844-37842866
chr2	-	37865674	37865703	intron	Dennd1a	HAVANA	G5648	CTCCTCCCTCCCCCAATAAACACACACACC	5	1	5	1	0.69897	0	1	1	1	0	0	5	chr2:37865674-37865703
chr2	-	37933234	37933266	intron	Dennd1a	HAVANA	G5649	CCAATTTCATTCATCCCTCCATTCCTCCATATC	243	3	4	0.0164609	-0.352183	0	0.285714	0.958848	14	231	8	4	chr2:37933234-37933266
chr2	-	38066371	38066396	intron	Dennd1a	HAVANA	G5650	CATTCAACACATACAATACATTTTCC	272	3	3	0.0110294	-0.69897	0	0.3125	0.959559	16	255	14	3	chr2:38066371-38066396
chr1	+	139074754	139074773	intron	Dennd1b	HAVANA	G256	GGAACCCTGGAAGAGTGGAC	74	0	0	0	NA	0	0.25	0.959459	4	71	3	0	chr1:139074754-139074773
chr6	-	39533090	39533132	intron	Dennd2a	HAVANA	G8311	CAGGCAAGCCACAGGTTCCCATAGGCACTGATACATCAGACTG	33	0	0	0	NA	0	0.5	0.969697	2	33	0	0	chr6:39533090-39533132
chr3	+	103115149	103115174	intron	Dennd2c	HAVANA	G6187	CTTTTTTAAAATATTCATTTATTTTA	291	1	291	1	2.46389	0	0.333333	0.993127	3	0	0	291	chr3:103115149-103115174
chr9	+	64830497	64830517	intron	Dennd4a	ENSEMBL	G9725	CTCCTCATCTCACTCTACTCA	255	2	2	0.00784314	-0.740363	0	0.272727	0.968627	11	243	10	2	chr9:64830497-64830517
chr4	+	86819414	86819446	intron	Dennd4c	ENSEMBL	G6783	TTCCTTTTCACAAATCTCTTTTTCTCCACCCTT	198	1	198	1	2.29667	0	0.666667	0.989899	6	0	0	198	chr4:86819414-86819446
chr7	-	109900296	109900328	intron	Dennd5a	HAVANA	G8954	CACTCTTCTCTCATCTTTGTCCCATCTTCCTTC	286	6	6	0.020979	-0.221849	0	0.125	0.951049	16	271	9	6	chr7:109900296-109900328
chr7	-	109955282	109955301	intron	Dennd5a	HAVANA	G8955	TCCATCCCCACCCTCTACCC	39	0	0	0	NA	0	0.5	0.974359	2	39	0	0	chr7:109955282-109955301
chr5	+	123909468	123909489	intron	Denr	HAVANA	G7531	ACCTCCCTCCACCTCCCACCCC	173	0	0	0	NA	0	0.285714	0.971098	7	173	0	0	chr5:123909468-123909489
chr5	+	32974847	32974868	intron	Depdc5	HAVANA	G7301	TTTTCACCTCTGGGTCCACACC	107	0	0	0	NA	0	0.2	0.962617	5	105	2	0	chr5:32974847-32974868
chr1	+	178188650	178188669	intron	Desi2	HAVANA	G332	GCTAGGGTTCAAAGGCTGGA	220	0	0	0	NA	0	0.5	0.995455	2	0	220	0	chr1:178188650-178188669
chr1	+	178207211	178207240	intron	Desi2	HAVANA	G333	TCTAATTCTCTCCCAAATTTTCTTATCTAA	234	1	234	1	2.36922	0	0.5	0.995726	2	0	0	234	chr1:178207211-178207240
chr12	+	38408447	38408486	intron	Dgkb	ENSEMBL	G1985	GAACTTGCAATGGACACTCAATGGTACAGCTTTCTCCTTT	43	0	0	0	NA	0	0.333333	0.953488	3	42	1	0	chr12:38408447-38408486
chr12	+	38461917	38461959	intron	Dgkb	ENSEMBL	G1986	CATAGTGTAATTATAAAAACAGATTGATAAAAGTTATATATCT	62	1	1	0.016129	-0.60206	0	0.2	0.935484	5	58	3	1	chr12:38461917-38461959
chr1	+	87914274	87914295	intron	Dgkd	HAVANA	G169	AAACTCTTCCCACATTCCTTTC	268	4	8	0.0298507	0.0579919	0	0.142857	0.955224	14	254	6	8	chr1:87914274-87914295
chr16	-	22609484	22609518	intron	Dgkg	HAVANA	G3865	CTCAATCTCTCTCTCTCTCTCTCTCCACCTCCTTC	154	1	143	0.928571	1.45637	0	0.5	0.980519	6	7	4	143	chr16:22609484-22609518
chr4	-	133976841	133976863	intron	Dhdds	HAVANA	G7170	TCCTATCCCTCGTCATAAATCTC	321	4	5	0.0155763	-0.20412	0	0.307692	0.971963	13	309	7	5	chr4:133976841-133976863
chr13	+	92356154	92356196	intron	Dhfr	ENSEMBL	G2535	TTCCCATTACTTGTGATTGTAAGGACATTCGCTGTAATTCTTC	35	0	0	0	NA	0	1	1	2	33	2	0	chr13:92356154-92356196
chr13	+	92370548	92370572	intron	Dhfr	ENSEMBL	G2536	CTCACTTCCATCTCTAAAAAATCTC	433	3	6	0.0138568	-0.477121	0	0.375	0.953811	32	410	17	6	chr13:92370548-92370572
chr11	+	60835441	60835469	intron	Dhrs7b	HAVANA	G1456	TCTCATTCAAACCACCACATTCTACTCTC	181	2	2	0.0110497	-0.39794	0	0.285714	0.972376	7	175	4	2	chr11:60835441-60835469
chr2	-	5936458	5936481	intron	Dhtkd1	HAVANA	G5555	CTCTCTCTCTCTCCCCTGCTACCC	7	1	7	1	0.845098	0	0.166667	0.285714	6	0	0	7	chr2:5936458-5936481
chr9	-	110093871	110093900	intron	Dhx30	HAVANA	G10156	AACTAAAATCTTTTCTCCTCCCCTTTCTTC	284	1	1	0.00352113	-1.11394	0	0.153846	0.961268	13	271	12	1	chr9:110093871-110093900
chr7	-	133763489	133763517	intron	Dhx32	HAVANA	G9038	CCCCTCTCTTCCCCCCCTCCTTCTCTCCC	2571	1	476	0.185142	-0.2776	0	0.358491	0.986776	53	1194	901	476	chr7:133763489-133763517
chr2	+	158823684	158823707	intron	Dhx35	HAVANA	G5474	TCATTCCACTCTCCCTTCCTTCCT	565	1	285	0.504425	1.41345	0	0.230769	0.982301	13	270	10	285	chr2:158823684-158823707
chr3	-	62471844	62471869	intron	Dhx36	HAVANA	G6399	TATTTACTTATTTATAACATTTTCTC	276	7	9	0.0326087	0.176091	0	0.454545	0.978261	11	262	5	9	chr3:62471844-62471869
chr3	-	62475206	62475247	intron	Dhx36	HAVANA	G6400	TCCCATAGACTAGATTAGTGTATATATACACATCTATTTTGT	20	0	0	0	NA	0	0.333333	0.9	3	18	2	0	chr3:62475206-62475247
chr8	-	109563616	109563649	intron	Dhx38	HAVANA	G9520	ACTGGGAGGGAGAGAGCAAGAGAAGGAGAGAGAA	219	0	0	0	NA	0.00913242	0.375	0.954338	16	204	15	0	chr8:109563616-109563649
chr11	-	100703281	100703302	intron	Dhx58	HAVANA	G1873	AGCAGCCGTCCACTGTCTCTCA	348	3	5	0.0143678	0	0	0.181818	0.974138	11	339	4	5	chr11:100703281-100703302
chr11	+	101747567	101747596	intron	Dhx8	HAVANA	G1595	GAGGAGTTGGGAAGGGCAAGAGTAGATGCT	238	0	0	0	NA	0	0.571429	0.987395	7	228	10	0	chr11:101747567-101747596
chr1	-	153481713	153481739	intron	Dhx9	ENSEMBL	G673	ACTATAACATTAAATACTTTATACTTC	286	4	4	0.013986	-0.243038	0	0.0769231	0.958042	13	276	6	4	chr1:153481713-153481739
chr18	-	37863653	37863684	intron	Diaph1	ENSEMBL	G4696	TAATTACATCATTACCCTTCTCTTTCAACTCT	220	1	1	0.00454545	-1.04139	0	0.5	0.981818	8	209	10	1	chr18:37863653-37863684
chr18	-	37874432	37874461	intron	Diaph1	ENSEMBL	G4697	AACCTTCGCCTGTACTCTCCACCTTAATTT	292	4	4	0.0136986	-0.439333	0	0.2	0.958904	15	278	10	4	chr18:37874432-37874461
chr18	-	37928442	37928478	intron	Diaph1	HAVANA	G4698	ACACACACACATACACACACACCCATCTAGGAGGAAA	201	1	1	0.00497512	-1.43136	0.00497512	0.266667	0.945274	15	174	26	1	chr18:37928442-37928478
chrX	+	129845834	129845858	intron	Diaph2	HAVANA	G10326	TCCTCTCCCCTCCCAAATTAAATAC	21	0	0	0	NA	0	0.5	0.952381	2	20	1	0	chrX:129845834-129845858
chrX	+	129882309	129882330	intron	Diaph2	HAVANA	G10327	TACACACTTCTCACCTCTTTCT	244	5	7	0.0286885	-0.433656	0	0.411765	0.959016	17	219	18	7	chrX:129882309-129882330
chrX	+	129982181	129982205	intron	Diaph2	HAVANA	G10328	TCCAATCCCTCCCATATACCTCTTC	146	1	146	1	2.16435	0	0.5	0.993151	2	0	0	146	chrX:129982181-129982205
chrX	+	129996944	129996965	intron	Diaph2	HAVANA	G10329	TTATTTTCTCATTTCCATCTTA	315	1	315	1	2.49831	0	0.75	0.996825	4	0	0	315	chrX:129996944-129996965
chrX	+	130006495	130006519	intron	Diaph2	HAVANA	G10330	ACACACACACACACATTTCATTCCA	211	0	0	0	NA	0	0.375	0.976303	8	209	2	0	chrX:130006495-130006519
chrX	+	130028679	130028704	intron	Diaph2	HAVANA	G10331	ATATAATTCAATTATTCCTTTTCCCT	263	1	262	0.996198	2.4183	0	0.4	0.988593	5	1	0	262	chrX:130028679-130028704
chr14	-	86811366	86811405	intron	Diaph3	ENSEMBL	G3149	TTTATGGCATTCTTTTCTATACAATATATATATTTCCTGA	106	4	4	0.0377358	-0.176091	0	0.1	0.915094	10	97	5	4	chr14:86811366-86811405
chr14	-	87065051	87065073	intron	Diaph3	ENSEMBL	G3150	CCCAACTTAATATTCTCTTTCCC	276	1	276	1	2.44091	0	0.666667	0.996377	3	0	0	276	chr14:87065051-87065073
chr12	-	104699410	104699441	intron	Dicer1	ENSEMBL	G2344	TAATTTATAACACACACACATACACACACTCT	454	2	185	0.407489	1.36408	0	0.142857	0.973568	14	262	7	185	chr12:104699410-104699441
chr15	+	100085469	100085495	intron	Dip2b	HAVANA	G3402	CCACACCACACCACACCAAACCACCTC	8	0	0	0	NA	0	1	1	1	8	0	0	chr15:100085469-100085495
chr15	+	100115294	100115334	intron	Dip2b	HAVANA	G3403	ACTCCCAATCAGTGCTCTCTCTACCTACCCCTTCCCATTAC	168	3	4	0.0238095	-0.243038	0	0.2	0.952381	10	158	6	4	chr15:100115294-100115334
chr15	+	100211280	100211322	intron	Dip2b	ENSEMBL	G3404	TATCACCATCATACACATAAAATAAAACAAATACTTTTTTTTT	31	0	0	0	NA	0.0322581	0.5	0.935484	4	3	28	0	chr15:100211280-100211322
chr13	+	9312623	9312656	intron	Dip2c	ENSEMBL	G2385	TTCCTCTTCCCCTTCCCCTCTTTCTCCCTCCCCA	191	3	3	0.0157068	-0.522879	0	0.142857	0.937173	14	179	9	3	chr13:9312623-9312656
chr13	+	9337901	9337932	intron	Dip2c	ENSEMBL	G2386	AAAACCAAACCAAACAAATAAACCCCCAAACC	223	0	0	0	NA	0	0.230769	0.955157	13	213	10	0	chr13:9337901-9337932
chr13	+	9480714	9480755	intron	Dip2c	ENSEMBL	G2387	TTATTCTCTCACACACACACACACACACACACATATATATCT	64	1	1	0.015625	-0.69897	0	0.125	0.890625	8	59	4	1	chr13:9480714-9480755
chr1	+	86975193	86975215	intron	Dis3l2	HAVANA	G157	CTCTCTTCCCCCCTCCTTCCCCC	7	0	0	0	NA	0	1	1	2	4	3	0	chr1:86975193-86975215
chr8	+	125136724	125136766	intron	Disc1	HAVANA	G9329	ATGAGGGTACAGGGGTCATCCACTGGAGCAGGCAACCTAAGGG	68	0	0	0	NA	0.985294	0.333333	0.970588	3	66	2	0	chr8:125136724-125136766
chr1	-	183210762	183210786	intron	Disp1	HAVANA	G784	CCCACTCTCTCCATTTTCTCTCCCA	238	0	0	0	NA	0	0.153846	0.953782	13	231	7	0	chr1:183210762-183210786
chr2	+	118804614	118804656	intron	Disp2	HAVANA	G5358	CCCCCCAAGCATGCTGTCTAAACTGCTGTGGTCCTATCACCAC	87	0	0	0	NA	0	0.5	0.988506	2	0	87	0	chr2:118804614-118804656
chr12	-	31342371	31342399	intron	Dld	ENSEMBL	G2212	GAGCAGAGAGAGGGAGTGGGAACAGAGAG	351	1	1	0.002849	-1.47712	1	0.285714	0.957265	21	321	29	1	chr12:31342371-31342399
chr14	-	61630600	61630627	lincRNA_intron	Dleu2	HAVANA	G3093	ATCCTATATCTTCTAACTTAATAATTAC	264	0	0	0	NA	0	0.142857	0.977273	7	259	5	0	chr14:61630600-61630627
chr14	-	61652511	61652553	lincRNA_intron	Dleu2	HAVANA	G3094	GCTCACAACTCCAGTTCCAGAGGATCTGATACTGTCTGTCTTC	67	2	2	0.0298507	-0.30103	1	0.142857	0.910448	7	62	3	2	chr14:61652511-61652553
chr14	-	61656596	61656623	lincRNA_intron	Dleu2	HAVANA	G3095	CACTCCCAATCTCTTTATCTCCTTCCTT	274	4	5	0.0182482	-0.30103	0	0.1875	0.952555	16	260	9	5	chr14:61656596-61656623
chr14	-	61675734	61675753	lincRNA_intron	Dleu2	HAVANA	G3096	AATCGGGAGACACGGAGGAG	369	0	0	0	NA	0	0.4	0.99187	5	367	2	0	chr14:61675734-61675753
chr16	+	31816403	31816430	intron	Dlg1	HAVANA	G3678	ATAAACCCTTCCCTTCCCAACTTCCTAT	221	1	1	0.00452489	-0.845098	0	0.25	0.972851	8	214	6	1	chr16:31816403-31816430
chr17	+	70421161	70421181	intron	Dlgap1	HAVANA	G4194	TAGCTCAGTAGGTAGAGCACC	346	0	0	0	NA	0	0.5	0.99711	2	0	346	0	chr17:70421161-70421181
chr8	+	14755369	14755407	intron	Dlgap2	HAVANA	G9086	CTGCTGAAGCAGTCAGACTGTAGCAACTATTGAAGCAAA	29	0	0	0	NA	0	0.5	0.965517	2	28	1	0	chr8:14755369-14755407
chr2	+	156704141	156704160	intron	Dlgap4	HAVANA	G5465	GTGGGGAGTTTGGCTGGAAC	8	0	0	0	NA	0	1	1	1	0	8	0	chr2:156704141-156704160
chr19	+	25560469	25560511	intron	Dmrt1	HAVANA	G4865	CCACCTCTGACTCTTAAACTCTTCCTGACCCTTGAGGAGAAGG	70	0	0	0	NA	1	0.4	0.957143	5	66	4	0	chr19:25560469-25560511
chr18	+	49946649	49946669	intron	Dmxl1	ENSEMBL	G4548	CATTATTTCATTCAACCTCCC	318	1	318	1	2.50243	0	0.333333	0.993711	3	0	0	318	chr18:49946649-49946669
chr9	-	54432270	54432291	intron	Dmxl2	HAVANA	G9982	CCTCTTTCCCAATCCCCCCCTC	390	1	1	0.0025641	-0.954243	0	0.272727	0.979487	11	381	8	1	chr9:54432270-54432291
chr15	+	28290967	28291009	intron	Dnah5	HAVANA	G3229	CCATAGACACTTACCACTATGTCTGGATTTTCTATGGTGTGTG	50	0	0	0	NA	1	0.333333	0.96	3	48	2	0	chr15:28290967-28291009
chr1	+	46151723	46151764	intron	Dnah7b	HAVANA	G71	ACCTACTCTGTAAGGCTGAACAATAATATCTGGTTCTTTGCC	41	1	1	0.0243902	-0.477121	0	0.25	0.926829	4	38	2	1	chr1:46151723-46151764
chr17	+	30856629	30856670	intron	Dnah8	ENSEMBL	G4090	CAAAGGACCCAGGTCTGGTTCCTGGCACCTACACATTGCTTC	5	0	0	0	NA	0	1	1	1	5	0	0	chr17:30856629-30856670
chr11	+	114757761	114757783	3'utr	Dnaic2	HAVANA	G1624	ACACGGTGGGGGGCGGGGCGCCC	82	0	0	0	NA	0.0121951	0.333333	0.97561	3	0	82	0	chr11:114757761-114757783
chr16	+	22859588	22859615	intron	Dnajb11	ENSEMBL	G3661	TTTCACTCTTAAATCTTTCATTATTCTC	239	1	239	1	2.3784	0	0.5	0.995816	2	0	0	239	chr16:22859588-22859615
chr5	+	29783160	29783183	intron	Dnajb6	HAVANA	G7288	AACCCTTCACTTACCTTCTCTCTC	339	7	17	0.0501475	0.151268	0	0.210526	0.955752	19	311	11	17	chr5:29783160-29783183
chr2	-	18351647	18351679	intron	Dnajc1	HAVANA	G5577	CCCTCCTCACACTCCTCTCTCTACCCCATGCCC	187	2	3	0.0160428	-0.636822	0	0.285714	0.946524	14	172	12	3	chr2:18351647-18351679
chr9	-	104156340	104156367	intron	Dnajc13	HAVANA	G10137	TTAAAACCATCCCCTTCATCACTCACTT	321	2	2	0.00623053	-0.653213	0	0.3	0.978193	10	311	8	2	chr9:104156340-104156367
chr9	-	104184088	104184113	intron	Dnajc13	HAVANA	G10138	TCTCCTACTTCATATTCTTATTCTCA	325	2	3	0.00923077	-0.564271	0	0.25	0.963077	16	312	10	3	chr9:104184088-104184113
chr3	-	34080455	34080474	intron	Dnajc19	HAVANA	G6359	GTTGGAACTTTGAGAAAGGC	174	0	0	0	NA	1	0.5	0.994253	2	0	174	0	chr3:34080455-34080474
chr14	+	118967076	118967107	intron	Dnajc3	ENSEMBL	G2995	CTACTAAATTATAATTTTATTTTTACCTCAAA	211	1	208	0.985782	1.716	0	0.5	0.990521	4	0	3	208	chr14:118967076-118967107
chr2	+	181536051	181536072	intron	Dnajc5	HAVANA	G5539	TTCTTACTACAATTAAAATATC	321	1	321	1	2.50651	0	0.25	0.990654	4	0	0	321	chr2:181536051-181536072
chr2	+	181550187	181550211	3'utr	Dnajc5	HAVANA	G5540	GGCCACAGCCTCCTTCCCTCATTCC	267	1	3	0.011236	-0.801632	0	0.727273	0.988764	11	246	18	3	chr2:181550187-181550211
chr8	+	84914581	84914623	processed_transcript	Dnase2a	HAVANA	G9212	ACACACTCACACACACACCCTCCCCCTTAACTCTTCCACTCTA	375	3	4	0.0106667	-0.676694	0.00266667	0.173913	0.949333	23	353	18	4	chr8:84914581-84914623
chr1	-	84692227	84692249	intron	Dner	HAVANA	G503	GGGTGGTTCAGTGGCAGAATTCT	8	0	0	0	NA	1	0.666667	0.875	3	8	0	0	chr1:84692227-84692249
chr9	+	21426217	21426243	intron	Dnm2	ENSEMBL	G9605	TGTCCCCTCCCCCTCTGCCTCTCCCCG	160	1	160	1	2.20412	1	0.5	0.98125	6	0	0	160	chr9:21426217-21426243
chr9	+	21491646	21491668	intron	Dnm2	ENSEMBL	G9606	ACTTTCCCACTTTTCTTATCCAT	444	2	444	1	2.64738	0	0.6	0.995495	5	0	0	444	chr9:21491646-21491668
chr1	-	162248980	162249004	intron	Dnm3	HAVANA	G703	CCCGCCCCCCCCTGGGGGCGGGGAT	8	0	0	0	NA	0	1	1	1	0	8	0	chr1:162248980-162249004
chr12	+	3854615	3854655	intron	Dnmt3a	HAVANA	G1942	ACTGCAATCTCATTTATTTACTTATTTACATACTTACTCAC	108	2	2	0.0185185	-0.60206	0.00925926	0.0714286	0.87963	14	99	7	2	chr12:3854615-3854655
chr2	+	164754995	164755015	intron	Dnttip1	HAVANA	G5487	GTGTCAGCTGTGCTATTAATA	117	0	0	0	NA	0.00854701	0.285714	0.957265	7	110	7	0	chr2:164754995-164755015
chr3	+	122276164	122276185	coding	Dnttip2	HAVANA	G6245	CCAAATAAAAAACCCACATTCC	358	1	358	1	2.55388	0	0.666667	0.997207	3	0	0	358	chr3:122276164-122276185
chr7	+	134825801	134825826	intron	Dock1	HAVANA	G8758	TTCCCTCTCTCCTCCCTTCTTCTTCC	38	0	0	0	NA	0	0.333333	0.947368	3	36	2	0	chr7:134825801-134825826
chr1	-	80574522	80574545	intron	Dock10	HAVANA	G490	TCTTTATCCTATAAAAATCTATCT	287	2	3	0.010453	-0.522879	0	0.25	0.968641	12	275	9	3	chr1:80574522-80574545
chr1	-	80617641	80617682	intron	Dock10	HAVANA	G491	AAGAAAGGAATGAAGGAAGAAAGGAAGAAAAGAAAGAAAGAA	117	0	0	0	NA	0	0.0833333	0.905983	12	106	11	0	chr1:80617641-80617682
chrX	+	35897312	35897345	intron	Dock11	HAVANA	G10254	CTTCCAAAATTCCACACACACACACACACACACA	223	2	3	0.0134529	-0.865301	0	0.32	0.923767	25	199	21	3	chrX:35897312-35897345
chrX	+	36002359	36002386	intron	Dock11	HAVANA	G10255	CTGTCACCTCTCCTCTCACCCCTCTTAT	253	1	1	0.00395257	-1.04139	0	0.153846	0.956522	13	242	10	1	chrX:36002359-36002386
chr11	-	34250224	34250266	intron	Dock2	HAVANA	G1694	CTCTCAGCAAGTAGCCGGGCTTCTCTGAGCCAGCAGGAACCAT	39	0	0	0	NA	0	0.333333	0.948718	3	37	2	0	chr11:34250224-34250266
chr11	-	34284902	34284944	intron	Dock2	HAVANA	G1695	TGCTGCTCAGCTGTGCCTGACTTCCTCATCTACTTCTCTCAAC	150	1	1	0.00666667	-0.778151	0	0.25	0.96	8	144	5	1	chr11:34284902-34284944
chr11	-	34294286	34294324	coding	Dock2	HAVANA	G1696	TATCACTCAGGACTCTCTGCAGCTGGAGCAGTTCACACA	254	3	3	0.011811	-0.753328	0	0.0952381	0.925197	21	235	16	3	chr11:34294286-34294324
chr11	-	34343388	34343412	intron	Dock2	HAVANA	G1697	TTAATTCAACTTCAAAACATTTCCT	190	1	189	0.994737	1.97543	0	0.666667	0.994737	3	0	1	189	chr11:34343388-34343412
chr11	-	34411306	34411348	intron	Dock2	HAVANA	G1698	AGGGTCATCACACTCCTCCCCTGAAGTCATCACACTCCTCCCC	144	1	144	1	2.15836	0	1	1	1	0	0	144	chr11:34411306-34411348
chr11	-	34442655	34442674	intron	Dock2	HAVANA	G1699	TCATTCTTCTCTCCCTCCCC	285	0	0	0	NA	0	0.6	0.992982	5	285	0	0	chr11:34442655-34442674
chr11	-	34495058	34495084	intron	Dock2	HAVANA	G1700	AAAGTCCCTGACTCTCTCCTACTTCCT	251	2	2	0.00796813	-0.653213	0	0.0833333	0.956175	12	241	8	2	chr11:34495058-34495084
chr11	-	34497002	34497048	intron	Dock2	HAVANA	G1701	ACACACACACAAACACAACACTTCTTACAACTTTCTTGTCCAACATC	39	0	0	0	NA	0	0.333333	0.897436	6	37	2	0	chr11:34497002-34497048
chr11	-	34528748	34528789	intron	Dock2	HAVANA	G1702	CTCCTACATTCCTTACCTTTCTTCTTCTCCTCCTCCTCCTTT	71	2	2	0.028169	-0.544068	0	0.111111	0.887324	9	63	6	2	chr11:34528748-34528789
chr11	-	34755817	34755850	intron	Dock2	HAVANA	G1703	TCCCTCACCCACCCACTCACTCCCACCTCACCCC	69	1	3	0.0434783	-0.477121	0	0.25	0.869565	12	58	8	3	chr11:34755817-34755850
chr9	-	107086095	107086137	intron	Dock3	HAVANA	G10145	GCAGTCGTGATAGGTCCCTTTTTGTGAGTGCTCCATAACTTCA	55	1	55	1	1.74036	1	1	1	1	0	0	55	chr9:107086095-107086137
chr12	+	40576805	40576836	intron	Dock4	ENSEMBL	G1988	TTTCTTTCTTTCTTTTTTCCATCTCTTCCATC	157	4	4	0.0254777	0.30103	0	0.142857	0.961783	7	152	1	4	chr12:40576805-40576836
chr12	+	40717489	40717530	intron	Dock4	ENSEMBL	G1989	CCTCCCTCTACTCCTCCCAACTCCTCCCCATCTCCTCTCCTA	101	2	9	0.0891089	-0.324511	0	0.222222	0.861386	18	74	18	9	chr12:40717489-40717530
chr12	+	40771323	40771345	intron	Dock4	ENSEMBL	G1990	GAGGCTGAGGACTTGTTTTAAAA	200	1	2	0.01	-0.544068	0	0.333333	0.97	9	192	6	2	chr12:40771323-40771345
chr14	-	67849946	67849980	intron	Dock5	ENSEMBL	G3113	ATACTCTTATCTATACTATATCACACACACACACC	63	0	0	0	NA	0	0.222222	0.888889	9	54	9	0	chr14:67849946-67849980
chr19	+	25076651	25076693	intron	Dock8	ENSEMBL	G4862	TATACCTAACACAGTGAACTACTATACCTAGTACAATGAACTG	64	0	0	0	NA	1	0.333333	0.9375	6	60	4	0	chr19:25076651-25076693
chr14	-	121772664	121772703	intron	Dock9	HAVANA	G3184	TTGGCTATCACCTCTCATATCCAGGACTCTTGTTCCCTTT	65	0	0	0	NA	0	0.5	0.969231	4	61	4	0	chr14:121772664-121772703
chr14	+	70777849	70777874	coding	Dok2	HAVANA	G2928	CAGGAGGATCCTGGGGCCCCTCTACC	114	1	1	0.00877193	-0.60206	0	0.125	0.938596	8	110	3	1	chr14:70777849-70777874
chr10	+	80771988	80772015	intron	Dot1l	HAVANA	G963	CCTTCCTCCCTTCCCTCCCTCCCTCTCT	128	0	0	0	NA	0	0.166667	0.960938	6	124	4	0	chr10:80771988-80772015
chr9	+	44327575	44327603	coding	Dpagt1	ENSEMBL	G9649	GCGGTGCTGTTTTCCTTATCATCCTCTTC	286	4	6	0.020979	-0.176091	0	0.2	0.958042	15	272	8	6	chr9:44327575-44327603
chr12	-	83457990	83458010	intron	Dpf3	ENSEMBL	G2297	GGGTGGGCGGGCTCCGGCGGG	10	0	0	0	NA	1	0.5	0.9	2	0	10	0	chr12:83457990-83458010
chr3	+	115898696	115898718	intron	Dph5	HAVANA	G6231	TAAACTCCCTTCCCCCACACCAC	312	0	0	0	NA	0.00641026	0.214286	0.964744	14	303	9	0	chr3:115898696-115898718
chr2	-	168217127	168217149	intron	Dpm1	HAVANA	G5919	CCCACACACCTCCAATCTTATCT	307	2	3	0.00977199	-0.564271	0.00651466	0.1875	0.957655	16	294	10	3	chr2:168217127-168217149
chr5	+	27027770	27027812	intron	Dpp6	HAVANA	G7283	TCTTTACCAATGAACTCTGTGCATCCATCTTGGCAGCCTGTAT	240	0	0	0	NA	0.991667	0.333333	0.983333	6	1	239	0	chr5:27027770-27027812
chr17	-	56218462	56218492	intron	Dpp9	ENSEMBL	G4365	ACCCTCCCTCCCGGCCTCATCCTTCCCAACC	235	1	1	0.00425532	-0.778151	0.00425532	0.181818	0.961702	11	229	5	1	chr17:56218462-56218492
chr4	-	11315089	11315113	intron	Dpy19l4	HAVANA	G6947	CCCCCATTCCTATTCCCTCCTACCC	261	1	261	1	2.41664	0	0.5	0.996169	2	0	0	261	chr4:11315089-11315113
chr15	-	39779344	39779363	intron	Dpys	HAVANA	G3475	GCGTAATGAAAGTAAACGCA	24	0	0	0	NA	1	0.5	0.958333	2	0	24	0	chr15:39779344-39779363
chr10	-	88341182	88341220	intron	Dram1	HAVANA	G1226	CTTTTTAAAAAACAAAACAAAACAAAACAAAAAAACCTT	126	4	6	0.047619	-0.335792	0	0.25	0.904762	16	108	12	6	chr10:88341182-88341220
chr3	+	106550267	106550289	intron	Dram2	HAVANA	G6208	TCTAACTTCTATAACAACTCTCT	211	3	3	0.014218	-0.522879	0	0.272727	0.962085	11	199	9	3	chr3:106550267-106550289
chr3	+	106568094	106568130	intron	Dram2	HAVANA	G6209	TAACTCTACACCTTCTTTCTCTCTTTAAAAAACAAAC	141	1	1	0.0070922	-1.11394	0	0.307692	0.93617	13	128	12	1	chr3:106568094-106568130
chr16	-	96960247	96960289	intron	Dscam	HAVANA	G4007	ATAGTTGGACTAGTTGGATCTGTGAGCTCTGAATTCACAGAAA	12	0	0	0	NA	0	0.5	0.916667	2	12	0	0	chr16:96960247-96960289
chr16	-	94507834	94507862	intron	Dscr3	HAVANA	G4003	TTTTTAAAAATTCTCTTCACCCTTTCTAC	228	3	3	0.0131579	-0.425969	0	0.230769	0.95614	13	218	7	3	chr16:94507834-94507862
chr2	-	156999822	156999864	intron	Dsn1	HAVANA	G5885	GGCTGCTGCCTCCTTGCTAGAGACCCTGTGCACATGCCTTGGT	59	0	0	0	NA	1	0.333333	0.966102	3	57	2	0	chr2:156999822-156999864
chr13	+	38151688	38151708	coding	Dsp	HAVANA	G2446	GGTGGCGGCGGCGGGGGCGGC	21	0	0	0	NA	0.52381	1	1	2	21	0	0	chr13:38151688-38151708
chr1	+	33982546	33982571	intron	Dst	HAVANA	G41	CGGGGACCACTCATTCCTTTATAATC	265	1	265	1	2.42325	0	0.333333	0.992453	3	0	0	265	chr1:33982546-33982571
chr1	+	34022821	34022862	intron	Dst	HAVANA	G42	AAAAAACAAACAAAACAACAACAAAACCAAAAACAACTCCCC	61	0	0	0	NA	0	0.166667	0.918033	6	57	4	0	chr1:34022821-34022862
chr1	+	34236293	34236315	intron	Dst	HAVANA	G43	CCCCACCCCCACATCCTCCACTT	6	0	0	0	NA	0	0.25	0.5	4	4	2	0	chr1:34236293-34236315
chr1	+	34252009	34252028	intron	Dst	HAVANA	G44	GGCCGGTGGGGGGGCGGGGC	5	0	0	0	NA	0	1	1	1	0	5	0	chr1:34252009-34252028
chr2	+	144651229	144651255	intron	Dtd1	HAVANA	G5430	TCTAATCAATCAACCCAAAACTCTCAA	274	2	2	0.00729927	-0.69897	0	0.142857	0.956204	14	263	9	2	chr2:144651229-144651255
chr2	+	144662348	144662380	intron	Dtd1	HAVANA	G5431	TACTCCTCTACTCCTCTACTCTCTCTCCCTCTC	156	1	1	0.00641026	-0.845098	0	0.25	0.942308	12	149	6	1	chr2:144662348-144662380
chr5	+	136000575	136000608	intron	Dtx2	HAVANA	G7555	TAAAAAAAAACCTTAAAACCAAAAACAAAAATAA	205	0	0	0	NA	0	0.214286	0.946341	14	195	10	0	chr5:136000575-136000608
chr5	+	136022109	136022150	intron	Dtx2	HAVANA	G7556	TCCTCTAACAGGGCCTTCAGGGGAGTCAGGGGACCTTTTTAG	48	0	0	0	NA	1	0.333333	0.958333	3	46	2	0	chr5:136022109-136022150
chr6	-	85956480	85956510	intron	Dusp11	HAVANA	G8384	CCTCTCTCCTTTTCTCCCTCCTCCCTCCTTT	218	1	218	1	2.33846	0	1	1	2	0	0	218	chr6:85956480-85956510
chr6	-	134734961	134734986	intron	Dusp16	HAVANA	G8491	ATAAATACTACTAATTATACAATCCT	301	2	2	0.00664452	-0.845098	0	0.266667	0.963455	15	286	13	2	chr6:134734961-134734986
chr6	-	134792527	134792548	5'utr	Dusp16	HAVANA	G8492	CAACCATTTACCCTCCCCCTCT	260	1	1	0.00384615	-1.04139	0	0.153846	0.957692	13	249	10	1	chr6:134792527-134792548
chr2	+	127338257	127338278	3'utr	Dusp2	HAVANA	G5386	CTCCCCAACTTCCTCCCGGCCC	353	0	0	0	NA	0	0.333333	0.983003	9	347	6	0	chr2:127338257-127338278
chr19	+	53529870	53529901	intron	Dusp5	HAVANA	G4930	ACGTCAGCGCCCAGGGCTTCCTTCTCCCCACC	236	1	2	0.00847458	-0.69897	0	0.333333	0.966102	12	225	9	2	chr19:53529870-53529901
chr19	+	53535016	53535041	intron	Dusp5	HAVANA	G4931	TCAACTCTCTCTTCTTATTCCATTCC	552	6	273	0.494565	1.29003	0	0.307692	0.967391	26	266	13	273	chr19:53535016-53535041
chr19	+	53538532	53538559	intron	Dusp5	HAVANA	G4932	CCTCTTCTCTTCCTTCTTTCTCTTCACA	182	1	182	1	2.26007	0	0.6	0.989011	5	0	0	182	chr19:53538532-53538559
chr18	+	75061841	75061861	intron	Dym	ENSEMBL	G4607	GGGGCTGTGGGGTTCATCAGG	315	0	0	0	NA	1	0.333333	0.993651	3	0	315	0	chr18:75061841-75061861
chr18	+	75143225	75143245	intron	Dym	ENSEMBL	G4608	TCTCTCCCCTTCTTTACCACC	266	2	3	0.0112782	-0.425969	0.0037594	0.444444	0.981203	9	256	7	3	chr18:75143225-75143245
chr18	+	75150087	75150124	intron	Dym	ENSEMBL	G4609	TCTCTCTCTCTCTCTCAAACACACACACACACACACTA	139	2	2	0.0143885	-0.176091	0	0.363636	0.94964	11	135	2	2	chr18:75150087-75150124
chr12	+	110601569	110601592	5'utr	Dync1h1	HAVANA	G2145	CTCTCTTTCTATCTCTCTCCCTTC	335	1	335	1	2.52504	0	0.5	0.99403	4	0	0	335	chr12:110601569-110601592
chr2	+	71248660	71248701	intron	Dync1i2	HAVANA	G5254	GAGTAGATTGTTTTTAAAACTTCTAATACCTTAAGTAATAGG	49	0	0	0	NA	1	0.2	0.918367	5	45	4	0	chr2:71248660-71248701
chr9	-	7000328	7000361	intron	Dync2h1	ENSEMBL	G9883	GCCACCCACCCACCTACTCCCATCTCACCCTTCC	200	0	0	0	NA	0.995	0.0833333	0.945	12	190	10	0	chr9:7000328-7000361
chr9	-	7150028	7150070	intron	Dync2h1	ENSEMBL	G9884	GGCTGTGGGAGTTGTTGTATTGTAGATGCATCCATTGGATTCT	75	1	1	0.0133333	-0.477121	1	0.25	0.96	4	72	2	1	chr9:7150028-7150070
chr16	+	94587880	94587911	intron	Dyrk1a	ENSEMBL	G3805	ATATAATAATATAATTCTCAAAATCAATTAAA	227	1	227	1	2.35603	0	0.333333	0.991189	3	0	0	227	chr16:94587880-94587911
chr7	+	28180039	28180058	intron	Dyrk1b	HAVANA	G8540	GCCGGGTGGGGGGCGGGACG	7	0	0	0	NA	1	1	1	1	0	7	0	chr7:28180039-28180058
chr4	-	101349826	101349859	lincRNA_intron	E130102H24Rik	HAVANA	G7075	CTGCCTGCCTCTGCCTCTGGAACGCTGGAATTCA	249	0	0	0	NA	0	0.375	0.97992	8	224	25	0	chr4:101349826-101349859
chr4	-	101354003	101354045	lincRNA_intron	E130102H24Rik	HAVANA	G7076	CCTCTCTCCACTCTCCTCTCTCCTCTCTCCCCTCCCCCTCTCT	107	1	1	0.00934579	-1.04139	0	0.25	0.915888	12	96	10	1	chr4:101354003-101354045
chr7	+	35820291	35820311	antisense	E130304I02Rik	HAVANA	G8556	TTGACAGGTTGGGTGTGGAGG	12	0	0	0	NA	1	1	1	1	0	12	0	chr7:35820291-35820311
chr13	-	29954702	29954737	intron	E2f3	HAVANA	G2634	CTTCAACTTTCCACTCCATATAATTCATCATTCTCT	217	1	217	1	2.33646	0	0.25	0.986175	4	0	0	217	chr13:29954702-29954737
chr13	-	29957906	29957929	intron	E2f3	HAVANA	G2635	AATTAAAAACAGCCTCTCGGTCCA	234	1	1	0.0042735	-1.04139	0	0.166667	0.957265	12	223	10	1	chr13:29957906-29957929
chr3	+	14585919	14585938	intron	E2f5	HAVANA	G5969	TTTCACTTTCTCCTCTCCTC	396	0	0	0	NA	0	0.5	0.997475	2	396	0	0	chr3:14585919-14585938
chr7	-	137276610	137276652	intron	Ebf3	HAVANA	G9047	TCTGACTGCTCCCCCTCTCCCATTACGTTTTTCTACTCTGTAG	172	5	5	0.0290698	-0.255273	0	0.181818	0.947674	11	159	8	5	chr7:137276610-137276652
chr14	-	20323701	20323723	intron	Ecd	ENSEMBL	G3016	GCGTAGCTCAGTGGTAGAGCAGA	625	1	622	0.9952	2.49276	0.9968	0.714286	0.9968	7	2	1	622	chr14:20323701-20323723
chr16	+	20617041	20617067	intron	Ece2	HAVANA	G3650	TCCAAAACTCTCTCCAACACTCTTCTA	237	4	8	0.0337553	-0.09691	0	0.214286	0.953586	14	220	9	8	chr16:20617041-20617067
chr16	+	20642012	20642035	intron	Ece2	HAVANA	G3651	AAGAACAATGTAGATAATGAAAGT	17	0	0	0	NA	0.0588235	0.5	0.764706	8	0	17	0	chr16:20642012-20642035
chr6	+	108842070	108842089	intron	Edem1	HAVANA	G8148	CGCCCGGCGAACTTGTAGTT	363	0	0	0	NA	0	0.5	0.99449	4	2	361	0	chr6:108842070-108842089
chr2	-	155726913	155726935	intron	Edem2	HAVANA	G5879	ACATTCCCCAACTCTTACCACGC	318	0	0	0	NA	0	0.5	0.996855	2	0	318	0	chr2:155726913-155726935
chr1	+	151788878	151788900	intron	Edem3	HAVANA	G274	TTCTCTTCCCCCCTCCTTCTTCC	2958	0	0	0	NA	0	0.677419	0.996619	31	2930	28	0	chr1:151788878-151788900
chr13	+	89050162	89050190	intron	Edil3	HAVANA	G2528	TATCCTTTATTTCATTAATGCCTGTCACA	226	0	0	0	NA	0.0265487	0.333333	0.964602	12	208	18	0	chr13:89050162-89050190
chr13	+	89203204	89203241	intron	Edil3	HAVANA	G2529	CACACAAACACATACATATATATACACACATACACACA	17	0	0	0	NA	0	1	1	1	17	0	0	chr13:89203204-89203241
chr7	+	133667640	133667663	coding	Edrf1	HAVANA	G8757	TCCTTCTCCTTCAATCCATCAAAC	292	0	0	0	NA	0	0.333333	0.979452	9	289	3	0	chr7:133667640-133667663
chr10	+	95991084	95991115	intron	Eea1	ENSEMBL	G996	TCATCTATATCTATCATCAATCTATCTATATC	261	1	259	0.992337	1.93618	0	0.666667	0.996169	3	0	2	259	chr10:95991084-95991115
chr10	+	96029696	96029723	intron	Eea1	ENSEMBL	G997	ATTCCATACAAATAATTTTCTAAAAACA	260	1	260	1	2.41497	0	0.666667	0.996154	3	0	0	260	chr10:96029696-96029723
chr7	-	89961795	89961815	intron	Eed	HAVANA	G8913	CACATCTTCTAATTCAATCTA	326	1	326	1	2.51322	0	0.5	0.993865	4	0	0	326	chr7:89961795-89961815
chr4	+	115770119	115770151	intron	Efcab14	HAVANA	G6820	TACACACACACACACACATTCCTAACTATAACC	55	0	0	0	NA	0	0.3	0.872727	10	45	10	0	chr4:115770119-115770151
chr4	-	141871500	141871521	intron	Efhd2	HAVANA	G7203	CCACCCTCTCACACCACACCCC	219	0	0	0	NA	0	0.5	0.96347	16	209	10	0	chr4:141871500-141871521
chr7	+	82679542	82679577	intron	Efl1	HAVANA	G8649	AATTTCACCAATACTCTCATCCATTCATAAATTTAC	212	1	212	1	2.32634	0	0.5	0.995283	2	0	0	212	chr7:82679542-82679577
chr7	+	82728275	82728316	intron	Efl1	HAVANA	G8650	CCATTGATGACTGCCCTGTTCCTAGAAAACAGCCCTCTCACC	32	1	2	0.0625	0.30103	0	1	1	2	30	0	2	chr7:82728275-82728316
chr17	-	62835992	62836017	intron	Efna5	HAVANA	G4372	TTCCATTTAATTAATTAATTAATTAA	196	2	2	0.0102041	-0.30103	0	0.5	0.984694	6	191	3	2	chr17:62835992-62836017
chr15	+	65861201	65861221	intron	Efr3a	HAVANA	G3300	CTACATGGTTCCCCTTCATTC	212	1	212	1	2.32634	0	1	1	1	0	0	212	chr15:65861201-65861221
chr15	+	65873575	65873605	3'utr	Efr3a	HAVANA	G3301	TCTCACTTCTCTTTCCTCCTCCTGGTCCTCT	248	1	26	0.104839	0.569875	0	0.5	0.983871	8	216	6	26	chr15:65873575-65873605
chr3	-	129679267	129679309	intron	Egf	HAVANA	G6594	GAGGCGAGCCTGGTCTGCAGCATGAGTTCCAGGACAGCCAGAG	144	0	0	0	NA	1	0.428571	0.972222	7	136	8	0	chr3:129679267-129679309
chrX	-	166558778	166558820	intron	Egfl6	HAVANA	G10519	TGGGTACTGAACTCAGGGCTTTCTGCATGCTAGGTGAGCGAGC	63	0	0	0	NA	0	0.4	0.952381	5	58	5	0	chrX:166558778-166558820
chr14	+	70078872	70078892	intron	Egr3	ENSEMBL	G2924	CCCTCTCTCCCCCGCTCTCCG	8	1	8	1	0.90309	1	0.333333	0.75	3	0	0	8	chr14:70078872-70078892
chr11	-	22057563	22057605	intron	Ehbp1	HAVANA	G1677	TCCCTATTTACTTTCAAAACACTTAATAAAAATAATAAAAGAT	203	2	3	0.0147783	-0.564271	0	0.285714	0.950739	14	190	10	3	chr11:22057563-22057605
chr2	-	120089702	120089733	3'utr	Ehd4	HAVANA	G5791	CATTCACACTTCCTATCTTACTTTCTAAATAA	262	3	3	0.0114504	-0.425969	0	0.0769231	0.954198	13	252	7	3	chr2:120089702-120089733
chr2	-	120120126	120120157	intron	Ehd4	HAVANA	G5792	TCCCATGCACACACACATTACATAAATAAATA	258	1	258	1	2.41162	0	0.5	0.996124	2	0	0	258	chr2:120120126-120120157
chr2	-	24867851	24867874	intron	Ehmt1	ENSEMBL	G5598	CTATTTTTAATTTTTATTCATCTT	313	4	5	0.0159744	0.221849	0	0.2	0.974441	10	306	2	5	chr2:24867851-24867874
chr3	+	58549248	58549279	intron	Eif2a	HAVANA	G6059	CATCAGATTATCCTTATATCCCCCTCCAACTT	289	0	0	0	NA	0	0.25	0.989619	4	1	288	0	chr3:58549248-58549279
chr17	-	78856007	78856044	intron	Eif2ak2	HAVANA	G4409	CATACACATACAAATACACACACACATACCCATACACA	188	1	188	1	2.27416	0	0.5	0.989362	4	0	0	188	chr17:78856007-78856044
chr17	-	78859787	78859809	intron	Eif2ak2	HAVANA	G4410	TCCACCTCAATCACAAACAAATC	221	1	220	0.995475	2.34242	0	0.333333	0.99095	3	1	0	220	chr17:78859787-78859809
chr17	-	78869272	78869299	intron	Eif2ak2	HAVANA	G4411	ACACCACACACTTACACACTCACATCTT	305	1	305	1	2.4843	0	0.333333	0.993443	3	0	0	305	chr17:78869272-78869299
chr17	-	78870252	78870287	intron	Eif2ak2	HAVANA	G4412	AATTCTTCCCCACTCTCCCCCATCCTTTCCCACCCA	192	1	1	0.00520833	-1.36173	0	0.363636	0.963542	11	169	22	1	chr17:78870252-78870287
chr17	-	78870439	78870461	intron	Eif2ak2	HAVANA	G4413	CATTTCCCTTTCTCTCCTCACTT	314	1	314	1	2.49693	0	0.2	0.987261	5	0	0	314	chr17:78870439-78870461
chr17	-	78882111	78882144	intron	Eif2ak2	HAVANA	G4414	CCCCTCCCCTTCCCCCTTCTTCTCCCAACTCCCC	19	2	2	0.105263	-0.544068	0	0.25	0.684211	8	11	6	2	chr17:78882111-78882144
chr12	+	78878577	78878608	intron	Eif2s1	HAVANA	G2058	CTCTGCATCTTTTCCTTCCATTCCTTCCTAAA	190	3	3	0.0157895	-0.30103	0	0.1	0.952632	10	182	5	3	chr12:78878577-78878608
chr15	+	102074149	102074175	intron	Eif4b	ENSEMBL	G3409	CCCCTCCCCCTCACACCCTTTTCACCC	141	1	77	0.546099	1.18752	0	0.1875	0.907801	16	60	4	77	chr15:102074149-102074175
chr3	+	138540837	138540861	intron	Eif4e	HAVANA	G6279	TTCCTCTTTTCAAAATCATAACATA	292	3	4	0.0136986	-0.477121	0	0.2	0.958904	15	277	11	4	chr3:138540837-138540861
chr7	-	111074771	111074791	coding	Eif4g2	HAVANA	G8966	CACTTCCCTCTCTTCTTACTT	154	2	3	0.0194805	0.176091	0.00649351	0.4	0.980519	5	150	1	3	chr7:111074771-111074791
chr4	+	138063226	138063248	intron	Eif4g3	HAVANA	G6877	TCTTTCTTCTACCCTTTCAATCC	291	1	1	0.00343643	-0.69897	0	0.222222	0.975945	9	286	4	1	chr4:138063226-138063248
chr1	+	38007613	38007645	intron	Eif5b	HAVANA	G53	ATTCTCCCTCCCTCCTCCTCTCCCTCCCTCCCC	96	0	0	0	NA	0	0.571429	0.96875	7	86	10	0	chr1:38007613-38007645
chr18	-	73741779	73741802	intron	Elac1	HAVANA	G4759	GGTTCAAGCCTGCAGTCATGCCTG	9	0	0	0	NA	0.555556	0.333333	0.555556	6	0	9	0	chr18:73741779-73741802
chr8	-	4310428	4310447	intron	Elavl1	HAVANA	G9343	ACTTCCTTTCATACTTCATT	408	5	8	0.0196078	0.60206	0	0.3	0.982843	10	399	1	8	chr8:4310428-4310447
chr8	-	4320341	4320361	intron	Elavl1	HAVANA	G9344	TCCCTCCCCCACCACCCATCT	31	0	0	0	NA	0	0.5	0.967742	2	31	0	0	chr8:4320341-4320361
chr4	-	91285516	91285557	intron	Elavl2	HAVANA	G7058	CTTTCAGTGCCACCCTTAACTTTACAGGAAAACTGCGGCTAT	78	1	1	0.0128205	-0.778151	0	0.125	0.910256	8	72	5	1	chr4:91285516-91285557
chr4	-	91332395	91332433	intron	Elavl2	HAVANA	G7059	GTCCCCAAAGACCAAGTATATATAAGATGTTCCTCATTG	83	2	2	0.0240964	-0.69897	1	0.2	0.903614	10	72	9	2	chr4:91332395-91332433
chr14	+	79525449	79525490	intron	Elf1	ENSEMBL	G2951	CCACACTCATTCACACACACACACACACACACATACACACAC	128	0	0	0	NA	0	0.181818	0.929688	11	119	9	0	chr14:79525449-79525490
chr3	-	51278747	51278779	intron	Elf2	HAVANA	G6387	CTACACACCACCTACACACCACACACACCCCTT	51	0	0	0	NA	0	0.4	0.941176	5	47	4	0	chr3:51278747-51278779
chrX	-	48452915	48452934	intron	Elf4	ENSEMBL	G10407	TTCGGAGGGGACCCAACAAC	255	0	0	0	NA	0	0.428571	0.984314	7	249	6	0	chrX:48452915-48452934
chrX	-	20937278	20937318	coding	Elk1	HAVANA	G10391	CATGCGCTCGGGCCTCTATTCTACCTTCACAATACAATCCC	179	4	7	0.0391061	-0.154902	0	0.285714	0.944134	14	163	9	7	chrX:20937278-20937318
chr10	-	93265438	93265469	coding	Elk3	HAVANA	G1243	CGGGCCTCTACTCGTCCTTCACCATCAACTCC	195	3	4	0.0205128	-0.69897	0	0.352941	0.94359	17	172	19	4	chr10:93265438-93265469
chr8	+	70579967	70580000	intron	Ell	HAVANA	G9177	CTCTCTCTTTCTTTTTTTCTTTCTTTTCTTTTTT	159	3	19	0.119497	0.676694	0	0.363636	0.955975	11	137	3	19	chr8:70579967-70580000
chr13	+	75717180	75717213	intron	Ell2	ENSEMBL	G2509	ACTGAAGACAGACTGACACAGGCGTTTCATCCCA	220	0	0	0	NA	0	0.416667	0.968182	12	203	17	0	chr13:75717180-75717213
chr13	+	75727030	75727063	intron	Ell2	ENSEMBL	G2510	TCTCATCAACACCCTACCCTTTTTATTATTCTCC	221	1	1	0.00452489	-1.04139	0	0.166667	0.954751	12	210	10	1	chr13:75727030-75727063
chr13	+	20180078	20180120	intron	Elmo1	HAVANA	G2404	TGACTCCGGCTAGGTGATAGACTGTCCCCATGGCTTCATTATA	114	1	3	0.0263158	-0.367977	0	0.25	0.947368	8	105	6	3	chr13:20180078-20180120
chr13	+	20201416	20201437	intron	Elmo1	HAVANA	G2405	GTGTAGCTCAGGGGCAGAGCAC	5	1	5	1	0.69897	0	1	1	2	0	0	5	chr13:20201416-20201437
chr13	+	20223761	20223808	intron	Elmo1	HAVANA	G2406	TCTCTCTCTCTCTCTCTCTCTCTCTCTCTCTTTCTTTCACTCTAGATT	9	1	1	0.111111	-0.477121	0	0.2	0.555556	5	6	2	1	chr13:20223761-20223808
chr13	+	20257669	20257710	intron	Elmo1	HAVANA	G2407	CAGGACAATAGCATCATTTGTTATCTATAGGATACAGAGCTG	36	0	0	0	NA	1	0.5	0.972222	2	35	1	0	chr13:20257669-20257710
chr13	+	20539916	20539946	intron	Elmo1	HAVANA	G2408	CAGACATACCAAACTCTTTCTTTCCTTTATT	209	2	2	0.00956938	-0.740363	0	0.0666667	0.933014	15	197	10	2	chr13:20539916-20539946
chr13	-	41183287	41183326	3'utr	Elovl2	HAVANA	G2653	TCAAGAGGCATCACTGGCCATTGTACCAGATTATTCCTGC	100	2	2	0.02	-0.176091	0	0.2	0.96	5	96	2	2	chr13:41183287-41183326
chr2	-	105903883	105903909	intron	Elp4	HAVANA	G5764	TGTCTTAGGACTCCTTCCTTCCAACCC	264	6	7	0.0265152	-0.196295	0	0.176471	0.94697	17	247	10	7	chr2:105903883-105903909
chr9	+	110307923	110307943	intron	Elp6	HAVANA	G9831	TCCTATCTTTTCTTCATCTTT	196	1	1	0.00510204	-0.845098	0.00510204	0.428571	0.979592	7	189	6	1	chr9:110307923-110307943
chr8	-	120664754	120664776	intron	Emc8	HAVANA	G9550	ATCTGCCCTGGGTACTTCCCTCT	241	4	4	0.0165975	0.124939	0	0.2	0.966805	10	235	2	4	chr8:120664754-120664776
chr16	-	10285548	10285569	coding	Emp2	HAVANA	G3830	ATGATCCTCTCCACCATCCTCT	332	0	0	0	NA	0	0.75	0.996988	4	3	329	0	chr16:10285548-10285569
chr7	-	98642148	98642176	intron	Emsy	HAVANA	G8928	CAGCCATCTTCCACCCTACTAACTCCTCT	324	2	2	0.00617284	-0.954243	0	0.3125	0.966049	16	305	17	2	chr7:98642148-98642176
chr11	+	119505274	119505294	intron	Endov	HAVANA	G1640	CATAGGGAGGGGATCCCTCAG	408	2	3	0.00735294	-0.522879	0.997549	0.25	0.970588	16	396	9	3	chr11:119505274-119505294
chr4	+	150242709	150242746	intron	Eno1	HAVANA	G6896	CAACACTTTCCCTCATCTCAAAAAAAAAAAAAATCATT	10	1	1	0.1	-0.477121	0	0.25	0.7	4	7	2	1	chr4:150242709-150242746
chrX	-	49225029	49225058	intron	Enox2	HAVANA	G10410	CAGAGCTCATTCCTTTTCCCTCCCCCAATA	34	1	34	1	1.53148	0	1	1	1	0	0	34	chrX:49225029-49225058
chr5	-	110700314	110700354	intron	Ep400	HAVANA	G7830	GGGCCCTGCTCTGTTCTACTCTTTCTCCTCCCCATTCAACC	127	1	1	0.00787402	-1.4624	0.992126	0.291667	0.866142	24	98	28	1	chr5:110700314-110700354
chr5	-	110766911	110766931	intron	Ep400	HAVANA	G7831	AGTGGGAAAGGATGTGGTGTC	337	0	0	0	NA	0	0.25	0.991098	4	1	336	0	chr5:110766911-110766931
chr4	-	131951800	131951821	intron	Epb41	ENSEMBL	G7158	TCTTTCTCTCCCCCACTTCACT	316	3	3	0.00949367	-0.425969	0	0.166667	0.968354	12	306	7	3	chr4:131951800-131951821
chr4	-	132005730	132005749	intron	Epb41	ENSEMBL	G7159	AGCTCAGTGTGGTAGAACAA	13	0	0	0	NA	0	1	1	1	0	13	0	chr4:132005730-132005749
chr4	-	132046437	132046464	intron	Epb41	ENSEMBL	G7160	TCTCTCCAACACCATTCTCATTACTTTT	169	2	3	0.0177515	-0.367977	0	0.3	0.95858	10	160	6	3	chr4:132046437-132046464
chr10	+	25403290	25403320	intron	Epb41l2	ENSEMBL	G842	TCACACTCTCCCTTCCCTCTTCCTCTCCTCA	228	1	227	0.995614	2.055	0	0.5	0.982456	8	0	1	227	chr10:25403290-25403320
chr10	+	25489740	25489782	intron	Epb41l2	ENSEMBL	G843	CACACACAAACACACACACACTCCCCCCCCCTCTCTCTCACAC	44	1	1	0.0227273	-1.14613	0	0.272727	0.818182	11	30	13	1	chr10:25489740-25489782
chr10	+	25490752	25490773	intron	Epb41l2	ENSEMBL	G844	TCATCTTTTCCTCCTTACCTCC	291	2	2	0.00687285	-0.653213	0	0.153846	0.962199	13	281	8	2	chr10:25490752-25490773
chr10	+	25491170	25491192	intron	Epb41l2	ENSEMBL	G845	CCTTCATCCCTTCACTCCTCCTC	279	3	3	0.0107527	-0.124939	0	0.285714	0.982079	7	273	3	3	chr10:25491170-25491192
chr10	+	25514658	25514684	intron	Epb41l2	ENSEMBL	G846	TTTTCACTATCTCACCCACTCAAATCT	221	3	3	0.0135747	-0.69897	0	0.1	0.918552	20	204	14	3	chr10:25514658-25514684
chr18	-	33868959	33868978	intron	Epb41l4a	ENSEMBL	G4684	AGGCCGTGTCTGCCTCAGCG	16	0	0	0	NA	0	1	1	1	0	16	0	chr18:33868959-33868978
chr2	-	121026973	121027015	intron	Epb42	HAVANA	G5805	TTGGAGAGCCCTGCGCTAAGAGCAGGCTTTCAGGACTCTTATA	45	0	0	0	NA	0	0.5	0.977778	2	45	0	0	chr2:121026973-121027015
chr2	+	49504324	49504354	intron	Epc2	HAVANA	G5205	ATAGCCTCTTGCCCAGTCTCAATTTATATTT	274	2	2	0.00729927	-0.69897	0	0.214286	0.959854	14	263	9	2	chr2:49504324-49504354
chr18	+	77984320	77984342	intron	Epg5	ENSEMBL	G4619	TTCATCTTCTCCTTTTCCTCCCA	122	2	2	0.0163934	-0.30103	0	0.416667	0.942623	12	117	3	2	chr18:77984320-77984342
chr18	+	78015088	78015130	intron	Epg5	ENSEMBL	G4620	AGTTCTATCCATATCTGAACAGAGCAACACCAGCATTCCCCCT	221	2	3	0.0135747	-0.636822	0	0.272727	0.963801	11	206	12	3	chr18:78015088-78015130
chr5	-	84115559	84115601	intron	Epha5	HAVANA	G7773	CACACATACACACAAACATACACATAAACATGTACTTGGGCAC	24	0	0	0	NA	0	0.333333	0.916667	3	22	2	0	chr5:84115559-84115601
chr9	-	102335167	102335188	intron	Ephb1	HAVANA	G10130	CACCTCTCTTCCCTCCCTCCTT	359	1	359	1	2.55509	0	0.5	0.994429	4	0	0	359	chr9:102335167-102335188
chr4	+	109320376	109320395	intron	Eps15	HAVANA	G6809	TAGTTTAGGGGTAAAATTGA	406	0	0	0	NA	0	0.2	0.990148	5	0	406	0	chr4:109320376-109320395
chr8	-	72356341	72356365	intron	Eps15l1	HAVANA	G9444	CTACTTGTCTCTGTTACTTGCCACT	357	1	356	0.997199	2.55145	0	0.2	0.988796	5	1	0	356	chr8:72356341-72356365
chr8	-	72388717	72388745	intron	Eps15l1	HAVANA	G9445	TAAAATCTGTGAGATTGGGGCTGGAGAAA	259	1	2	0.00772201	-0.60206	0.003861	0.2	0.969112	10	250	7	2	chr8:72388717-72388745
chr8	-	72398088	72398111	intron	Eps15l1	HAVANA	G9446	AAAACAAACAAACATACACACACC	77	0	0	0	NA	0	0.2	0.948052	5	76	1	0	chr8:72398088-72398111
chr8	-	72412185	72412217	intron	Eps15l1	HAVANA	G9447	CCAAACCTACTCAAACCACTATCTTCTACCCTC	218	1	218	1	2.33846	0	1	1	1	0	0	218	chr8:72412185-72412217
chr6	-	137518695	137518720	intron	Eps8	HAVANA	G8495	ACATACACACACATACACCATACCCT	800	2	6	0.0075	-0.69897	0.00375	0.5	0.98375	26	765	29	6	chr6:137518695-137518720
chr3	+	107885978	107885997	intron	Eps8l3	HAVANA	G6212	ACTTATTTTAATGGTAGAAT	343	0	0	0	NA	0	0.333333	0.994169	3	0	343	0	chr3:107885978-107885997
chr13	-	103911103	103911145	intron	Erbin	HAVANA	G2764	TTCAGCTTTCTCAAAGACCCCTCACCCTCCAGCAGCTGGAATT	28	1	1	0.0357143	0	0	0.5	0.964286	2	27	0	1	chr13:103911103-103911145
chr14	+	28351002	28351021	intron	Erc2	HAVANA	G2839	TTCGGGTTGTAAAGCAGTGT	163	0	0	0	NA	0	0.5	0.993865	2	0	163	0	chr14:28351002-28351021
chr1	+	44149806	44149827	intron	Ercc5	HAVANA	G70	ATTCTTTAATTCTTCTAACCCT	5	1	5	1	0.69897	0	1	1	1	0	0	5	chr1:44149806-44149827
chrY	+	90802758	90802800	intron	Erdr1	ENSEMBL	G10525	ACAGACAGAAACAAAAAAACAAACAGACAGACAGAGAGACAGA	163	0	0	0	NA	0.98773	0.125	0.91411	16	142	21	0	chrY:90802758-90802800
chr16	-	95387837	95387879	intron	Erg	HAVANA	G4005	TAACTTTGACTTTGAGATCCACCGTCTTCAGTTCACTCAGTAG	75	0	0	0	NA	0	0.166667	0.933333	6	72	3	0	chr16:95387837-95387879
chr17	+	26576424	26576447	intron	Ergic1	HAVANA	G4063	TCTGGCTCCCCTTCTCTCCTCCCC	125	0	0	0	NA	0	0.666667	0.992	3	124	1	0	chr17:26576424-26576447
chr6	-	148192936	148192958	intron	Ergic2	HAVANA	G8509	TACAAACCATCATACTCCCTTAC	271	1	1	0.00369004	-1	0	0.181818	0.96679	11	261	9	1	chr6:148192936-148192958
chr8	-	35471174	35471194	intron	Eri1	HAVANA	G9389	ATTTTCCTCTTTTTCAACTCC	449	4	4	0.00890869	-0.243038	0	0.235294	0.971047	17	439	6	4	chr8:35471174-35471194
chr8	-	14029277	14029318	intron	Erich1	HAVANA	G9358	ACACACACCAACAACAACAACCACCACCCCACACCAAAAACC	141	0	0	0	NA	0.0070922	0.181818	0.93617	11	132	9	0	chr8:14029277-14029318
chr19	-	29611306	29611335	3'utr	Ermp1	HAVANA	G5026	ACCAAACCAAACCAAACCAAACAATATCCT	154	1	1	0.00649351	-1.07918	0.00649351	0.266667	0.928571	15	142	11	1	chr19:29611306-29611335
chr19	-	29625980	29626021	intron	Ermp1	HAVANA	G5027	TCTTTTTGATATTATATCATTTCCCCCTTTCCTTTCTACCTT	25	1	1	0.04	-0.954243	0	0.428571	0.84	7	16	8	1	chr19:29625980-29626021
chr11	-	106420826	106420848	intron	Ern1	HAVANA	G1898	ATCCAAGGCTCTTGACAGTAGTA	236	0	0	0	NA	0.00847458	0.0769231	0.949153	13	228	8	0	chr11:106420826-106420848
chr11	-	106476092	106476132	intron	Ern1	HAVANA	G1899	ACAGCACCTTCTTCATTCAGTCCTCTCCCCCCCCAAACAAA	68	1	67	0.985294	1.52504	0	0.5	0.970588	4	0	1	67	chr11:106476092-106476132
chr7	-	122179544	122179573	intron	Ern2	HAVANA	G9001	TCTGTAGATGCCATACCGACCTGATTGTTC	233	2	2	0.00858369	-0.39794	0	0.111111	0.965665	9	227	4	2	chr7:122179544-122179573
chr14	-	45301500	45301525	intron	Ero1l	ENSEMBL	G3049	CAATATTTTAAAAAATTATTTTAAAA	185	1	184	0.994595	1.96379	0	0.5	0.994595	2	0	1	184	chr14:45301500-45301525
chr9	+	37537688	37537719	coding	Esam	HAVANA	G9631	TGACCCCAGGTGGGGTTTCTTCTTCTGCTCTG	9	1	9	1	0.954243	1	1	1	1	0	0	9	chr9:37537688-37537719
chr14	+	74734282	74734324	intron	Esd	HAVANA	G2932	TGCAGGAGGCTCCACACACACACACACACACACACACACACAC	207	0	0	0	NA	0	0.222222	0.932367	18	189	18	0	chr14:74734282-74734324
chr14	+	74736469	74736507	intron	Esd	HAVANA	G2933	CAAAACACACACACACATATACACACACACCCCTCATCA	95	2	2	0.0210526	-0.653213	0	0.25	0.936842	8	85	8	2	chr14:74736469-74736507
chr14	+	74746203	74746233	intron	Esd	HAVANA	G2934	TCTTGACTGTCCACAATTCACCTTCTTATCC	231	1	231	1	2.36361	0	0.5	0.995671	2	0	0	231	chr14:74746203-74746233
chr10	+	4941737	4941778	intron	Esr1	HAVANA	G813	TGAACTCATGATCCCCCTGCCCACCTCTGCCTCCCAAGGGTT	19	0	0	0	NA	0	0.333333	0.894737	3	17	2	0	chr10:4941737-4941778
chr1	+	187767793	187767835	intron	Esrrg	HAVANA	G353	TTCATGGCCTCTTTTCTATGGCTTAATTTAGGCTCTATATCAA	30	0	0	0	NA	0	1	1	1	0	30	0	chr1:187767793-187767835
chr1	+	188104442	188104461	intron	Esrrg	HAVANA	G354	TAGGCGGGCTGGCAAGCCTG	6	0	0	0	NA	1	0.5	0.833333	2	0	6	0	chr1:188104442-188104461
chr10	-	128510360	128510381	3'utr	Esyt1	ENSEMBL	G1323	CTCTTCCTTCTTCCCACTCCTC	308	0	0	0	NA	0.00649351	0.285714	0.983766	7	302	6	0	chr10:128510360-128510381
chr10	-	128518616	128518648	intron	Esyt1	ENSEMBL	G1324	TTTTTATTATTATTTTACATTCACTTTACATCC	245	4	4	0.0163265	-0.39794	0.00408163	0.0588235	0.934694	17	232	9	4	chr10:128518616-128518648
chr12	+	116311092	116311134	intron	Esyt2	ENSEMBL	G2167	TAATCCCATTTTCATAATCATACACACACACACACACACACAC	65	2	2	0.0307692	-0.477121	0	0.111111	0.876923	9	58	5	2	chr12:116311092-116311134
chr18	-	34910012	34910033	intron	Etf1	HAVANA	G4687	GGGTGGTGGTTAGTTTGACTGG	388	0	0	0	NA	1	0.4	0.992268	5	0	388	0	chr18:34910012-34910033
chr9	-	55456542	55456568	intron	Etfa	HAVANA	G9984	TCCTCAACCAAACTTCATTTCTCCTCT	75	1	75	1	1.87506	0	0.5	0.986667	2	0	0	75	chr9:55456542-55456568
chr9	-	55471290	55471330	intron	Etfa	HAVANA	G9985	TACACACACACACACACACACACCCCACATACCCCACATAT	146	0	0	0	NA	0	0.277778	0.910959	18	96	50	0	chr9:55471290-55471330
chr7	+	43446912	43446954	intron	Etfb	HAVANA	G8573	TTCTGCTGTACTCTCTAACATCCTTTTCCTGTCTTGACAATTG	68	3	4	0.0588235	0	1	0.285714	0.926471	7	61	3	4	chr7:43446912-43446954
chr6	+	143202439	143202481	intron	Etnk1	HAVANA	G8236	CTCTCTCTCTCTCTTTCTCTCTCTCTCTCTCTCTCTCTCTAAA	15	1	14	0.933333	1.14613	0	0.5	0.866667	4	1	0	14	chr6:143202439-143202481
chr3	+	87527706	87527729	intron	Etv3	HAVANA	G6119	TTCTCCATCCTTTCCTCTCCTCTT	146	3	4	0.0273973	-0.176091	0	0.181818	0.938356	11	137	5	4	chr3:87527706-87527729
chr6	+	134054954	134054994	intron	Etv6	HAVANA	G8205	CACACCATACACACACATCACAAACACATCCTACACACAAA	141	0	0	0	NA	0	0.333333	0.985816	3	0	141	0	chr6:134054954-134054994
chr6	+	134244790	134244809	intron	Etv6	HAVANA	G8206	GGTGGATCTCCCCCGCTCCC	31	1	25	0.806452	0.552842	0	0.666667	0.967742	3	0	6	25	chr6:134244790-134244809
chr5	+	37410661	37410687	intron	Evc2	HAVANA	G7318	GGACACCCTCTGAATCGCCACACCCTG	250	0	0	0	NA	1	0.111111	0.968	9	243	7	0	chr5:37410661-37410687
chr5	-	107790755	107790790	intron	Evi5	HAVANA	G7824	TAAACTCTTACTGAACATCCTTCCTCATCCTTTCAA	194	1	1	0.00515464	-0.845098	0	0.222222	0.963918	9	187	6	1	chr5:107790755-107790790
chr11	-	5081561	5081585	intron	Ewsr1	HAVANA	G1652	CCCTTCCCTCCCCTCCACCCCTCTT	46	0	0	0	NA	0	0.333333	0.913043	6	41	5	0	chr11:5081561-5081585
chr13	-	30879802	30879821	intron	Exoc2	HAVANA	G2638	ACTTTACTATCTTTCCCTCT	370	1	370	1	2.5682	0	0.5	0.997297	2	0	0	370	chr13:30879802-30879821
chr13	-	74189698	74189740	intron	Exoc3	ENSEMBL	G2714	ATCCTCATAAGCATTAAACAGTCTCAGTAAGATGGAAGAGTCA	57	0	0	0	NA	0	0.25	0.947368	4	55	2	0	chr13:74189698-74189740
chr6	+	33251333	33251353	intron	Exoc4	HAVANA	G8025	TCTTTGGTTATCCATCCCTCA	122	1	122	1	2.08636	0	1	1	1	0	0	122	chr6:33251333-33251353
chr6	+	33275291	33275310	intron	Exoc4	HAVANA	G8026	ATTTTTTCATCCCCTCCTCC	161	0	0	0	NA	0	0.333333	0.987578	3	160	1	0	chr6:33275291-33275310
chr6	+	33288889	33288911	intron	Exoc4	HAVANA	G8027	CTATACTCCAACTCTTTTCTTCA	282	1	282	1	2.45025	0	0.4	0.989362	5	0	0	282	chr6:33288889-33288911
chr6	+	33383085	33383119	intron	Exoc4	HAVANA	G8028	TCCTCCCTCTCTCCTCACTCCCCTCCCCCTCTCTC	71	1	68	0.957746	1.53148	0	0.4	0.957746	5	2	1	68	chr6:33383085-33383119
chr6	+	33389058	33389082	intron	Exoc4	HAVANA	G8029	AAAACATTCATTCATCCCCCCCCCC	27	0	0	0	NA	0	0.2	0.851852	5	24	3	0	chr6:33389058-33389082
chr6	+	33405947	33405988	intron	Exoc4	HAVANA	G8030	AAATAAACAAAACAAAACAAAACACTTCAAACCAAAAACAAA	81	0	0	0	NA	0	0.272727	0.901235	11	70	11	0	chr6:33405947-33405988
chr6	+	33623825	33623852	intron	Exoc4	HAVANA	G8031	TCTATAAATTTTCCTAACTCTCTTCCAC	188	3	4	0.0212766	-0.352183	0	0.214286	0.941489	14	176	8	4	chr6:33623825-33623852
chr6	+	33637443	33637462	intron	Exoc4	HAVANA	G8032	GTGTGGAGAAGCTTGGTATC	189	0	0	0	NA	0	0.5	0.994709	2	0	189	0	chr6:33637443-33637462
chr6	+	33706214	33706233	intron	Exoc4	HAVANA	G8033	TCACCCTTAATACATTCACA	430	1	430	1	2.63347	0	0.4	0.993023	5	0	0	430	chr6:33706214-33706233
chr6	+	33827041	33827083	intron	Exoc4	HAVANA	G8034	ATGTCCATGCCTAGGTGTTTCATCTACCAAATCCATCGACCAT	35	0	0	0	NA	0	0.5	0.971429	2	34	1	0	chr6:33827041-33827083
chr14	-	49059455	49059488	intron	Exoc5	HAVANA	G3058	CCATTTCCTCCTTTCTCTTTACTTCCATTCCTTT	190	1	189	0.994737	1.97543	0	0.25	0.984211	4	0	1	189	chr14:49059455-49059488
chr14	-	49066083	49066112	intron	Exoc5	HAVANA	G3059	CTCGGCGGGCGGCGGCGGCGGCGGCGGGGG	471	0	0	0	NA	0.348195	0.375	0.989384	8	0	471	0	chr14:49066083-49066112
chr19	+	37654473	37654515	intron	Exoc6	ENSEMBL	G4894	GGAGAAAACAAGAGCTTACCTAAGACCATGAGTCCTATGGAAG	6	0	0	0	NA	1	1	1	1	0	6	0	chr19:37654473-37654515
chr6	-	84670042	84670067	intron	Exoc6b	HAVANA	G8376	TTCCTCATCCATACTTTAATCCTCCA	309	4	5	0.0161812	-0.255273	0	0.384615	0.97411	13	296	8	5	chr6:84670042-84670067
chr6	-	84698266	84698289	intron	Exoc6b	HAVANA	G8377	TGGAGCTTAATCTACTTCTTTTCC	359	4	4	0.0111421	-0.30103	0	0.1875	0.963788	16	348	7	4	chr6:84698266-84698289
chr6	-	84704841	84704860	intron	Exoc6b	HAVANA	G8378	ATTCTACTCATAAATCTCTC	362	3	6	0.0165746	-0.0669468	0	0.4	0.983425	10	350	6	6	chr6:84704841-84704860
chr6	-	84954784	84954806	intron	Exoc6b	HAVANA	G8379	TCTTTCCCCTTCCCTCCTCTCCT	318	0	0	0	NA	0	0.333333	0.993711	3	0	318	0	chr6:84954784-84954806
chr15	-	53141064	53141103	intron	Ext1	HAVANA	G3493	AGGATCACTTAGCGAGTCATGATTCCTGCTCTCAAGCCCA	79	0	0	0	NA	0	0.2	0.949367	5	75	4	0	chr15:53141064-53141103
chr15	-	53270340	53270361	intron	Ext1	HAVANA	G3494	AAGGGAAGAAAAAAAAGAATAG	351	0	0	0	NA	0	0.5	0.997151	2	0	351	0	chr15:53270340-53270361
chr14	-	65075883	65075919	coding	Extl3	ENSEMBL	G3099	AACTCTGCCCCGGGACCCTTCCATCTTTTTCCCCACA	168	2	2	0.0119048	-0.60206	0	0.375	0.970238	8	159	7	2	chr14:65075883-65075919
chr14	-	65076425	65076449	coding	Extl3	ENSEMBL	G3100	CCACCTTCGCCCTCATCATCACTCC	224	2	2	0.00892857	-0.653213	0	0.428571	0.982143	7	214	8	2	chr14:65076425-65076449
chr2	+	165711831	165711873	intron	Eya2	HAVANA	G5490	TATCTGAGAGAGGGTGGAGACAAGGGAGAGGGACCAGCCACTG	96	0	0	0	NA	1	0.5	0.989583	2	0	96	0	chr2:165711831-165711873
chr4	+	132652093	132652135	intron	Eya3	ENSEMBL	G6863	GCAGGTTGTTTAAATCTGGTGACTCCAAGATGCTGCCTGTGTC	32	1	1	0.03125	-0.69897	0	0.166667	0.84375	6	27	4	1	chr4:132652093-132652135
chr4	+	132662147	132662188	intron	Eya3	ENSEMBL	G6864	CACTGCAAAACAAACAAACAAACAAACAAAAAAACAAACAAC	152	0	0	0	NA	0	0.5	0.993421	2	1	151	0	chr4:132662147-132662188
chr4	+	132703710	132703729	intron	Eya3	ENSEMBL	G6865	TCTCTCTACCACTCCCCAAT	374	4	25	0.0668449	0.79588	0	0.363636	0.981283	11	346	3	25	chr4:132703710-132703729
chr10	-	23272251	23272291	intron	Eya4	ENSEMBL	G1103	AACAGGGCAGCGATGATACCCTCTGGGAGCTAGATCAGTAT	46	0	0	0	NA	0	0.166667	0.891304	6	42	4	0	chr10:23272251-23272291
chr11	-	101191182	101191223	3'utr	Ezh1	HAVANA	G1879	GTGGACTGGTGGGGAACTGGCGTACCTGCGGCTTAATTGCCA	72	0	0	0	NA	1	0.5	0.972222	4	67	5	0	chr11:101191182-101191223
chr6	-	47569582	47569609	intron	Ezh2	HAVANA	G8322	CCAACCCCACCCATCTTCCTATCCCTTT	143	2	3	0.020979	-0.425969	0.00699301	0.2	0.916084	15	133	7	3	chr6:47569582-47569609
chr8	+	13052686	13052728	intron	F10	HAVANA	G9083	GCCATGTAAACCTTAAGGTTCTTACTACAGAGGAATGTCTTCT	180	1	1	0.00555556	-0.778151	0	0.0909091	0.944444	11	174	5	1	chr8:13052686-13052728
chr8	-	111376691	111376733	intron	Fa2h	HAVANA	G9536	CATAATACTTTTTATTTATCCCTTGAGAATTTCACACATGTAT	26	1	1	0.0384615	0	0	0.5	0.961538	2	25	0	1	chr8:111376691-111376733
chr4	+	155253448	155253470	intron	Faap20	HAVANA	G6918	CAGGGATGAGCTGTGTTTAGGAG	36	0	0	0	NA	0.972222	0.5	0.972222	2	0	36	0	chr4:155253448-155253470
chr3	-	10280136	10280155	intron	Fabp12	HAVANA	G6319	TGGGAGGCTATGAAACCGTG	351	0	0	0	NA	0	1	1	1	0	351	0	chr3:10280136-10280155
chr11	-	115287144	115287190	intron	Fads6	HAVANA	G1921	CACACACACACACACACACACACACACAAATTAATTAATAAAACAAA	106	0	0	0	NA	0	0.333333	0.90566	15	96	10	0	chr11:115287144-115287190
chr4	+	109681280	109681304	intron	Faf1	HAVANA	G6810	GAAGACAGAAAGAAGAAAGGAAGGA	203	0	0	0	NA	0	0.5	0.995074	2	203	0	0	chr4:109681280-109681304
chr4	+	109686313	109686339	intron	Faf1	HAVANA	G6811	CTCCCACACACAACACACACTCACTCA	257	1	1	0.00389105	-1.23045	0	0.111111	0.937743	18	240	16	1	chr4:109686313-109686339
chr4	+	109952936	109952958	intron	Faf1	HAVANA	G6812	CCCCAAACATTTTCATTTCTCAT	208	2	4	0.0192308	-0.243038	0.00480769	0.333333	0.971154	9	198	6	4	chr4:109952936-109952958
chr13	+	54648168	54648201	intron	Faf2	HAVANA	G2480	TCACTCACCACTCACTTCCCCTGCTACCACCCTC	409	2	198	0.484108	1.12057	0	0.4	0.977995	15	197	14	198	chr13:54648168-54648201
chr9	+	98994292	98994324	intron	Faim	HAVANA	G9799	CATTTAGTATGCATCTTCGCACTTCACTTAACC	184	2	2	0.0108696	-0.60206	0	0.0909091	0.945652	11	175	7	2	chr9:98994292-98994324
chr3	-	108975119	108975146	3'utr	Fam102b	HAVANA	G6535	CTGTACCATCCTTTCCCACCTACTCACC	145	1	2	0.0137931	0	0	0.5	0.986207	4	142	1	2	chr3:108975119-108975146
chr11	-	113668099	113668120	intron	Fam104a	HAVANA	G1916	TCTCCTTCCTAACTCACCCATC	203	2	2	0.00985222	-0.39794	0	0.2	0.960591	10	197	4	2	chr11:113668099-113668120
chr9	-	35249068	35249097	intron	Fam118b	HAVANA	G9922	CTACTCCCTTTCTCTCCCCTCTCTTTACAC	281	3	4	0.0142349	-0.477121	0	0.25	0.957295	16	266	11	4	chr9:35249068-35249097
chr9	-	35265369	35265391	intron	Fam118b	HAVANA	G9923	CACTTCCTTCTTTCCTTCAAACC	254	2	2	0.00787402	-0.60206	0.00393701	0.25	0.964567	12	245	7	2	chr9:35265369-35265391
chr13	-	48879602	48879629	3'utr	Fam120a	ENSEMBL	G2666	TAAAAAACAAAACACCCCCTTCCCCTTC	285	1	1	0.00350877	-1.32222	0	0.388889	0.961404	18	264	20	1	chr13:48879602-48879629
chr13	-	48962307	48962346	intron	Fam120a	ENSEMBL	G2667	TGTCTCTCTCTCTCTCTCTCTCTACACACACACACACACC	280	3	3	0.0107143	-0.221849	0	0.388889	0.960714	18	273	4	3	chr13:48962307-48962346
chrX	+	53311348	53311370	intron	Fam122c	ENSEMBL	G10268	GCTGTAGCTTAGTTGGCAGAGTC	5	1	5	1	0.69897	0	1	1	1	0	0	5	chrX:53311348-53311370
chr5	-	23973990	23974017	intron	Fam126a	HAVANA	G7652	TCCTCCACTTTAAAAAAAATTACCCACA	11	0	0	0	NA	0	0.5	0.909091	2	11	0	0	chr5:23973990-23974017
chr1	+	151599081	151599101	intron	Fam129a	HAVANA	G272	CCTATTCACCATTTACCTCTT	222	0	0	0	NA	0	0.25	0.972973	8	217	5	0	chr1:151599081-151599101
chr1	+	151681072	151681098	intron	Fam129a	HAVANA	G273	TAAATATTCAACCCTCACACTTTTCTA	226	3	4	0.0176991	-0.352183	0	0.333333	0.964602	12	214	8	4	chr1:151681072-151681098
chr2	+	32880193	32880217	intron	Fam129b	HAVANA	G5170	ACCCTCCCTCCTCTCTCCCTTCTCC	42	0	0	0	NA	0	0.25	0.928571	4	40	2	0	chr2:32880193-32880217
chr2	+	32883352	32883382	intron	Fam129b	HAVANA	G5171	CCCAGGGCTCCTGATCCTCTTACCTCCACCA	195	2	3	0.0153846	-0.367977	0	0.181818	0.953846	11	186	6	3	chr2:32883352-32883382
chr15	+	25908879	25908920	intron	Fam134b	ENSEMBL	G3223	CATTTTCTAAAAAATACTTCCATCCCACCCAAATTCCTCCAA	137	1	2	0.0145985	-0.60206	0.00729927	0.3	0.948905	10	128	7	2	chr15:25908879-25908920
chr15	-	71726744	71726763	intron	Fam135b	ENSEMBL	G3528	AGGGCTGGAGATTGGCACAT	387	0	0	0	NA	0	0.333333	0.994832	3	0	387	0	chr15:71726744-71726763
chr8	-	9208084	9208126	intron	Fam155a	HAVANA	G9353	CTGAAGGACTGCCTGGATGAGGCTGCTGCCCCCTGCAACCTTC	32	4	4	0.125	0.124939	0	0.142857	0.8125	7	26	2	4	chr8:9208084-9208126
chr4	-	108372380	108372422	intron	Fam159a	HAVANA	G7089	CAGGCTTTAGAGTAGAATCACTGCACTGTGAGGGAGTGTGTGT	8	0	0	0	NA	0	1	1	1	8	0	0	chr4:108372380-108372422
chr7	-	105395345	105395365	intron	Fam160a2	HAVANA	G8947	GGAGGGGAGGAAGCCTGGGTA	352	1	2	0.00568182	-0.544068	1	0.4	0.982955	10	344	6	2	chr7:105395345-105395365
chr7	+	100775733	100775763	intron	Fam168a	HAVANA	G8678	TATACTTAATTTTTTTCCTTTTCTCCCTCCC	239	5	9	0.0376569	0.255273	0	0.272727	0.966527	11	226	4	9	chr7:100775733-100775763
chr7	+	100831383	100831413	coding	Fam168a	HAVANA	G8679	ACCCCCCTACTCCCCATCACCCAATCCCTAT	149	0	0	0	NA	0	0.25	0.959732	8	141	8	0	chr7:100831383-100831413
chr13	+	77841922	77841946	intron	Fam172a	ENSEMBL	G2517	CTACTTAACTATTACACCTATAAAT	62	0	0	0	NA	0	0.25	0.951613	4	60	2	0	chr13:77841922-77841946
chr13	+	78026965	78026988	intron	Fam172a	ENSEMBL	G2518	TATCACCATCCTATTCCAACTCTA	235	1	234	0.995745	2.06819	0	0.25	0.987234	4	0	1	234	chr13:78026965-78026988
chr15	+	31605315	31605358	intron	Fam173b	HAVANA	G3236	CACACACATACACTCTCTCTCTCTCTCTCTCACACACACACACA	86	3	8	0.0930233	0.30103	0	0.444444	0.94186	9	75	3	8	chr15:31605315-31605358
chr7	+	132880777	132880819	coding	Fam175b	HAVANA	G8754	CAGATGTAGAAAAGAGTGAGCGAGTTGTTGAATCTTGTCAGGC	135	0	0	0	NA	0	0.25	0.977778	4	0	135	0	chr7:132880777-132880819
chr19	+	44963050	44963082	intron	Fam178a	ENSEMBL	G4914	ATACCTCTTTCCACCACTTCACCACCAACCTCC	321	4	5	0.0155763	-0.342423	0	0.285714	0.968847	14	306	10	5	chr19:44963050-44963082
chr2	-	12369962	12370004	intron	Fam188a	HAVANA	G5570	TGGAGTGTAAAGAAATATTTTAACTCATGAACTCACTATGGAA	39	1	1	0.025641	-0.477121	0	0.25	0.923077	4	36	2	1	chr2:12369962-12370004
chr7	-	65059297	65059339	intron	Fam189a1	HAVANA	G8876	CACCTGAGGTCATAGTGTAGTCTTCTAGGCCCTCCATGGGGTA	47	1	2	0.0425532	-0.39794	0	0.428571	0.914894	7	41	4	2	chr7:65059297-65059339
chr5	+	34403848	34403882	intron	Fam193a	HAVANA	G7305	CCATACCAAATCCAGGTCAGAAACTTCTATTTCCC	134	1	134	1	2.1271	0	1	1	1	0	0	134	chr5:34403848-34403882
chr5	+	34417805	34417839	intron	Fam193a	HAVANA	G7306	AACCTCCAAACTCTTCCACATTCCTTCCACAAACT	18	0	0	0	NA	0	1	1	1	18	0	0	chr5:34417805-34417839
chr13	-	55570353	55570375	5'utr	Fam193b	ENSEMBL	G2684	AGCCTCTGTGCGCCCCTCCACCC	310	0	0	0	NA	0.00645161	0.294118	0.96129	17	295	15	0	chr13:55570353-55570375
chrX	+	137077723	137077742	3'utr	Fam199x	HAVANA	G10334	TATTCTCCCAAAAATCACCA	309	1	1	0.00323625	-0.845098	0	0.111111	0.97411	9	302	6	1	chrX:137077723-137077742
chr6	+	96592991	96593014	intron	Fam19a1	HAVANA	G8127	TAAGAGTTTGATCCTGGCTCAGCA	1900	0	0	0	NA	0.204737	0.333333	0.991579	24	2	1898	0	chr6:96592991-96593014
chr10	+	123383319	123383339	intron	Fam19a2	ENSEMBL	G1043	CCCTTACCATTCTCTATTCCC	325	2	3	0.00923077	-0.522879	0	0.357143	0.972308	14	313	9	3	chr10:123383319-123383339
chr10	+	123615011	123615053	intron	Fam19a2	ENSEMBL	G1044	GGACCAGCACAATGAATAAATTACTGTATTCTGAAGGAACCCA	17	0	0	0	NA	0	1	1	1	17	0	0	chr10:123615011-123615053
chr6	-	96931628	96931648	intron	Fam19a4	HAVANA	G8414	TGCTGTCGTTCTCTCCACTTC	9	0	0	0	NA	0	1	1	1	0	9	0	chr6:96931628-96931648
chr19	-	60220580	60220616	intron	Fam204a	ENSEMBL	G5092	ACACACACACACACACACATCTTTTCTCCTTTTACAT	72	0	0	0	NA	0	0.5	0.972222	4	0	72	0	chr19:60220580-60220616
chr4	+	56807682	56807722	3'utr	Fam206a	HAVANA	G6731	CTTTCAGAGTGGAGGTTTATCTGAAAGGATTCTCTCCTTGA	55	1	1	0.0181818	-0.69897	0	0.111111	0.854545	9	50	4	1	chr4:56807682-56807722
chr14	+	27429395	27429416	intron	Fam208a	ENSEMBL	G2838	CCCTTCCTCCCACCCCCTCTCT	123	0	0	0	NA	0	1	1	1	123	0	0	chr14:27429395-27429416
chr13	-	3579354	3579386	intron	Fam208b	ENSEMBL	G2592	CAAAGAGGGGAGGGGAGAACTAAGGGCTAAATA	242	1	1	0.00413223	-1.20412	0	0.285714	0.958678	14	226	15	1	chr13:3579354-3579386
chr5	+	138793804	138793823	intron	Fam20c	HAVANA	G7573	ACGATAGGTGGGAGGCTTTG	130	0	0	0	NA	1	1	1	1	0	130	0	chr5:138793804-138793823
chr11	+	78120036	78120056	intron	Fam222b	HAVANA	G1514	CTCGCCTTCTCTCCCTCACTC	308	0	0	0	NA	0	0.4	0.99026	5	305	3	0	chr11:78120036-78120056
chr11	+	78126514	78126537	intron	Fam222b	HAVANA	G1515	TCACATCTATATTACACCCTCTTC	273	3	3	0.010989	-0.221849	0	0.333333	0.970696	12	266	4	3	chr11:78126514-78126537
chr11	+	78156276	78156296	3'utr	Fam222b	HAVANA	G1516	TTCAATTCCTCCTCCACCAAA	339	2	3	0.00884956	-0.30103	0.00589971	0.4	0.982301	10	331	5	3	chr11:78156276-78156296
chr17	-	26213187	26213229	3'utr	Fam234a	HAVANA	G4275	CAGGAGGCTCATTTATCACTTCCTGCCTCCTTACCCTCTCCCA	151	1	1	0.00662252	-0.845098	0	0.285714	0.966887	7	144	6	1	chr17:26213187-26213229
chr6	+	135201504	135201546	intron	Fam234b	HAVANA	G8209	TACATACCATACATACATATACACACACTGCACATATATATCA	62	0	0	0	NA	0	0.5	0.983871	2	0	62	0	chr6:135201504-135201546
chr9	-	85322687	85322727	3'utr	Fam46a	HAVANA	G10098	CTATATTATATATACATATATATACATTTTATAAATTTATC	116	2	2	0.0172414	-0.60206	0	0.222222	0.939655	9	107	7	2	chr9:85322687-85322727
chr15	-	63955007	63955029	intron	Fam49b	ENSEMBL	G3510	ATTATCTTCACATATTTAAATAC	261	3	4	0.0153257	-0.09691	0	0.222222	0.97318	9	253	4	4	chr15:63955007-63955029
chr15	-	63959333	63959358	intron	Fam49b	ENSEMBL	G3511	CTTCTAACTTACTGAATCCACTTTCA	278	3	5	0.0179856	-0.477121	0.00359712	0.266667	0.960432	15	259	14	5	chr15:63959333-63959358
chr15	-	64049418	64049443	intron	Fam49b	ENSEMBL	G3512	CACTTTCCTTTCCACGAGTCTCAGCA	267	1	266	0.996255	2.12385	0	0.4	0.988764	5	0	1	266	chr15:64049418-64049443
chr5	-	33610648	33610678	intron	Fam53a	HAVANA	G7688	ACCCACTCTATATCACCCCACACAAAATAAA	212	0	0	0	NA	0	0.272727	0.962264	11	203	9	0	chr5:33610648-33610678
chr7	-	132768147	132768166	intron	Fam53b	HAVANA	G9034	TCCTTACATCTACCTACCTC	296	1	296	1	2.47129	0	0.666667	0.996622	3	0	0	296	chr7:132768147-132768166
chr5	-	107945741	107945766	intron	Fam69a	HAVANA	G7825	CTCACAACCACCCATCATTCCACATC	257	3	5	0.0194553	-0.20412	0	0.416667	0.972763	12	245	7	5	chr5:107945741-107945766
chr3	-	152309563	152309605	intron	Fam73a	HAVANA	G6647	CACACACACACACACACACACACACACTTCCCCCCCACTTCTC	58	1	1	0.0172414	-1.04139	0	0.25	0.793103	16	47	10	1	chr3:152309563-152309605
chr4	-	132920260	132920302	intron	Fam76a	HAVANA	G7164	CAGAGGACCAGAGTTCAATCGAGGCACTCTTAGGAGATTCCTT	86	1	1	0.0116279	-0.477121	0	0.166667	0.94186	6	83	2	1	chr4:132920260-132920302
chr17	-	75538955	75538976	coding	Fam98a	HAVANA	G4404	AGAGAAAAGACTGCCTGTGCCA	354	1	1	0.00282486	-1.14613	0.00282486	0.4	0.983051	10	340	13	1	chr17:75538955-75538976
chr11	+	26439769	26439790	intron	Fancl	HAVANA	G1367	CCGATATCTATCTATTTCCTTT	356	0	0	0	NA	0	0.5	0.997191	2	0	356	0	chr11:26439769-26439790
chr2	-	62530935	62530954	intron	Fap	HAVANA	G5684	CAGTGTTGAGCTCAGTTTTA	315	0	0	0	NA	0	0.666667	0.996825	3	0	315	0	chr2:62530935-62530954
chr7	+	113541071	113541090	intron	Far1	HAVANA	G8700	CATTCTACCTACACACTATA	280	1	280	1	2.44716	0	1	1	1	0	0	280	chr7:113541071-113541090
chr7	+	113561204	113561234	intron	Far1	HAVANA	G8701	CTCCATTTTATAATTATAAATTATTCTCCCA	6	0	0	0	NA	0	1	1	2	4	2	0	chr7:113561204-113561234
chr14	+	121167687	121167718	intron	Farp1	HAVANA	G3000	CACCGACATAGAAAGCCAGCATGGTGGTACAC	279	2	2	0.00716846	-0.845098	0	0.25	0.956989	16	264	13	2	chr14:121167687-121167718
chr13	+	36146315	36146354	intron	Fars2	ENSEMBL	G2440	CAGGTCCACAACCACTGTTTTTTATTAACCTTTCTTTTCT	146	4	6	0.0410959	-0.124939	0	0.266667	0.924658	15	133	7	6	chr13:36146315-36146354
chr1	-	78481337	78481365	intron	Farsb	HAVANA	G486	CTTCCCTTTCTAATTTTAATCATCTTCTC	205	3	3	0.0146341	-0.221849	0	0.0909091	0.95122	11	198	4	3	chr1:78481337-78481365
chr5	-	110388835	110388865	intron	Fbrsl1	ENSEMBL	G7829	CCTCCACTTCCTGGCCTGTGCACTTCCATTC	257	5	12	0.0466926	0	0	0.266667	0.957198	15	234	11	12	chr5:110388835-110388865
chr17	-	63174138	63174165	intron	Fbxl17	HAVANA	G4373	CTTATCTTTCGGAGACCCAGCCTTTTCC	219	2	2	0.00913242	-0.69897	0	0.142857	0.945205	14	208	9	2	chr17:63174138-63174165
chr17	-	63266268	63266296	intron	Fbxl17	HAVANA	G4374	CCTATTCTCTTCATACCTTCCATCCTCTT	276	3	4	0.0144928	-1.20412	0	0.266667	0.960145	15	209	63	4	chr17:63266268-63266296
chr17	-	63337480	63337521	intron	Fbxl17	HAVANA	G4375	CCTCCCATCCTCTCCCCACCTTCTTCCTCCCATCCTTTCCCC	165	2	2	0.0121212	-0.39794	0	0.142857	0.963636	7	159	4	2	chr17:63337480-63337521
chr17	-	63451865	63451898	intron	Fbxl17	HAVANA	G4376	AAAAAACACACACACACACACACACACAAAAACT	155	1	1	0.00645161	-1.11394	0	0.125	0.909677	16	142	12	1	chr17:63451865-63451898
chr11	-	98104147	98104189	intron	Fbxl20	HAVANA	G1865	GTGAGCTCTGGACTGAGAAATCTTGTCCCAGGATCATTGAATG	132	1	1	0.00757576	-0.477121	1	0.25	0.977273	4	129	2	1	chr11:98104147-98104189
chr4	+	22413342	22413368	intron	Fbxl4	HAVANA	G6673	TTCTACAAAATTTATACTCAACAAAAC	17	0	0	0	NA	0	1	1	1	17	0	0	chr4:22413342-22413368
chr2	-	11772908	11772932	intron	Fbxo18	HAVANA	G5567	TTAATCAACTTCTCTAGGAGTTCTA	282	1	282	1	2.45025	0	0.333333	0.992908	3	0	0	282	chr2:11772908-11772932
chr5	+	117977010	117977038	coding	Fbxo21	HAVANA	G7494	GCAGGTGTGGAAGGAGCAGTTCCGGGTGA	220	0	0	0	NA	0	1	1	1	0	220	0	chr5:117977010-117977038
chr1	-	182339622	182339649	intron	Fbxo28	HAVANA	G781	CAATTATTAATAATCATCATCTCTTTCA	253	3	7	0.027668	-0.0579919	0.00395257	0.307692	0.964427	13	239	7	7	chr1:182339622-182339649
chr2	+	104062956	104062975	3'utr	Fbxo3	HAVANA	G5324	ATAAACCTCCACATCACACA	289	0	0	0	NA	0	0.428571	0.986159	7	284	5	0	chr2:104062956-104062975
chr14	+	47487882	47487907	intron	Fbxo34	ENSEMBL	G2877	ACCTCAATTCTAATGGAACTGGCTCT	240	1	239	0.995833	2.07737	0	0.2	0.983333	5	0	1	239	chr14:47487882-47487907
chr15	-	3974234	3974253	intron	Fbxo4	HAVANA	G3428	AAACACTCACACACCATTCC	316	1	1	0.00316456	-0.778151	0	0.428571	0.987342	7	310	5	1	chr15:3974234-3974253
chr4	+	141155009	141155035	intron	Fbxo42	HAVANA	G6887	ACCCTGTCTCACCCCATCCTTTCCATC	316	1	1	0.00316456	-1.07918	0	0.307692	0.971519	13	304	11	1	chr4:141155009-141155035
chr16	-	32233868	32233900	intron	Fbxo45	HAVANA	G3885	AAACCTCCATCTTCCTCCTTCCACCTCCCATCC	181	1	4	0.0220994	-0.09691	0	0.285714	0.972376	7	173	4	4	chr16:32233868-32233900
chr11	-	97871342	97871363	intron	Fbxo47	HAVANA	G1862	GCTGTAGCTCAGTTGGTAGATT	5	0	0	0	NA	1	0.5	0.8	2	5	0	0	chr11:97871342-97871363
chr11	+	32646053	32646095	intron	Fbxw11	HAVANA	G1384	AAAATACCCAAACAAACAAACAACCCCCCCCCAAACAACCAAA	15	0	0	0	NA	0	0.428571	0.733333	7	5	10	0	chr11:32646053-32646095
chr19	-	45608395	45608418	intron	Fbxw4	HAVANA	G5061	TTTTCCTAATTTCATCACTTTTTC	283	1	283	1	2.45179	0	0.333333	0.992933	3	0	0	283	chr19:45608395-45608418
chr3	+	84829979	84830012	intron	Fbxw7	HAVANA	G6108	CTACTATTCTCTGCCTGGAGGAGTCTTTCTTTTC	230	4	4	0.0173913	-0.243038	0	0.0833333	0.952174	12	220	6	4	chr3:84829979-84830012
chr3	+	84960112	84960146	intron	Fbxw7	HAVANA	G6109	GGTTACTACTTCCCCACTCTTTTACCTCAAATTTA	204	2	2	0.00980392	-0.812913	0	0.333333	0.95098	15	190	12	2	chr3:84960112-84960146
chr1	-	171229814	171229836	3'utr	Fcer1g	HAVANA	G736	CTTTTCCCACTTCTAATTCTCTC	159	0	0	0	NA	0	0.25	0.981132	4	0	159	0	chr1:171229814-171229836
chr1	-	171233925	171233949	intron	Fcer1g	HAVANA	G737	TCTCTCTCTCTCTCTCTTTCCACCC	174	0	0	0	NA	0	0.5	0.982759	6	174	0	0	chr1:171233925-171233949
chr12	+	84972542	84972567	intron	Fcf1	HAVANA	G2086	TAACAACCTCTTCACGGCCTCTTACA	234	1	234	1	2.36922	0	0.5	0.995726	2	0	0	234	chr12:84972542-84972567
chr3	-	96287149	96287174	coding	Fcgr1	HAVANA	G6488	GAGGTGTCACGGATGGAAGAATAAAC	224	0	0	0	NA	0.995536	0.2	0.964286	10	155	69	0	chr3:96287149-96287174
chr13	-	98744057	98744076	intron	Fcho2	ENSEMBL	G2749	TTAACAACCACCTATCACTC	347	0	0	0	NA	0	0.4	0.991354	5	345	2	0	chr13:98744057-98744076
chr13	-	98788289	98788330	intron	Fcho2	ENSEMBL	G2750	CCAGGGCTATATAGAGAAACTCTGTCTCAAAAAAACAAAAAA	55	0	0	0	NA	0	0.428571	0.927273	7	48	7	0	chr13:98788289-98788330
chr17	+	64076601	64076625	intron	Fer	ENSEMBL	G4189	TCTTTTCATCTTCTTCCTCCTCCCC	16	0	0	0	NA	0	1	1	1	16	0	0	chr17:64076601-64076625
chr16	-	16473444	16473472	intron	Fgd4	HAVANA	G3845	ACTCCACCACCTACCCACCCACTCACCCC	94	0	0	0	NA	0.0106383	0.25	0.904255	12	80	14	0	chr16:16473444-16473472
chr16	-	16484628	16484647	intron	Fgd4	HAVANA	G3846	CATTCTAAAACTTTTCATCC	376	4	5	0.0132979	0.09691	0.00265957	0.3	0.981383	10	368	3	5	chr16:16484628-16484647
chr16	-	16545244	16545285	intron	Fgd4	HAVANA	G3847	AAGGAACTGTGAACTTAGGGAAGAAATGAGCAGAACTTTATG	11	0	0	0	NA	0	0.333333	0.818182	3	9	2	0	chr16:16545244-16545285
chrX	-	59470998	59471035	intron	Fgf13	HAVANA	G10417	AACACTCAACCCCACCCACAATTTTTCCTACCCTCTAA	172	4	4	0.0232558	-0.439333	0	0.142857	0.930233	14	158	10	4	chrX:59470998-59471035
chr14	-	124272313	124272332	intron	Fgf14	HAVANA	G3187	TGGTCAGTGATGTAGAATCC	11	0	0	0	NA	0	1	1	1	0	11	0	chr14:124272313-124272332
chr14	+	58105850	58105892	intron	Fgf9	HAVANA	G2904	TTGTGATGACAGTTTTGACCAAGAGGATATTCACAGTATACTT	30	0	0	0	NA	0	1	1	2	27	3	0	chr14:58105850-58105892
chr8	+	25554410	25554429	intron	Fgfr1	HAVANA	G9101	TCTGTCTCTGTGAAGAGACA	340	0	0	0	NA	0	1	1	2	0	340	0	chr8:25554410-25554429
chr8	+	25560750	25560776	coding	Fgfr1	HAVANA	G9102	GATTCTGTGGTGCCTTCTGACAAGGGC	312	3	4	0.0128205	-0.511883	0	0.266667	0.964744	15	296	12	4	chr8:25560750-25560776
chr7	-	131069019	131069061	intron	Fgfr2	HAVANA	G9030	ACACTCTCCACTCTCCTGAGTCAGGCACCCTGTTAGGCTCTTG	63	0	0	0	NA	0	0.5	0.984127	2	63	0	0	chr7:131069019-131069061
chr7	-	131542113	131542134	intron	Fgfr2	HAVANA	G9032	GCGGCCGCTCTCCCACCCCTCC	293	0	0	0	NA	1	0.333333	0.993174	3	0	293	0	chr7:131542113-131542134
chr7	-	132926209	132926251	intron	Fgfr2	HAVANA	G9035	TGGGCCTTGGCATATGCATACCTTTACTCACATGAATGTGCAT	5	0	0	0	NA	0	1	1	1	5	0	0	chr7:132926209-132926251
chr7	-	133108732	133108774	intron	Fgfr2	HAVANA	G9036	TCTCTAAACACAAACCACTCCCTCAGCGCTACACCCACACACT	126	1	126	1	2.10037	0	1	1	1	0	0	126	chr7:133108732-133108774
chr1	-	175613649	175613670	intron	Fh1	HAVANA	G751	CCGCTCGCTCCCCCCCCCCCCC	10	0	0	0	NA	0	1	1	1	0	10	0	chr1:175613649-175613670
chr14	-	10164196	10164227	intron	Fhit	ENSEMBL	G3006	TTCCTCTCCTCCCTTCCCATCCCCTCTCTTCC	245	3	5	0.0204082	-0.20412	0	0.285714	0.959184	14	233	7	5	chr14:10164196-10164227
chr10	-	41282696	41282717	intron	Fig4	ENSEMBL	G1129	TTTAATATCATATACATCCATC	289	2	2	0.00692042	-0.653213	0	0.153846	0.961938	13	279	8	2	chr10:41282696-41282717
chr2	-	64031998	64032040	intron	Fign	HAVANA	G5686	TACATTTTATCAATAAGCTAAATAACAATGAGAGAAAAGAGAC	62	4	4	0.0645161	-0.176091	0	0.0909091	0.83871	11	53	5	4	chr2:64031998-64032040
chr9	-	79865686	79865728	intron	Filip1	HAVANA	G10086	CTTTTCTGTACATTGAATCATGTATTTGAACTCATGAACAAAT	51	2	2	0.0392157	0.30103	0	0.333333	0.960784	3	49	0	2	chr9:79865686-79865728
chr16	+	57549982	57550004	intron	Filip1l	HAVANA	G3745	TTAATTATATTCAAAAACTAATC	239	1	239	1	2.3784	0	0.25	0.987448	4	0	0	239	chr16:57549982-57550004
chrX	-	50573744	50573775	processed_transcript	Firre	HAVANA	G10411	TCCTTCCTTCCTTCTATAATTCCCCTCCCTCT	418	6	8	0.0191388	-0.837273	0.00239234	0.333333	0.937799	39	356	54	8	chrX:50573744-50573775
chr4	-	62304519	62304551	coding	Fkbp15	HAVANA	G7016	CAATCCCACCTAAACCTCCAGGACCTGTAACTA	108	1	1	0.00925926	-0.69897	0	0.125	0.935185	8	103	4	1	chr4:62304519-62304551
chr4	-	62316611	62316634	intron	Fkbp15	HAVANA	G7017	ATCCCCTCATAATACCACTCCCTA	194	0	0	0	NA	0	0.5	0.974227	10	189	5	0	chr4:62316611-62316634
chrX	-	74235753	74235776	coding	Flna	ENSEMBL	G10427	CACACCATTACCTATATTCCTCTC	286	2	5	0.0174825	-0.20412	0	0.214286	0.961538	14	274	7	5	chrX:74235753-74235776
chr14	+	7834617	7834638	intron	Flnb	HAVANA	G2792	GTAGCTCAGTGGTAGAGTAGCC	5	1	5	1	0.69897	0	0.5	0.8	2	0	0	5	chr14:7834617-7834638
chr14	+	7844408	7844440	intron	Flnb	HAVANA	G2793	CTCCCCCTCCCACTTCCCCATTCTCACTCCCAC	48	0	0	0	NA	0	0.375	0.895833	8	40	8	0	chr14:7844408-7844440
chr2	+	113454545	113454565	intron	Fmn1	HAVANA	G5339	TAATAATACATCCATTCATTT	252	3	3	0.0119048	-0.124939	0	0.2	0.968254	10	246	3	3	chr2:113454545-113454565
chr2	+	113469553	113469583	intron	Fmn1	HAVANA	G5340	TTCTCAAGTAGCCCCACATCCATTCTCTTTC	230	1	229	0.995652	2.05881	0	0.333333	0.982609	6	0	1	229	chr2:113469553-113469583
chr2	+	113525540	113525583	coding	Fmn1	HAVANA	G5341	CCCCACGCCACCACCACTCCCTCCACCTCTCATTCCTCCACCTC	187	2	2	0.0106952	-0.845098	0	0.105263	0.909091	19	172	13	2	chr2:113525540-113525583
chr2	+	113607106	113607127	intron	Fmn1	HAVANA	G5342	AATTTCAACCAACACACACTCA	402	0	0	0	NA	0	0.3	0.982587	10	396	6	0	chr2:113607106-113607127
chr2	+	113643543	113643562	intron	Fmn1	HAVANA	G5343	CCACCTCACTTCACCTAATC	93	1	1	0.0107527	-0.60206	0	0.166667	0.946237	6	89	3	1	chr2:113643543-113643562
chr2	+	113655890	113655912	intron	Fmn1	HAVANA	G5344	AACTCCCTCCCTCTCCTCCTCAT	210	2	3	0.0142857	-0.884607	0	0.5	0.966667	14	185	22	3	chr2:113655890-113655912
chr15	-	99339711	99339747	intron	Fmnl3	HAVANA	G3601	TCACTGTTGGGATGAGGTTATCTGTCCTTCTCTCCTC	179	1	12	0.0670391	0.176091	0	0.2	0.955307	10	160	7	12	chr15:99339711-99339747
chr2	-	31027063	31027082	3'utr	Fnbp1	HAVANA	G5611	TCACTTCTTTTTTAATTTCC	297	3	4	0.013468	0.60206	0	0.5	0.979798	12	293	0	4	chr2:31027063-31027082
chr2	-	31040656	31040682	intron	Fnbp1	HAVANA	G5612	GTGGTGATTTGTGGGACTTCCCAGGTC	240	3	5	0.0208333	-0.255273	0.995833	0.416667	0.970833	12	227	8	5	chr2:31040656-31040682
chr2	-	31042301	31042337	intron	Fnbp1	HAVANA	G5613	CCTGTCTCAAACTACACACACACACATACACCAATCT	184	1	1	0.00543478	-1.14613	0	0.2	0.956522	10	170	13	1	chr2:31042301-31042337
chr2	-	31044902	31044944	intron	Fnbp1	HAVANA	G5614	CTCTCTCTCTCTCTTTCCCGTTTGTTACCTCTTCAATTTCCCA	13	0	0	0	NA	0	0.2	0.692308	5	11	2	0	chr2:31044902-31044944
chr2	-	31046854	31046886	intron	Fnbp1	HAVANA	G5615	ATTTCTCTCCTATTTAACAATCTCTTCCTTCTA	222	2	3	0.0135135	-0.221849	0	0.3	0.968468	10	215	4	3	chr2:31046854-31046886
chr2	-	31058466	31058500	intron	Fnbp1	HAVANA	G5616	ACACACACACATACAAATAATAAATCTTAAAATCT	61	0	0	0	NA	0	0.428571	0.934426	7	58	3	0	chr2:31058466-31058500
chr2	-	31071679	31071716	intron	Fnbp1	HAVANA	G5617	TTCTTCATATCATCATCACCACCACCACCATCCTTGTG	167	2	2	0.011976	-0.653213	0	0.25	0.946108	12	157	8	2	chr2:31071679-31071716
chr3	-	122538876	122538895	3'utr	Fnbp1l	HAVANA	G6575	CTTAAACCATTCTTAAACTT	325	1	325	1	2.51188	0	0.5	0.996923	2	0	0	325	chr3:122538876-122538895
chr3	-	122539869	122539890	3'utr	Fnbp1l	HAVANA	G6576	GTGTGAGTCCATTTTACTTTCA	423	5	20	0.0472813	0.39794	1	0.307692	0.978723	13	396	7	20	chr3:122539869-122539890
chr3	-	122543842	122543869	intron	Fnbp1l	HAVANA	G6577	CTCCTCTTCCCATCCTCACCCTCTCCCC	301	2	2	0.00664452	-0.60206	0	0.0714286	0.956811	14	292	7	2	chr3:122543842-122543869
chr3	-	122578078	122578102	intron	Fnbp1l	HAVANA	G6578	TTATCTCTCCCCATATTCCCTCTTC	45	1	1	0.0222222	-0.477121	0	0.25	0.933333	4	42	2	1	chr3:122578078-122578102
chr3	-	122618136	122618161	intron	Fnbp1l	HAVANA	G6579	ACTATAAACATGGCTGGCCTGGAACT	252	0	0	0	NA	0.00396825	0.117647	0.940476	17	237	15	0	chr3:122618136-122618161
chr2	+	90745794	90745814	coding	Fnbp4	HAVANA	G5298	CCTCCGCTGCCCCAGAGGACT	318	0	0	0	NA	0	0.0909091	0.968553	11	311	7	0	chr2:90745794-90745814
chr14	-	72578276	72578295	intron	Fndc3a	HAVANA	G3125	TCTTACTTTCAAAACCTTTC	382	3	3	0.0078534	0	0	0.5	0.989529	8	377	2	3	chr14:72578276-72578295
chr14	-	72579924	72579948	intron	Fndc3a	HAVANA	G3126	TTCCTTTAATAAAATCATTATCACA	316	3	7	0.0221519	-0.268845	0	0.15	0.946203	20	297	12	7	chr14:72579924-72579948
chr14	-	72582059	72582084	intron	Fndc3a	HAVANA	G3127	TTTCTCTTTTCCCCCTTCCCACCTCC	156	1	153	0.980769	1.70757	0	0.2	0.974359	5	1	2	153	chr14:72582059-72582084
chr14	-	72703922	72703945	intron	Fndc3a	HAVANA	G3128	AACAAAATTTTCACTCATTAATCT	19	0	0	0	NA	0	1	1	1	19	0	0	chr14:72703922-72703945
chr3	-	27498252	27498294	intron	Fndc3b	HAVANA	G6344	ACACACACACACACACACACAAATAATTTTATAAGGGCTTCTA	126	0	0	0	NA	0	0.4	0.928571	15	113	13	0	chr3:27498252-27498294
chr3	-	27514576	27514618	intron	Fndc3b	HAVANA	G6345	TAAATAAATTAATAATAATAATAAATGGAGGAACATTTACCTT	151	0	0	0	NA	0	0.142857	0.960265	7	149	2	0	chr3:27514576-27514618
chr3	-	27526768	27526796	intron	Fndc3b	HAVANA	G6346	ACATCCTCTGGCAAACAGAACTCACTCTC	150	1	1	0.00666667	-1.23045	0	0.307692	0.94	13	133	16	1	chr3:27526768-27526796
chr3	-	27548740	27548782	intron	Fndc3b	HAVANA	G6347	GAGACTGTAACGTCTGCTAAGTTGTCCTCTAGTATCCACATAT	34	0	0	0	NA	1	0.333333	0.941176	3	32	2	0	chr3:27548740-27548782
chr3	-	27590506	27590547	intron	Fndc3b	HAVANA	G6348	ATTTTCCTTTCAAACAAACAAACAAACAAACAAACAAACAAA	145	2	2	0.0137931	-1.16137	0	0.266667	0.924138	15	115	28	2	chr3:27590506-27590547
chr3	-	27596432	27596458	intron	Fndc3b	HAVANA	G6349	CAGCCTTCCTCACCTCATTCTTTTCAT	545	4	7	0.012844	-0.60206	0.00550459	0.3	0.961468	30	511	27	7	chr3:27596432-27596458
chr3	-	27608504	27608532	intron	Fndc3b	HAVANA	G6350	GCCCAACTCCTCCTCCTCCTCCTCCTCCT	486	2	3	0.00617284	-0.801632	1	0.411765	0.979424	17	465	18	3	chr3:27608504-27608532
chr3	-	27622333	27622355	intron	Fndc3b	HAVANA	G6351	AGGAGGCTCCGACTGCTTTCCTC	339	1	339	1	2.5302	0	0.4	0.99115	5	0	0	339	chr3:27622333-27622355
chr11	+	54456682	54456711	intron	Fnip1	HAVANA	G1430	CTTCCATTTCTCCCTCTCTTCATATATCCC	229	1	228	0.995633	2.0569	0	0.333333	0.991266	3	0	1	228	chr11:54456682-54456711
chr11	+	54471179	54471207	intron	Fnip1	HAVANA	G1431	TATTCATACTTTCTTCCCCAACTCTTCCC	319	3	5	0.015674	-0.342423	0	0.1875	0.959248	16	304	10	5	chr11:54471179-54471207
chr11	+	54494286	54494320	intron	Fnip1	HAVANA	G1432	CAAACAAACAAACAAACAAAACTTAACATCTTCAC	202	1	1	0.0049505	-1.14613	0	0.235294	0.935644	17	188	13	1	chr11:54494286-54494320
chr3	-	79458154	79458186	3'utr	Fnip2	HAVANA	G6427	ATTCTTTTACATCTCTTTCCACTTTCTATCACC	478	9	15	0.0313808	0	0	0.269231	0.960251	26	449	14	15	chr3:79458154-79458186
chr3	-	79461890	79461914	intron	Fnip2	HAVANA	G6428	TTCATCACTAGTGACACTATAACAA	98	1	97	0.989796	1.98677	0	0.333333	0.979592	3	1	0	97	chr3:79461890-79461914
chr3	-	79469144	79469167	intron	Fnip2	HAVANA	G6429	CTCTCCTCTTTTCTCCTCTCTCTT	330	1	1	0.0030303	-0.60206	0	0.333333	0.987879	6	326	3	1	chr3:79469144-79469167
chr3	-	79474622	79474645	intron	Fnip2	HAVANA	G6430	ATTACCTCCAACTCTTAAAATACA	281	3	4	0.0142349	-0.676694	0	0.384615	0.97153	13	259	18	4	chr3:79474622-79474645
chr3	-	79476307	79476332	intron	Fnip2	HAVANA	G6431	ATACTTTCCTTCACCTTCCTCTTCAC	171	1	1	0.00584795	-0.60206	0.00584795	0.2	0.976608	5	167	3	1	chr3:79476307-79476332
chr3	-	79482856	79482880	intron	Fnip2	HAVANA	G6432	CTTTTCCTATATTCCTTCTCTACTC	169	0	0	0	NA	0	0.125	0.95858	8	162	7	0	chr3:79482856-79482880
chr3	-	79488972	79488993	coding	Fnip2	HAVANA	G6433	AACACATCCATATAATCCTCTC	359	1	359	1	2.55509	0	0.5	0.994429	4	0	0	359	chr3:79488972-79488993
chr3	-	79497685	79497704	intron	Fnip2	HAVANA	G6434	TTCCATCCCCACTACCTTTC	378	1	378	1	2.57749	0	0.5	0.997354	2	0	0	378	chr3:79497685-79497704
chr3	-	79506069	79506106	intron	Fnip2	HAVANA	G6435	CAACCCTTTTCTATTTTTCCTCTATATTCTAAATCTCA	9	0	0	0	NA	0	1	1	1	9	0	0	chr3:79506069-79506106
chr3	-	79510763	79510792	intron	Fnip2	HAVANA	G6436	TAATTTATACACACCCTCCTCCTATCCTTC	61	1	1	0.0163934	-0.60206	0	0.142857	0.901639	7	57	3	1	chr3:79510763-79510792
chr3	-	79510863	79510896	intron	Fnip2	HAVANA	G6437	CTTACTCTCTGCTCTGGACTATTCCAGATGCATC	128	2	4	0.03125	-0.176091	0	0.222222	0.945312	9	119	5	4	chr3:79510863-79510896
chr3	-	79510931	79510955	intron	Fnip2	HAVANA	G6438	TCTCTCACTCTCCCCTCTTCTCTCA	253	1	253	1	2.40312	0	0.333333	0.98419	6	0	0	253	chr3:79510931-79510955
chr3	-	79525956	79525983	intron	Fnip2	HAVANA	G6439	CACACACACTCAGGTTCACACACATTTC	10	0	0	0	NA	0	0.666667	0.9	3	9	1	0	chr3:79525956-79525983
chr3	-	79527467	79527490	intron	Fnip2	HAVANA	G6440	CACACACTCAGGACCTTCCTCCCA	104	0	0	0	NA	0	0.5	0.980769	4	102	2	0	chr3:79527467-79527490
chr4	+	88104792	88104834	intron	Focad	HAVANA	G6785	ATCTATCCTATTTCTCCTTCTCAGGGAGATCTGTGCATCCCTC	123	2	3	0.0243902	-0.425969	0	0.3	0.943089	10	113	7	3	chr4:88104792-88104834
chr5	+	32139215	32139235	intron	Fosl2	HAVANA	G7296	CCCCCGACCCCCCCCCCCGCG	12	0	0	0	NA	1	1	1	3	0	12	0	chr5:32139215-32139235
chr5	+	32146931	32146953	coding	Fosl2	HAVANA	G7297	CCTCCATGTCCAATCCCTATCCA	85	0	0	0	NA	0	0.333333	0.976471	3	83	2	0	chr5:32146931-32146953
chr5	+	32153214	32153242	3'utr	Fosl2	HAVANA	G7298	GGAGGAATCCTCATCCATCATTACCACAC	27	1	25	0.925926	0.920819	0	0.2	0.851852	5	0	2	25	chr5:32153214-32153242
chr12	-	57543378	57543398	intron	Foxa1	ENSEMBL	G2247	GCCCTTCGGGGCCTCTTCCCT	329	1	327	0.993921	2.21352	1	0.285714	0.984802	7	1	1	327	chr12:57543378-57543398
chr2	-	148046267	148046288	intron	Foxa2	HAVANA	G5862	CGCTCTCCCCCCGCCCGCCCCC	8	0	0	0	NA	0	1	1	2	0	8	0	chr2:148046267-148046288
chr4	+	114914970	114914989	processed_transcript	Foxd2os	HAVANA	G6819	ACACTCCTCCTATAACTCTC	10	0	0	0	NA	0	1	1	1	10	0	0	chr4:114914970-114914989
chr4	+	119579899	119579926	intron	Foxj3	HAVANA	G6834	CTGACCATAAAATTATTTTCATGCCGGG	209	2	2	0.00956938	-0.60206	1	0.181818	0.956938	11	200	7	2	chr4:119579899-119579926
chr12	-	99328989	99329012	intron	Foxn3	ENSEMBL	G2327	TCTTCCCATTTCAATTTTCCACCT	63	1	63	1	1.79934	0	0.5	0.984127	2	0	0	63	chr12:99328989-99329012
chr12	-	99330527	99330552	intron	Foxn3	ENSEMBL	G2328	CAACTCTCTCTTTATACTTTCTAATC	331	4	133	0.401813	1.42488	0	0.2	0.975831	10	194	4	133	chr12:99330527-99330552
chr3	+	52288028	52288052	intron	Foxo1	HAVANA	G6047	TCTTTCTTCTTACCCACCCACCCTC	290	1	1	0.00344828	-1.14613	0	0.1	0.937931	20	276	13	1	chr3:52288028-52288052
chr10	-	42253460	42253483	intron	Foxo3	HAVANA	G1132	CACATACTTCCTCCCCTTTCCCTC	233	2	2	0.00858369	-1.07918	0	0.4375	0.961373	16	208	23	2	chr10:42253460-42253483
chr6	-	98945652	98945672	coding	Foxp1	HAVANA	G8420	CCTCATACTCCAACAACCCCC	367	1	2	0.00544959	-0.954243	0.00544959	0.375	0.972752	16	348	17	2	chr6:98945652-98945672
chr6	-	99009458	99009499	intron	Foxp1	HAVANA	G8421	CCTTCTCTTTCTCCCTCCTCTCCTCCTCCTCCTTTCCCTCTC	57	1	57	1	1.75587	0	1	1	1	0	0	57	chr6:99009458-99009499
chr6	-	99248626	99248662	intron	Foxp1	HAVANA	G8422	CACCACCCTACCACCCCGGTTCCACCTCTACCACCCC	169	2	2	0.0118343	-0.544068	0	0.222222	0.95858	9	161	6	2	chr6:99248626-99248662
chr6	-	99398548	99398588	intron	Foxp1	HAVANA	G8423	TCCTTCCCACAACCCTTCCCCCACTCCCTCTTCCCCCTCTC	51	1	1	0.0196078	-1.04139	0	0.181818	0.823529	11	40	10	1	chr6:99398548-99398588
chr5	+	96611294	96611315	intron	Fras1	HAVANA	G7429	GTGTGGAGGGAACATAGGGAAC	347	0	0	0	NA	0	1	1	1	0	347	0	chr5:96611294-96611315
chr10	+	34517407	34517428	intron	Frk	ENSEMBL	G859	ATGAGGGTGGGGTGTAGGTTTC	290	2	3	0.0103448	-0.221849	0	0.181818	0.968966	11	283	4	3	chr10:34517407-34517428
chr2	+	4047836	4047878	intron	Frmd4a	HAVANA	G5098	GGACTTTGTGCTTTCGTTATCAAATACATTTCCACACACTTAT	96	0	0	0	NA	0	0.25	0.96875	4	93	3	0	chr2:4047836-4047878
chr6	-	97316018	97316041	intron	Frmd4b	HAVANA	G8415	CTTTTCCTATCCCACCTTACTCTC	390	6	6	0.0153846	-0.124939	0	0.157895	0.958974	19	377	7	6	chr6:97316018-97316041
chr6	-	97428674	97428697	intron	Frmd4b	HAVANA	G8416	ACCCTACCCATCTCCCACATACCC	329	1	1	0.00303951	-0.845098	0	0.25	0.972644	12	322	6	1	chr6:97428674-97428697
chr6	-	97539601	97539643	intron	Frmd4b	HAVANA	G8417	GGCTGGGAGAGGGGGGCAGTGTCTAGATTGGGTTGACGTGAGG	84	0	0	0	NA	1	0.2	0.952381	5	81	3	0	chr6:97539601-97539643
chr3	+	116878569	116878593	intron	Frrs1	HAVANA	G6234	CCTCCTCCTACAATCCTTTTTTTTC	236	0	0	0	NA	0	0.714286	0.991525	7	16	220	0	chr3:116878569-116878593
chr10	-	117074075	117074098	coding	Frs2	ENSEMBL	G1277	CAAAAACGCCGACCACTCCCCTCC	333	0	0	0	NA	0	0.176471	0.957958	17	317	16	0	chr10:117074075-117074098
chr10	-	117110764	117110798	intron	Frs2	ENSEMBL	G1278	ACACTCATACACTTAAAAAAAAATCTTTAAAAAAA	198	2	3	0.0151515	-0.425969	0	0.3	0.964646	10	188	7	3	chr10:117110764-117110798
chr5	+	150138838	150138876	retained_intron	Fry	HAVANA	G7604	CTTGTGTTCTCTCTCCCCCCTCCTTCAGCCTCCCTCCCA	71	1	1	0.0140845	-1.44716	0	0.6	0.943662	10	43	27	1	chr5:150138838-150138876
chr5	-	73055158	73055181	intron	Fryl	HAVANA	G7753	GGTCTCTGTTGCTGTCATAAAATA	94	0	0	0	NA	1	0.333333	0.978723	3	0	94	0	chr5:73055158-73055181
chr5	-	73114511	73114533	intron	Fryl	HAVANA	G7754	CCTCCTCTCTCCTCCCTCCACCA	279	3	4	0.0143369	-0.243038	0	0.363636	0.97491	11	269	6	4	chr5:73114511-73114533
chr5	-	73220912	73220945	5'utr	Fryl	HAVANA	G7755	TTCTACAAACTCTGTGCCTCAACCTCAATTTCTA	229	1	228	0.995633	2.35793	0	0.25	0.9869	4	1	0	228	chr5:73220912-73220945
chr3	+	76151083	76151124	intron	Fstl5	HAVANA	G6087	ATATACGGAAATCCATCAACTTAATCTATTATATAAACAAAC	34	0	0	0	NA	0	0.5	0.970588	2	34	0	0	chr3:76151083-76151124
chr3	+	76487312	76487354	intron	Fstl5	HAVANA	G6088	AGGATCCTGGCTTTCATCTTTAAGGACATATCAGGGTCTGTGA	148	1	1	0.00675676	-0.778151	0	0.125	0.952703	8	142	5	1	chr3:76487312-76487354
chr19	+	9982818	9982847	5'utr	Fth1	ENSEMBL	G4816	TTCGTCGTTCCGCCGCTCCAGCGTCGCCAC	112	0	0	0	NA	0	0.333333	0.982143	3	110	2	0	chr19:9982818-9982847
chr8	+	91365158	91365200	intron	Fto	HAVANA	G9225	CATTTGGATGCTGAAGATGCAGGCCAGCTCTTAGAGTAGCCGG	56	0	0	0	NA	1	1	1	1	0	56	0	chr8:91365158-91365200
chr8	+	91563378	91563404	intron	Fto	HAVANA	G9226	CACACACACACACACACAACTCCTACC	39	0	0	0	NA	0	0.666667	0.974359	3	39	0	0	chr8:91563378-91563404
chr8	+	91643618	91643660	intron	Fto	HAVANA	G9227	TCTTCCCTATACCCCCATTCTATTTCCCACAACCCCCCTGGTA	23	0	0	0	NA	0	0.5	0.956522	2	22	1	0	chr8:91643618-91643660
chr2	+	31579956	31579987	intron	Fubp3	HAVANA	G5166	CACTCCCTTAATTCCATTTAATATCTTCAATC	266	2	3	0.0112782	-0.564271	0	0.545455	0.981203	11	253	10	3	chr2:31579956-31579987
chr7	+	127967960	127967984	intron	Fus	HAVANA	G8741	CGCTCCTCTGGCCCCTCCCCCTTCT	601	2	2	0.00332779	-0.954243	0.00166389	0.125	0.965058	24	582	17	2	chr7:127967960-127967984
chr12	+	77254315	77254350	intron	Fut8	ENSEMBL	G2047	TTCATATAAACCTCAGCAAAGGCCCCTCCTCTTCTA	227	2	3	0.0132159	-0.669007	0	0.428571	0.964758	14	211	13	3	chr12:77254315-77254350
chr3	+	34027317	34027342	intron	Fxr1	HAVANA	G6009	CCCCTCCCACCTCCCCCAACACACTT	110	0	0	0	NA	0	0.222222	0.936364	9	103	7	0	chr3:34027317-34027342
chr7	-	31032886	31032927	3'utr	Fxyd5	HAVANA	G8828	CAAACTACACCAACTCACCACCCCCTGCCTCCTCCCTCTACC	63	1	63	1	1.79934	0	0.5	0.984127	2	0	0	63	chr7:31032886-31032927
chr15	+	6586851	6586873	intron	Fyb	HAVANA	G3196	TCACAATTTTTCCCACTCCCATC	245	2	5	0.0204082	-0.30103	0	0.285714	0.959184	14	231	9	5	chr15:6586851-6586873
chr15	+	6595799	6595828	intron	Fyb	HAVANA	G3197	TTTCATTTTTCCTAAAAATATAATTCTACC	257	5	6	0.0233463	-0.30103	0	0.157895	0.937743	19	240	11	6	chr15:6595799-6595828
chr15	+	6599639	6599681	intron	Fyb	HAVANA	G3198	CTGCACCACCCACACCCACACTATACCACAGGCTATCCACACT	146	0	0	0	NA	0	0.2	0.945205	10	139	7	0	chr15:6599639-6599681
chr15	+	6634866	6634890	coding	Fyb	HAVANA	G3199	GAGCAGAAGGAGAGAGAGAAGAAAG	344	0	0	0	NA	0.994186	0.230769	0.97093	13	331	13	0	chr15:6634866-6634890
chr15	+	6639340	6639363	intron	Fyb	HAVANA	G3200	AAACTCTCTCTCCTTTTCAACCAA	252	1	1	0.00396825	-0.954243	0	0.5	0.97619	12	243	8	1	chr15:6639340-6639363
chr9	-	123810436	123810457	intron	Fyco1	ENSEMBL	G10178	TGGCAAAGAAACCAACAGGGAG	807	0	0	0	NA	0.996283	0.555556	0.995043	9	0	807	0	chr9:123810436-123810457
chr9	-	123832231	123832254	intron	Fyco1	ENSEMBL	G10179	CTTCCTCCATCCTTCATCTTCTTC	335	3	5	0.0149254	0	0	0.333333	0.98209	9	326	4	5	chr9:123832231-123832254
chr10	+	39396109	39396142	intron	Fyn	HAVANA	G861	TCACCACCTCCTCCTCCACCACCTCCTCCTCTAC	147	3	3	0.0204082	-0.425969	0	0.1875	0.911565	16	137	7	3	chr10:39396109-39396142
chr11	+	55503311	55503352	3'utr	G3bp1	HAVANA	G1437	CTGCATTTTATGAGCTATGGGGAAGGGGACAGGTGGTTCTGT	167	4	5	0.0299401	-0.255273	0.988024	0.125	0.916168	16	154	8	5	chr11:55503311-55503352
chr5	-	92063943	92063977	intron	G3bp2	HAVANA	G7787	AAATGGGATCAGTTTCCTTACTCTACTAATTCTCT	101	0	0	0	NA	0	0.25	0.970297	4	99	2	0	chr5:92063943-92063977
chrX	-	74410730	74410751	intron	G6pdx	HAVANA	G10429	ACAGGGAGGACCATCTGGGCAA	400	0	0	0	NA	0	0.25	0.9775	12	387	13	0	chrX:74410730-74410751
chr16	+	50535146	50535183	lincRNA_intron	G730013B05Rik	ENSEMBL	G3729	CATCTATCTATCCATTTACCTATATATCATCCATCTAT	181	2	2	0.0110497	-0.477121	0	0.0833333	0.939227	12	174	5	2	chr16:50535146-50535183
chr7	+	97106780	97106816	intron	Gab2	HAVANA	G8666	TACATATTTAATATGTTTCTCTTTTTCTCTTACCTTC	136	0	0	0	NA	0	0.2	0.970588	5	133	3	0	chr7:97106780-97106816
chr7	+	97183367	97183391	intron	Gab2	HAVANA	G8667	TCTTTTTAAATCTCACTTTCCACTC	304	4	4	0.0131579	0	0	0.0909091	0.967105	11	297	3	4	chr7:97183367-97183391
chr7	+	97281649	97281676	intron	Gab2	HAVANA	G8668	TTCACCATCACATACACACCCTCTTTCC	193	1	1	0.00518135	-1.17609	0	0.117647	0.92228	17	178	14	1	chr7:97281649-97281676
chr8	+	111944974	111944997	intron	Gabarapl2	HAVANA	G9281	TATCAAAAAAAAGGAAGGAAGGAA	51	1	1	0.0196078	0	0	0.5	0.980392	2	50	0	1	chr8:111944974-111944997
chr4	-	46802810	46802830	intron	Gabbr2	HAVANA	G6993	AGAAAGAAGCTGGACTTGACC	317	0	0	0	NA	0	0.6	0.993691	5	0	317	0	chr4:46802810-46802830
chr16	+	84862453	84862495	3'utr	Gabpa	HAVANA	G3777	TACAATCAAACATTTCCAAATCCTTAACAAAACAAAACAAAAC	150	0	0	0	NA	0	0.111111	0.946667	9	142	8	0	chr16:84862453-84862495
chr3	-	95184424	95184466	3'utr	Gabpb2	HAVANA	G6478	ACATGCATGTACACCACACTCACATATAGACAGCACACACAAA	183	1	1	0.00546448	-1	0.00546448	0.0769231	0.934426	13	173	9	1	chr3:95184424-95184466
chr5	+	71728728	71728769	intron	Gabrb1	HAVANA	G7394	TCTTTTTAAAAAAAAAAAAAAAAAAAAAAAAAAAAAAAAAAA	46	1	46	1	1.66276	0	1	1	1	0	0	46	chr5:71728728-71728769
chr5	+	72083598	72083640	intron	Gabrb1	HAVANA	G7395	GAGGCTGATGCTGCCTCTCCTGATTTCAAAAGATGTCCAGGCA	111	1	1	0.00900901	-0.60206	0.00900901	0.2	0.963964	5	107	3	1	chr5:72083598-72083640
chr4	+	33073264	33073306	intron	Gabrr2	ENSEMBL	G6687	AATTACCTAAGCCTCCTGCTAGTCTCCAATTGCATCTGTGGGT	74	2	2	0.027027	-0.39794	0	0.142857	0.918919	7	68	4	2	chr4:33073264-33073306
chr2	+	70574151	70574174	coding	Gad1	HAVANA	G5250	CAAGACATTTGATCGCTCCACCAA	24	0	0	0	NA	0	0.5	0.958333	2	24	0	0	chr2:70574151-70574174
chr12	-	98220380	98220417	intron	Galc	ENSEMBL	G2324	CCCACCCACCTACCTCCCCAACTCCCACCTCTCCCTCT	57	1	1	0.0175439	-0.69897	0	0.375	0.912281	8	52	4	1	chr12:98220380-98220417
chr12	-	98246747	98246789	intron	Galc	ENSEMBL	G2325	GGATTTGTACACATTATAATTCTAATATTTATTGCATGAATGC	59	1	1	0.0169492	-0.778151	1	0.333333	0.932203	6	53	5	1	chr12:98246747-98246789
chr12	-	98257114	98257136	intron	Galc	ENSEMBL	G2326	TCTCTCCAACTCTTACACCCTCA	251	2	3	0.0119522	-0.69897	0	0.5	0.968127	16	234	14	3	chr12:98257114-98257136
chr11	+	57766008	57766033	intron	Galnt10	HAVANA	G1441	TAGCTCAGTTGGTAGAGCGCTTGACT	6	0	0	0	NA	0	1	1	2	0	6	0	chr11:57766008-57766033
chr8	+	124268770	124268797	intron	Galnt2	HAVANA	G9327	CTCCCTTCCCTTTCATTCCTTCCAAACC	31	1	31	1	1.49136	0	1	1	1	0	0	31	chr8:124268770-124268797
chr15	-	100692100	100692131	3'utr	Galnt6	HAVANA	G3604	TCATCTGCTTGCCTGAGTGCCCTGTGCAGAGC	156	4	5	0.0320513	0.09691	0	0.181818	0.942308	11	148	3	5	chr15:100692100-100692131
chr15	+	100703873	100703893	antisense	Galnt6os	HAVANA	G3406	CAGGACTTGTGTGTGTCAACT	330	3	4	0.0121212	-0.176091	0	0.166667	0.969697	12	321	5	4	chr15:100703873-100703893
chr8	-	57526601	57526626	intron	Galnt7	HAVANA	G9427	CTTTTCCTCAACCTCCTCTCCAATTT	203	3	3	0.0147783	-0.60206	0	0.133333	0.935961	15	189	11	3	chr8:57526601-57526626
chr8	-	57590689	57590712	intron	Galnt7	HAVANA	G9428	GTGGTCTCAGCCTTCCTAATACCA	366	4	4	0.010929	-0.477121	1	0.1875	0.964481	16	351	11	4	chr8:57590689-57590712
chr5	+	110595486	110595525	intron	Galnt9	HAVANA	G7467	CCCACTCAGTACTCAGAGTACTCCTCCCTGGGTATCATCT	74	3	3	0.0405405	-0.221849	0	0.111111	0.891892	9	67	4	3	chr5:110595486-110595525
chr8	+	117189134	117189153	intron	Gan	ENSEMBL	G9300	TCTGTAAGCCTGTGACGGTG	12	0	0	0	NA	1	1	1	2	2	10	0	chr8:117189134-117189153
chr6	+	55062242	55062273	intron	Gars	HAVANA	G8077	ATAAAATTAACTTAAACCACTCTCCCTTCCCC	115	0	0	0	NA	0	0.2	0.930435	10	108	7	0	chr6:55062242-55062273
chr10	-	89414998	89415040	intron	Gas2l3	ENSEMBL	G1230	TTGTGAGCCATCATGTGGTTGCTGGGGCTTGAACTCAAGAACC	195	3	3	0.0153846	-0.221849	0	0.0909091	0.948718	11	188	4	3	chr10:89414998-89415040
chr10	-	89423993	89424034	intron	Gas2l3	ENSEMBL	G1231	CTCTTCTTCCTTCTCCTCCTCTTCCTTCCACTTCTCCTCTTT	123	4	4	0.0325203	-0.477121	0	0.285714	0.918699	14	108	11	4	chr10:89423993-89424034
chr11	+	67518206	67518245	intron	Gas7	HAVANA	G1472	TTAGGGCGGATGGGGAGGGGAGTATATTTCTATCAACAAA	84	1	2	0.0238095	-0.176091	0	0.5	0.97619	4	80	2	2	chr11:67518206-67518245
chr3	+	90302538	90302569	intron	Gatad2b	HAVANA	G6145	TCTGTGTAACCTTGGCTGTCTTAGAACTTACT	189	3	4	0.021164	-0.09691	0	0.181818	0.952381	11	181	4	4	chr3:90302538-90302569
chr3	+	90345415	90345440	intron	Gatad2b	HAVANA	G6146	TTTCCTTACTCCCTCTCTTCTTTTTC	152	1	1	0.00657895	-0.60206	0	0.2	0.973684	5	148	3	1	chr3:90345415-90345440
chr2	-	122595090	122595110	3'utr	Gatm	HAVANA	G5807	TATTACTTCTTTTTTCCTAAA	120	2	3	0.025	0.176091	0	0.5	0.983333	4	116	1	3	chr2:122595090-122595110
chr2	-	122598430	122598459	intron	Gatm	HAVANA	G5808	AACTTTTAAACATTTCATACATCCCAACTT	247	2	2	0.00809717	-0.845098	0.00404858	0.0555556	0.931174	18	232	13	2	chr2:122598430-122598459
chr5	+	134100273	134100296	intron	Gatsl2	HAVANA	G7548	ACAACTTCATCCCCCCCTAATCTC	249	0	0	0	NA	0	0.117647	0.939759	17	235	14	0	chr5:134100273-134100296
chr3	+	89204398	89204419	coding	Gba	HAVANA	G6132	TCAGATCCTACTTCTCTACCAA	293	1	1	0.00341297	-0.477121	0	0.8	0.996587	5	290	2	1	chr3:89204398-89204419
chr16	+	70320145	70320174	intron	Gbe1	HAVANA	G3752	TCTCATATCCTCCATCTCTCATCAACTCCC	68	1	3	0.0441176	0	0	0.428571	0.941176	7	63	2	3	chr16:70320145-70320174
chr16	+	70354415	70354440	intron	Gbe1	HAVANA	G3753	GGTGCTCTGCCTGTGATTTTGGCACA	288	3	4	0.0138889	-0.511883	0	0.1875	0.954861	16	272	12	4	chr16:70354415-70354440
chr2	+	62681268	62681289	intron	Gca	HAVANA	G5234	CAACTTTCTTTTATAAACCTTC	163	1	163	1	2.21219	0	0.5	0.993865	2	0	0	163	chr2:62681268-62681289
chr2	+	62684459	62684496	intron	Gca	HAVANA	G5235	ATTTTCACCCTCTCTTTTCTCCCTCCCATCCCCTCCCA	7	1	1	0.142857	0	0	0.5	0.857143	2	6	0	1	chr2:62684459-62684496
chr9	+	77760657	77760677	intron	Gclc	HAVANA	G9770	AGTGGGAAAGGGTGTGGAGTT	185	1	1	0.00540541	-2.26482	0	0.25	0.983784	4	1	183	1	chr9:77760657-77760677
chr3	+	122245732	122245768	5'utr	Gclm	ENSEMBL	G6243	TCCGCGCCGGCGCCTCCCTCCCTTCCTTCCCTCCCTC	154	2	2	0.012987	-1.14613	0	0.227273	0.88961	22	125	27	2	chr3:122245732-122245768
chr3	+	122249700	122249723	intron	Gclm	ENSEMBL	G6244	TCATTAAATTCTACTTTCATATCC	575	3	294	0.511304	1.46835	0	0.285714	0.982609	14	272	9	294	chr3:122249700-122249723
chr13	+	40884835	40884867	intron	Gcnt2	ENSEMBL	G2452	ATAACTCTCTCTCTCTCTCTTTCTCTCTCTCCA	118	2	2	0.0169492	-0.39794	0	0.222222	0.940678	9	112	4	2	chr13:40884835-40884867
chr13	+	3563503	3563527	intron	Gdi2	ENSEMBL	G2373	AACTACCATCTAAAATCCTTTCTCA	322	4	4	0.0124224	-0.60206	0	0.227273	0.947205	22	303	15	4	chr13:3563503-3563527
chr7	+	99396740	99396759	intron	Gdpd5	HAVANA	G8672	CACATCCATCTTTCTCTCTC	355	2	3	0.0084507	0.477121	0	0.4	0.991549	5	352	0	3	chr7:99396740-99396759
chr7	+	80238887	80238907	coding	Gdpgp1	HAVANA	G8642	GCTACTACCTGGCCCACCCAC	314	1	1	0.00318471	-1.30103	0.00318471	0.384615	0.974522	13	294	19	1	chr7:80238887-80238907
chr11	-	58128238	58128260	intron	Gemin5	ENSEMBL	G1739	TATTTCCCCACACACCCACTCCC	82	0	0	0	NA	0	0.5	0.97561	4	79	3	0	chr11:58128238-58128260
chr11	-	58148132	58148152	intron	Gemin5	ENSEMBL	G1740	TAATTCCCTCACCCATACCTC	408	1	1	0.00245098	-1.14613	0.00245098	0.214286	0.973039	14	394	13	1	chr11:58148132-58148152
chr13	-	43300137	43300157	intron	Gfod1	ENSEMBL	G2658	CAAGTATCCAAGGTAGACATC	341	0	0	0	NA	0	0.333333	0.97654	12	330	11	0	chr13:43300137-43300157
chr8	-	105748640	105748661	intron	Gfod2	HAVANA	G9511	TCCTCTCTCTTCCTTTCCTTTC	20	0	0	0	NA	0	1	1	1	20	0	0	chr8:105748640-105748661
chr11	-	115601981	115602002	intron	Gga3	HAVANA	G1923	TCCTTCCTTACAAACCATCTCT	41	0	0	0	NA	0	0.5	0.97561	2	41	0	0	chr11:115601981-115602002
chr2	-	35448823	35448854	intron	Ggta1	HAVANA	G5633	TCTTTGCTTTCTTGACTTCCCCCCCCCCCCTC	13	1	2	0.153846	-0.176091	0	0.4	0.769231	5	9	2	2	chr2:35448823-35448854
chr15	-	3481838	3481859	intron	Ghr	HAVANA	G3427	TTTTTTTTTTCCCCCCCCCCCA	28	0	0	0	NA	0	0.25	0.892857	4	27	1	0	chr15:3481838-3481859
chr11	+	60427654	60427682	intron	Gid4	HAVANA	G1450	TTAACACATCATATATTTCATCCTTTTAA	211	1	211	1	2.32428	0	1	1	1	0	0	211	chr11:60427654-60427682
chr2	+	180710233	180710260	5'utr	Gid8	HAVANA	G5536	CCGCCGCCGCCGCCTCCGCCTCCTCTAT	9	0	0	0	NA	0	1	1	1	0	9	0	chr2:180710233-180710260
chr1	+	87349068	87349089	intron	Gigyf2	HAVANA	G160	TCTTCTCACATTTCCTTAATCC	246	0	0	0	NA	0	0.166667	0.979675	6	242	4	0	chr1:87349068-87349089
chr1	+	87354409	87354436	5'utr	Gigyf2	HAVANA	G161	TCTACACATAAAAATCTTTTCAAAAATA	295	1	1	0.00338983	-1	0	0.3	0.976271	10	285	9	1	chr1:87354409-87354436
chr1	+	87384103	87384130	intron	Gigyf2	HAVANA	G162	CCTTTCTTCCATTTCTATTCCATATTCC	431	5	6	0.0139211	-0.425969	0	0.318182	0.965197	22	410	15	6	chr1:87384103-87384130
chr1	+	87434120	87434143	intron	Gigyf2	HAVANA	G163	TCCTCTTTACCATTTCAACACCAC	288	1	2	0.00694444	-0.69897	0	0.363636	0.975694	11	277	9	2	chr1:87434120-87434143
chr1	+	87449151	87449176	3'utr	Gigyf2	HAVANA	G164	TGCCGCTGTGCCAGCCTTCCCACTCC	332	3	5	0.0150602	-0.623249	0	0.304348	0.951807	23	307	20	5	chr1:87449151-87449176
chr1	+	87450536	87450556	3'utr	Gigyf2	HAVANA	G165	ACCATTCTCCCTATCCTTTCT	47	0	0	0	NA	0	1	1	1	47	0	0	chr1:87450536-87450556
chr8	+	83663935	83663964	coding	Gipc1	HAVANA	G9206	GAGAAGGCCATTGAGAAGGTGGATGACTTG	261	1	260	0.996169	2.41497	1	0.5	0.996169	2	1	0	260	chr8:83663935-83663964
chr3	-	152116648	152116670	intron	Gipc2	HAVANA	G6645	TTAAAACTCCACCCCCCCACCCC	190	0	0	0	NA	0	0.3	0.963158	10	180	10	0	chr3:152116648-152116670
chr6	-	87350780	87350822	intron	Gkn1	HAVANA	G8390	CATTAATAGTCAGGGGTGAGGGGGTCTGACTCTTACGGCACTG	48	1	1	0.0208333	-0.60206	0	0.4	0.9375	5	44	3	1	chr6:87350780-87350822
chr9	-	26800531	26800572	intron	Glb1l2	HAVANA	G9907	TACTGTACTCTCTGTTCTACTGATCCACCTCAGTGATCAGGG	58	1	1	0.0172414	-0.30103	0	0.333333	0.965517	3	56	1	1	chr9:26800531-26800572
chr9	-	62091396	62091418	intron	Glce	HAVANA	G10026	GAGGCATAGACAGCTAGGATGTA	333	0	0	0	NA	0.996997	0.142857	0.981982	7	0	333	0	chr9:62091396-62091418
chr8	-	111157706	111157730	3'utr	Glg1	HAVANA	G9530	CGGTGTCCTCCTCCTCCTCCTCCTC	294	1	1	0.00340136	-1.04139	0	0.363636	0.97619	11	283	10	1	chr8:111157706-111157730
chr8	-	111178566	111178596	intron	Glg1	HAVANA	G9531	CTCTTTAAATTTTCAAAATCCAAATTACAAA	256	2	2	0.0078125	-0.954243	0.00390625	0.3125	0.957031	16	237	17	2	chr8:111178566-111178596
chr8	-	111234261	111234285	intron	Glg1	HAVANA	G9532	TCCCCAATCTCTCCCCCTTTTCTCT	50	0	0	0	NA	0	0.333333	0.96	3	49	1	0	chr8:111234261-111234285
chr8	-	111235373	111235392	intron	Glg1	HAVANA	G9533	TTAACAATTCCTTACATCTC	644	3	474	0.736025	2.67578	0	0.75	0.996894	8	170	0	474	chr8:111235373-111235392
chr8	-	111248585	111248612	intron	Glg1	HAVANA	G9534	AACACACACACACACAAACACTCTCCAC	255	1	1	0.00392157	-0.954243	0	0.428571	0.984314	7	246	8	1	chr8:111248585-111248612
chr13	+	15661706	15661725	intron	Gli3	HAVANA	G2397	ATGAGAATTTTGAAGACTGA	184	1	184	1	2.26482	0	1	1	1	0	0	184	chr13:15661706-15661725
chr4	+	43966108	43966127	intron	Glipr2	HAVANA	G6710	CCTTCCCATTACCCCACTCC	259	1	1	0.003861	-0.69897	0	0.357143	0.965251	14	254	4	1	chr4:43966108-43966127
chr4	+	43967403	43967424	intron	Glipr2	HAVANA	G6711	TATCTCTCCTCTCTCTCCTCCT	258	1	1	0.00387597	-0.954243	0	0.444444	0.98062	9	249	8	1	chr4:43967403-43967424
chr19	-	28576865	28576885	intron	Glis3	HAVANA	G5023	GATAGGCCGGATTTGGAAGCA	729	1	363	0.497942	-0.00475944	1	0.222222	0.990398	9	0	366	363	chr19:28576865-28576885
chr1	+	143746429	143746451	intron	Glrx2	HAVANA	G262	TTTTCCTCACTTCCCTCCAAAAC	271	2	2	0.00738007	-0.778151	0.00738007	0.1875	0.95203	16	258	11	2	chr1:143746429-143746451
chr1	+	143748621	143748652	3'utr	Glrx2	HAVANA	G263	CCCATTCCCCCCAACTCACCCACTCCCATTCC	123	1	1	0.00813008	-0.778151	0	0.230769	0.918699	13	117	5	1	chr1:143748621-143748652
chr1	-	52175466	52175494	intron	Gls	HAVANA	G446	GCTCCAACTCTCCCATCTCCCTCCCTCCC	305	2	3	0.00983607	-0.778151	0.993443	0.368421	0.960656	19	285	17	3	chr1:52175466-52175494
chr7	-	15992031	15992050	intron	Gltscr1	ENSEMBL	G8790	TCTTTAACTTCTAATCCTCC	169	1	8	0.0473373	0.60206	0	0.666667	0.994083	3	160	1	8	chr7:15992031-15992050
chr14	+	34315407	34315432	intron	Glud1	HAVANA	G2854	TGATAGCATATTACTGAACCAGAGGA	279	1	1	0.00358423	-1	0.00358423	0.166667	0.964158	12	269	9	1	chr14:34315407-34315432
chr17	-	40914014	40914033	intron	Glyatl3	ENSEMBL	G4329	CTTGAAGACTGAAGTGTAGA	205	0	0	0	NA	0	0.2	0.980488	5	0	205	0	chr17:40914014-40914033
chr16	-	5047816	5047839	intron	Glyr1	ENSEMBL	G3819	ATACCTTTTCTCTTTCTCTCCTTC	178	3	3	0.0168539	-0.221849	0	0.181818	0.949438	11	171	4	3	chr16:5047816-5047839
chr5	-	72967810	72967852	intron	Gm10135	ENSEMBL	G7752	GGCTGATTTCAAAATTTAGCTTTTGTAACAAGTACTTCAATAT	14	0	0	0	NA	1	1	1	1	14	0	0	chr5:72967810-72967852
chr8	-	83935189	83935208	intron	Gm10644	ENSEMBL	G9470	AAGCTGGCAAGGGCCCTGGG	366	0	0	0	NA	0	0.666667	0.997268	3	0	366	0	chr8:83935189-83935208
chr8	-	76756277	76756319	bidirectional_promoter_lncRNA	Gm10649	HAVANA	G9453	ACCACCACCACCACCACCACCACCATCATCATCACCATCACCA	8	0	0	0	NA	0	1	1	1	8	0	0	chr8:76756277-76756319
chr2	+	98662829	98662925	intron	Gm10801	ENSEMBL	G5310	GAAAATTTAGAAATGTCCACTGTAGGACGTGGAATATGGCAAGAAAATTGAAAATCATGGAAAATGAGAAACATCGACTTGACGACTTGAAAAATGA	106	0	0	0	NA	0.481132	0.2	0.924528	10	52	54	0	chr2:98662829-98662925
chr15	+	79209836	79209868	antisense	Gm10863	HAVANA	G3330	TCTCCCAATCCTATTTACAATCTCCATTCTTAC	152	1	1	0.00657895	-0.90309	0	0.1	0.940789	10	144	7	1	chr15:79209836-79209868
chr11	+	104858937	104858979	intron	Gm11639	HAVANA	G1602	GCTTAAGATCTTTTCATCCTTTCTTCATTTCTACTTTCATGAC	72	2	2	0.0277778	0.30103	0	0.333333	0.972222	3	70	0	2	chr11:104858937-104858979
chr4	+	68109552	68109585	lincRNA_intron	Gm11751	HAVANA	G6750	TTTTTCTTTTTTTTTTTTTCTTTTTTTTTTTTTA	7	0	0	0	NA	0	1	1	1	7	0	0	chr4:68109552-68109585
chr4	+	14434259	14434283	processed_pseudogene	Gm11836	HAVANA	G6667	AGAAGTAGAGATGCTAGTGGCAGGG	273	0	0	0	NA	1	0.25	0.989011	4	0	273	0	chr4:14434259-14434283
chr4	+	25174983	25175025	processed_transcript	Gm11906	HAVANA	G6681	ATGTCTCCAAGCTCCAGGCCATGGAACATTTCCATCATCAGTG	43	0	0	0	NA	1	0.333333	0.953488	3	41	2	0	chr4:25174983-25175025
chr11	-	48752617	48752639	processed_pseudogene	Gm12183	HAVANA	G1719	GAAAAATGAGGAGAGATGGGTGG	375	0	0	0	NA	1	0.352941	0.970667	17	359	16	0	chr11:48752617-48752639
chr11	+	57572866	57572906	lincRNA_exon	Gm12243	HAVANA	G1440	TCACGCTCTGACAGCTGTCTGCAGATCAGGTTGTGAGCTCT	77	2	3	0.038961	0.477121	0	0.666667	0.987013	3	74	0	3	chr11:57572866-57572906
chr4	+	55605849	55605868	lincRNA_intron	Gm12506	HAVANA	G6729	GGAGAAGCTCCCAAGGGGCC	7	0	0	0	NA	0	0.5	0.857143	2	0	7	0	chr4:55605849-55605868
chr4	-	106090469	106090509	lincRNA_intron	Gm12729	HAVANA	G7081	AGACAGACACAGATGCCTGATGCCAGTATTGAAAGACTCAG	40	1	1	0.025	-0.30103	0	0.333333	0.95	3	38	1	1	chr4:106090469-106090509
chr7	+	34555419	34555438	lincRNA_intron	Gm12784	HAVANA	G8553	AGCTAAGTCTGGTGGAGCAA	31	0	0	0	NA	0	0.75	0.967742	4	0	31	0	chr7:34555419-34555438
chr4	+	127048937	127048968	processed_transcript	Gm12940	HAVANA	G6848	ATATTTTATTAAAATCAACTCCAACCTGCTGC	225	1	1	0.00444444	-0.845098	0	0.1	0.96	10	218	6	1	chr4:127048937-127048968
chr2	+	9424930	9424971	lincRNA_intron	Gm13219	HAVANA	G5105	CTTTTGAAAAAAAAAAAAAAAAAAAAAAAAAAAAAAAAAAAA	17	1	17	1	1.23045	0	1	1	1	0	0	17	chr2:9424930-9424971
chr2	-	51685099	51685141	lincRNA_intron	Gm13490	HAVANA	G5675	GAGATTCTAAGCAACACGGGAGACATTTCCCTCTGTGTTACTC	73	1	2	0.0273973	-0.477121	1	0.6	0.972603	5	66	5	2	chr2:51685099-51685141
chr2	+	66192807	66192827	antisense	Gm13618	HAVANA	G5239	GGTCTTTTCTTTTCTCTCTCT	8	0	0	0	NA	0	1	1	1	0	8	0	chr2:66192807-66192827
chr2	+	71751678	71751720	processed_transcript	Gm13662	HAVANA	G5256	GCTCTGGATCTGGGCGGTGCCTTACAAACCCTAAACTTCAAAC	29	0	0	0	NA	0	1	1	1	29	0	0	chr2:71751678-71751720
chr2	-	93956800	93956822	coding	Gm13889	HAVANA	G5739	GCGGCCGCCCCCGGAGAGCCCGG	270	0	0	0	NA	1	0.25	0.988889	4	0	270	0	chr2:93956800-93956822
chr2	-	128312423	128312449	processed_transcript	Gm14005	HAVANA	G5814	GCTCTCCCTCTCCCTCCCTCCGCCTCC	12	1	6	0.5	-0.0669468	0.5	0.75	0.916667	4	0	6	6	chr2:128312423-128312449
chr2	-	128753457	128753480	antisense	Gm14011	HAVANA	G5816	GCAGGAGCCAAGCAAGGCTGGGAG	554	0	0	0	NA	0.552347	0.4	0.98917	10	1	553	0	chr2:128753457-128753480
chr2	-	158596385	158596427	processed_transcript	Gm14204	HAVANA	G5892	CTCTCTCCTTCTGCTACGTGGATCCTGGGAGGGAACTACATCA	53	0	0	0	NA	0	0.5	0.981132	2	52	1	0	chr2:158596385-158596427
chr2	-	158604022	158604045	processed_transcript	Gm14204	HAVANA	G5893	AACCCACATCCTCTGAAAGAACAT	317	0	0	0	NA	0	0.333333	0.993691	3	0	317	0	chr2:158604022-158604045
chr2	-	160589458	160589500	lincRNA_intron	Gm14221	HAVANA	G5898	ACTGTCAATATTATTGTTATGATCACCACCACCATCACCATCA	64	0	0	0	NA	0.015625	0.111111	0.875	9	56	8	0	chr2:160589458-160589500
chr2	+	168011157	168011179	antisense	Gm14236	HAVANA	G5504	ACGGGCGGGCGTGGGGGTGGGGG	1586	0	0	0	NA	1	0.304348	0.989912	23	497	1089	0	chr2:168011157-168011179
chr2	+	78263036	78263060	lincRNA_intron	Gm14461	HAVANA	G5276	GAAGAGAAGAGAGAAGAGGAGTAGA	281	0	0	0	NA	0	0.25	0.967972	12	271	10	0	chr2:78263036-78263060
chrX	-	95382282	95382324	processed_pseudogene	Gm14806	HAVANA	G10451	CGTCTTGTGTACAAAGAAGGTATAGAGAATTTGTGTGGCTAAG	64	2	2	0.03125	-0.39794	0	0.333333	0.9375	6	58	4	2	chrX:95382282-95382324
chr14	+	45926890	45926932	lincRNA_intron	Gm15218	HAVANA	G2871	CTATGGAGATGAGGGAAGTAGATGGTGTGAGAGACATAAGGAC	108	2	4	0.037037	-0.439333	0	0.272727	0.925926	11	94	10	4	chr14:45926890-45926932
chr3	-	94753557	94753589	unprocessed_pseudogene	Gm15264	HAVANA	G6475	TATTCCTCTCCTTCCTCTCCTCCCCTTTTCATC	185	3	4	0.0216216	-0.39794	0	0.2	0.935135	15	172	9	4	chr3:94753557-94753589
chr3	+	28919850	28919885	intron	Gm1527	HAVANA	G5994	AAAAAACCAACAACAACAACAACAAAAAACAAAAAA	7	0	0	0	NA	0	1	1	1	0	7	0	chr3:28919850-28919885
chr16	-	35981709	35981768	antisense	Gm15564	HAVANA	G3893	CACTAATAGGGAACGTGAGCTGGGTTTAGACCGTCGTGAGACAGGTTAGTTTTACCCTAC	18897	11	448	0.0237075	-0.849918	0.44044	0.26378	0.970313	762	15279	3170	448	chr16:35981709-35981768
chr7	+	99661368	99661410	antisense	Gm15635	HAVANA	G8675	CAAACACAAGGCTAGGGCTTGTTACCCCACCCACTTGGAAGCC	39	0	0	0	NA	0	0.25	0.923077	4	36	3	0	chr7:99661368-99661410
chr1	-	58272842	58272884	antisense	Gm15759	HAVANA	G459	TTGGCTTCTTTGTCAAAACTCAAGTGTTCTTAGGCATGCAGTT	42	0	0	0	NA	0	0.25	0.928571	4	39	3	0	chr1:58272842-58272884
chr6	-	128964978	128965007	antisense	Gm15987	HAVANA	G8484	AAATCAAACTACAATCCAATTTTCCATTCA	231	1	231	1	2.36361	0	0.333333	0.991342	3	0	0	231	chr6:128964978-128965007
chr3	+	90451850	90451869	antisense	Gm16048	HAVANA	G6147	GACTCAATACGGGAAGGGAT	392	0	0	0	NA	0	0.4	0.992347	5	0	392	0	chr3:90451850-90451869
chr9	+	42487781	42487823	antisense	Gm16322	HAVANA	G9643	GTCATTAAATGATAGAAATCCCCAGTGGCCTTGTGTTGTGGGA	43	2	2	0.0465116	-0.30103	0	0.166667	0.883721	6	38	3	2	chr9:42487781-42487823
chr1	-	139876601	139876643	unprocessed_pseudogene	Gm16332	HAVANA	G650	CTTCAGCTCCTTCAATTCATCCCCTCTCTCTCCCATAGGAGTC	77	1	1	0.012987	-0.954243	0	0.1	0.883117	10	68	8	1	chr1:139876601-139876643
chr8	-	45604184	45604226	antisense	Gm16351	HAVANA	G9405	ATGGATAGGACTCCAGCTCTGCACACAGGAGGTCTGCTTATTC	63	1	1	0.015873	-0.69897	0	0.4	0.952381	5	58	4	1	chr8:45604184-45604226
chr1	+	177985539	177985565	processed_transcript	Gm16432	HAVANA	G331	AGAGGAAGGAGAGAGGAGAGAAGAAAA	296	0	0	0	NA	0	0.3125	0.962838	16	283	13	0	chr1:177985539-177985565
chr2	-	170503265	170503284	antisense	Gm16796	HAVANA	G5925	CTGTGGATGTACGTGTATGA	329	0	0	0	NA	0	0.25	0.990881	4	0	329	0	chr2:170503265-170503284
chr19	+	45560949	45560990	intron	Gm17018	ENSEMBL	G4915	TCCCAATAATTCATTTTACATTCATCATCGTCCCTCAGGGCT	126	1	1	0.00793651	-1	0.00793651	0.0833333	0.912698	12	116	9	1	chr19:45560949-45560990
chr5	-	107418817	107418858	antisense	Gm17202	HAVANA	G7823	AGGTCAACTACCATGGGCAAGGGCATCTTGTTTCTGGTCAAT	111	4	4	0.036036	-0.30103	0.00900901	0.0833333	0.900901	12	100	7	4	chr5:107418817-107418858
chr8	+	72494568	72494597	antisense	Gm17435	HAVANA	G9185	TATTTTTTTTATTTCCACATTTATATCACA	128	2	2	0.015625	-0.60206	0	0.222222	0.945312	9	119	7	2	chr8:72494568-72494597
chr5	-	104076402	104076422	intron	Gm17660	HAVANA	G7818	TGGATTTTGGGAATGTGTCGG	359	0	0	0	NA	0	1	1	2	0	359	0	chr5:104076402-104076422
chr1	+	136673545	136673585	lincRNA_intron	Gm19705	HAVANA	G252	ATAACTAAAAAGGAACTGGAAAGGCAAGGTCATATTCTACA	124	0	0	0	NA	0	0.5	0.991935	2	123	1	0	chr1:136673545-136673585
chr8	+	119917564	119917589	intron	Gm20388	HAVANA	G9313	TTCTAAAATTTAAATATCATTTCTTC	128	1	128	1	2.10721	0	0.428571	0.96875	7	0	0	128	chr8:119917564-119917589
chr8	+	120127619	120127641	intron	Gm20388	HAVANA	G9314	CCTCCCTCCCTCCTAATCCAACC	286	3	3	0.0104895	-0.367977	0	0.222222	0.975524	9	277	6	3	chr8:120127619-120127641
chr8	+	120191156	120191175	intron	Gm20388	HAVANA	G9315	TCTGGCCAGCCTGCTGCTGG	292	1	1	0.00342466	-0.69897	1	0.714286	0.993151	7	287	4	1	chr8:120191156-120191175
chr8	+	120305605	120305647	intron	Gm20388	HAVANA	G9316	CTCCATAGCCCAGGCTAGCTTTGAACTCACTCTGTAGCTCAGG	33	3	5	0.151515	0.69897	1	0.5	0.939394	4	28	0	5	chr8:120305605-120305647
chr8	+	120488069	120488103	intron	Gm20388	HAVANA	G9317	TCCTCCTCCTCCTCTCCCTCCTCCCCACCCCCTCC	29	1	4	0.137931	0.124939	0	0.5	0.896552	6	23	2	4	chr8:120488069-120488103
chr8	+	121843342	121843380	intron	Gm20388	HAVANA	G9318	ACCACCTCTACCCCCAGAAACTTCCCTGTACTCTTATCT	171	1	1	0.00584795	-1.04139	0	0.166667	0.94152	12	160	10	1	chr8:121843342-121843380
chr8	+	122146714	122146753	intron	Gm20388	HAVANA	G9320	TCTCACTCTCTCTCCCTCTCTCTCTCTCTCTCTCTCTCTC	80	0	0	0	NA	0	1	1	5	80	0	0	chr8:122146714-122146753
chr8	+	122242493	122242535	intron	Gm20388	HAVANA	G9321	GGACTAGCCTGGGTTCTGGGATGGGGACACAGTCCATGTCTTA	96	2	2	0.0208333	-0.477121	0	0.125	0.927083	8	89	5	2	chr8:122242493-122242535
chr8	+	122559774	122559794	intron	Gm20388	HAVANA	G9322	TTGTTGTGGGTTCAAGTCCCA	349	1	349	1	2.54283	0	0.25	0.991404	4	0	0	349	chr8:122559774-122559794
chr8	+	123137967	123137989	intron	Gm20388	HAVANA	G9324	CTCTCTTCCCCCCTCCCTCCTCC	9	0	0	0	NA	0	1	1	1	9	0	0	chr8:123137967-123137989
chr8	+	123249451	123249489	intron	Gm20388	HAVANA	G9325	CTTTCTGCACCTGTGTCTTGGTATCTTTTACTGGTGCAA	32	1	1	0.03125	-0.477121	0	0.25	0.90625	4	29	2	1	chr8:123249451-123249489
chr8	+	123319818	123319856	intron	Gm20388	HAVANA	G9326	AATCCCACCAACCACATGGTGGCTCACAATCATCCATAA	185	0	0	0	NA	0	0.333333	0.978378	6	182	3	0	chr8:123319818-123319856
chr11	-	93961924	93961952	intron	Gm20390	HAVANA	G1849	TTTTATTCAAACTACCACATTTCACTTTC	232	5	5	0.0215517	0.09691	0	0.153846	0.952586	13	224	3	5	chr11:93961924-93961952
chr19	-	44780040	44780081	antisense	Gm20395	HAVANA	G5057	CCAGTCTACCTAGTGAACTCTAGGACAGCCAGAACTATGTAG	18	1	1	0.0555556	0	0	0.5	0.944444	2	17	0	1	chr19:44780040-44780081
chr12	-	81496641	81496666	intron	Gm20498	HAVANA	G2289	GACAGGGAAGAAAGGAGGACTAATAA	59	0	0	0	NA	1	0.4	0.949153	5	57	2	0	chr12:81496641-81496666
chr2	+	26611340	26611379	nonsense_mediated_decay	Gm20532	HAVANA	G5145	AGCTAGGACAGGTGTGGCCTCCTGGAGTGCTAACCCAGCT	73	0	0	0	NA	0.0136986	0.666667	0.986301	3	70	3	0	chr2:26611340-26611379
chr6	+	72609827	72609847	processed_transcript	Gm20536	HAVANA	G8100	TCTCTGGCTGATAGAACAATG	232	0	0	0	NA	1	0.333333	0.982759	6	1	231	0	chr6:72609827-72609847
chr6	-	3343588	3343623	lincRNA_intron	Gm20559	HAVANA	G8246	TTTCCCTCCCTCCCTCCTCCTCCCTCCCTCCTTCTC	107	0	0	0	NA	0	0.5	0.981308	4	0	107	0	chr6:3343588-3343623
chr6	-	113354017	113354036	processed_pseudogene	Gm20589	HAVANA	G8439	GGAGTCATGATTAACAGGGA	8	0	0	0	NA	1	1	1	1	0	8	0	chr6:113354017-113354036
chr6	+	6295929	6295971	lincRNA_intron	Gm20619	HAVANA	G7973	GTATAATACAAAATACATTTAGTCCAACTTCAAAAGTCTGTAA	194	0	0	0	NA	0.989691	0.6	0.989691	5	1	193	0	chr6:6295929-6295971
chr3	+	159263974	159264016	lincRNA_intron	Gm20752	HAVANA	G6311	GGCACCCCAGCTGCCTGGGTAATCTGCTATCCCCAGCAGACCT	48	1	1	0.0208333	0	0	0.5	0.979167	2	47	0	1	chr3:159263974-159264016
chr3	+	159264043	159264074	lincRNA_intron	Gm20752	HAVANA	G6312	CCATCATAAGGACTGTGAATCCTGAACCATAC	218	1	1	0.00458716	-1.04139	0	0.363636	0.96789	11	207	10	1	chr3:159264043-159264074
chr19	-	4744370	4744410	nonsense_mediated_decay	Gm21992	HAVANA	G4962	AACTGTGTGTGTAAAGGGAGCTATCTCATTCGAGGCCAGGG	195	3	4	0.0205128	-0.653213	0.984615	0.363636	0.964103	11	174	17	4	chr19:4744370-4744410
chr19	-	4759701	4759736	nonsense_mediated_decay	Gm21992	HAVANA	G4963	CAAACAAACAAACAAACAATCAAAAAACAATTACCC	402	0	0	0	NA	0.00248756	0.222222	0.965174	18	387	15	0	chr19:4759701-4759736
chr19	-	4775029	4775051	nonsense_mediated_decay	Gm21992	HAVANA	G4964	CCACTACTCTCACCACATATACC	630	3	3	0.0047619	-0.753328	0	0.318182	0.97619	22	611	16	3	chr19:4775029-4775051
chr6	-	6924134	6924172	snRNA	Gm22155	ENSEMBL	G8254	GGGAAACTTGACTGCATAATTTGTGGTAGTGGGGGACTG	224	2	2	0.00892857	-0.544068	0.982143	0.133333	0.941964	15	216	6	2	chr6:6924134-6924172
chr12	+	54239304	54239346	snRNA	Gm22220	ENSEMBL	G2007	GCACTCCGGATGTGCTGACCCCTGCGATTTCCCCAAATGTGGG	174	2	3	0.0172414	-0.30103	1	0.444444	0.971264	9	166	5	3	chr12:54239304-54239346
chr1	+	161036063	161036105	snoRNA	Gm22357	ENSEMBL	G291	AATGATGACATCATATTTGCTACTCTTGACAGCTGGGGTGACG	159	3	3	0.0188679	-0.425969	1	0.0833333	0.930818	12	149	7	3	chr1:161036063-161036105
chr1	+	161036115	161036135	snoRNA	Gm22357	ENSEMBL	G292	AACCACCATGATTATAACTGA	391	1	1	0.00255754	-1	0	0.181818	0.976982	11	381	9	1	chr1:161036115-161036135
chr6	-	71882560	71882595	snoRNA	Gm22486	ENSEMBL	G8360	CATTCACATACATGAGACTGTTGCCTTAATCTGAGC	213	3	3	0.0140845	-0.221849	0	0.166667	0.953052	12	206	4	3	chr6:71882560-71882595
chr2	+	121004096	121004117	snoRNA	Gm22865	ENSEMBL	G5369	TACTTTCAGGGATCACTTCTAT	56	1	56	1	1.74819	0	1	1	1	0	0	56	chr2:121004096-121004117
chr14	-	99773691	99773718	snRNA	Gm22970	ENSEMBL	G3161	ATTGAATGGATTTTTGGAGCAGAAAGAT	268	0	0	0	NA	0	0.5	0.985075	8	0	268	0	chr14:99773691-99773718
chr12	+	59040405	59040458	snRNA	Gm22973	ENSEMBL	G2018	CTCTATCTGAGGACAATATATTAAATGGATTTTTGGGAATAGGAGTTGGAATAG	20	1	1	0.05	-1.27875	0.15	0.272727	0.6	11	1	18	1	chr12:59040405-59040458
chr11	-	69669708	69669731	snoRNA	Gm22988	ENSEMBL	G1773	TATATCAGTCAGGGGCAGAGCAAA	328	1	1	0.00304878	0	0	0.166667	0.984756	6	327	0	1	chr11:69669708-69669731
chr11	-	87444475	87444497	snRNA	Gm23137	ENSEMBL	G1841	ATTCGTGAAGCGTTCCAAATTTT	48	0	0	0	NA	0	0.5	0.979167	2	0	48	0	chr11:87444475-87444497
chr1	-	190483087	190483106	misc_RNA	Gm23153	ENSEMBL	G793	TGGAGGATCGCTTGAGTCCA	308	1	1	0.00324675	-0.30103	0	0.2	0.987013	5	306	1	1	chr1:190483087-190483106
chr7	-	111076063	111076091	snoRNA	Gm23262	ENSEMBL	G8967	CTATGAGCGAAGATTATGAGATATGAGGG	143	1	1	0.00699301	-0.477121	0.00699301	0.166667	0.965035	6	140	2	1	chr7:111076063-111076091
chr7	-	111076120	111076141	snoRNA	Gm23262	ENSEMBL	G8968	CAACTTCTTTTCTACTTTTCTC	3760	11	1308	0.347872	1.63949	0.000265957	0.508475	0.992287	59	2423	29	1308	chr7:111076120-111076141
chr3	+	19560358	19560396	snRNA	Gm23330	ENSEMBL	G5976	GTGGGAAACTCAACTGCATAGTTTGTGGTAGTGGGGGAC	7	0	0	0	NA	0	0.2	0.428571	5	6	1	0	chr3:19560358-19560396
chr6	-	97572095	97572137	snRNA	Gm23510	ENSEMBL	G8418	AAATGTGGGAAACTCGGCTGCATAATTTGTGGTAGTGGGGAAC	29	0	0	0	NA	0.275862	0.5	0.793103	12	4	25	0	chr6:97572095-97572137
chr3	+	48954823	48954867	snRNA	Gm23511	ENSEMBL	G6042	AAATGTGGGAAACTCGACTGCATATTTTGTGGTAGTGGGGGACTG	26	1	8	0.307692	0.60206	0.0769231	0.461538	0.730769	13	17	1	8	chr3:48954823-48954867
chr6	+	124715288	124715316	snoRNA	Gm23547	ENSEMBL	G8188	GGAATGGGGGTTGGGGGGGGGGGGACAAC	12	0	0	0	NA	0	1	1	2	9	3	0	chr6:124715288-124715316
chr3	-	18177482	18177518	snRNA	Gm23686	ENSEMBL	G6331	GGGAAACTCAACTGCATAATTTGTGGTAGTGGGGGAC	7	0	0	0	NA	1	1	1	2	7	0	0	chr3:18177482-18177518
chr12	-	56056685	56056714	rRNA	Gm23799	ENSEMBL	G2246	CGGAAGCTAAGCAGGGTCGGGCCCGGTTAG	13	1	1	0.0769231	0	0.0769231	0.222222	0.461538	9	12	0	1	chr12:56056685-56056714
chrX	+	159449281	159449322	rRNA	Gm23806	ENSEMBL	G10362	ATGGCCATACCACCCTGAACGCGCCCGATCTCGTCTGATCTC	8	0	0	0	NA	0	0.333333	0.75	3	6	2	0	chrX:159449281-159449322
chr16	+	11144104	11144150	miRNA	Gm23935	ENSEMBL	G3632	GCGGGGTCTCCCCCCGCCGGGCGTCGGGACCGGGGTCCGGTGCGGAG	1692	3	98	0.0579196	0.389166	0.00177305	0.475	0.987589	40	1555	39	98	chr16:11144104-11144150
chr5	-	149247962	149247997	misc_RNA	Gm24105	ENSEMBL	G7948	TAGCCACTGCACTCCAGCCTGGGCAACACAGCGAGA	10	0	0	0	NA	0.9	0.5	0.9	2	9	1	0	chr5:149247962-149247997
chr13	-	9834516	9834549	miRNA	Gm24187	ENSEMBL	G2600	GGCGCGGGGTCTCCCTCCGCTGGGCGTCGGGACC	8	1	8	1	0.90309	0.625	0.333333	0.5	6	0	0	8	chr13:9834516-9834549
chr12	-	13163723	13163742	snoRNA	Gm24208	ENSEMBL	G2190	CCTGTTCCTCCTCTCGGAGG	414	1	1	0.00241546	-1	0	0.333333	0.980676	12	404	9	1	chr12:13163723-13163742
chr2	+	130276253	130276282	snoRNA	Gm24451	ENSEMBL	G5398	CCACAGGCTGTGTTCCTACACTGACTGTAT	231	1	1	0.004329	-1.04139	0	0.0769231	0.948052	13	220	10	1	chr2:130276253-130276282
chr18	-	55622755	55622803	misc_RNA	Gm24514	ENSEMBL	G4734	AAGTTCGGCATCAATATAGTGACCTCCCGGGAGCGGGGGACCACCAGGT	8	0	0	0	NA	0	0.2	0.5	5	8	0	0	chr18:55622755-55622803
chr6	-	94826851	94826884	rRNA	Gm24601	ENSEMBL	G8411	AAGCTGCGAGAATTAATATGAATTGCAGGACACA	554	0	0	0	NA	0.99278	0.444444	0.990975	9	0	554	0	chr6:94826851-94826884
chr5	+	96907723	96907751	snRNA	Gm24623	ENSEMBL	G7430	CATTAAATGGATTTTTGGGAATAGGAGGT	7	0	0	0	NA	0.428571	0.4	0.571429	5	0	7	0	chr5:96907723-96907751
chr1	-	171503071	171503099	snRNA	Gm24871	ENSEMBL	G739	GAACAATTCTGAGTCTTACACTAATTTTT	166	0	0	0	NA	0.993976	0.2	0.975904	5	1	165	0	chr1:171503071-171503099
chr14	-	70428493	70428556	snRNA	Gm24890	ENSEMBL	G3118	GATTGCTCTGCGTGCGGAATCGACATCAAGAGATTTCGGAAGCATAATTTTTTTGGTATTTGGG	46	0	0	0	NA	1	0.333333	0.956522	3	44	2	0	chr14:70428493-70428556
chr4	+	117190006	117190046	snRNA	Gm25099	ENSEMBL	G6827	GAACAATTCTGAGTCTTAACCCAATTTTTTGAGGTCCTGCT	186	1	186	1	2.26951	0	1	1	2	0	0	186	chr4:117190006-117190046
chr9	-	65196573	65196611	snRNA	Gm25313	ENSEMBL	G10043	GTCTTAAACCAATTTTTTGAGGCCTTGTTTCGGCAAGGC	11	0	0	0	NA	1	0.333333	0.818182	3	9	2	0	chr9:65196573-65196611
chr1	+	72226328	72226421	snRNA	Gm25360	ENSEMBL	G126	TATTAAGTGGATTTTTGGAACTAGGAGTTGGAATAGGAGCTTGCTCCGTCCACTCCACGCATCGATCTGGTATTGCAGTACCTCCAGGAACGGT	10	1	1	0.1	-0.954243	0.2	0.285714	0.5	7	1	8	1	chr1:72226328-72226421
chr4	-	39259651	39259692	snRNA	Gm25581	ENSEMBL	G6973	AATGTGGGAAATTGGACTGCATAATTTGTGGTAGTGGGGGAC	53	1	2	0.0377358	-1.40654	0.0754717	0.4	0.943396	5	1	50	2	chr4:39259651-39259692
chr10	+	105040381	105040420	snRNA	Gm25587	ENSEMBL	G1007	AGGGAAACTCGACTGCATAATTTGTGGTAGTGGGGGGCTG	58	1	2	0.0344828	-0.845098	0.12069	0.269231	0.672414	26	43	13	2	chr10:105040381-105040420
chr9	+	35475006	35475026	snRNA	Gm25630	ENSEMBL	G9629	CAATTTGTGGTAGTGGGGGAC	5	0	0	0	NA	0	1	1	1	5	0	0	chr9:35475006-35475026
chr12	-	119919359	119919393	rRNA	Gm25675	ENSEMBL	G2371	AAGCTAAGCAGGGCCGGGCCTGGTTAGTACTTGGA	13	0	0	0	NA	0.153846	0.166667	0.615385	6	13	0	0	chr12:119919359-119919393
chr1	+	161038316	161038347	snoRNA	Gm25789	ENSEMBL	G295	ATGATGATCTCACACAACTTGAACTCTCTCAC	220	3	3	0.0136364	-0.60206	0	0.25	0.945455	16	206	11	3	chr1:161038316-161038347
chr6	+	53434046	53434077	snRNA	Gm25818	ENSEMBL	G8074	CTGGATGTGCTGACCCCTGCGATTTCCCCAAA	8	0	0	0	NA	0	0.333333	0.75	3	7	1	0	chr6:53434046-53434077
chr11	+	101605001	101605034	snRNA	Gm26316	ENSEMBL	G1593	GACCTGGTATTGCAGTACTTCCAGGAACGGTGCA	608	2	3	0.00493421	-0.884607	0.00328947	0.269231	0.96875	26	583	22	3	chr11:101605001-101605034
chr12	-	3355723	3355752	lincRNA_intron	Gm26520	ENSEMBL	G2174	AACTCTCAGGAGTTAATTCTCCCCTTCTCT	5	0	0	0	NA	0	1	1	1	5	0	0	chr12:3355723-3355752
chr17	+	70963766	70963868	lincRNA_intron	Gm26561	ENSEMBL	G4195	GCTTGGCTGAGGAGCCAATGGGGCGAAGCTACTATCTGTGGGATTATGACTGAACGCCTCTAAGTCAGAATCCTGCCCAGGCGGAACGATACGGCAGCGCCGA	49	2	2	0.0408163	-0.477121	0.102041	0.242424	0.489796	33	42	5	2	chr17:70963766-70963868
chr16	-	29923358	29923400	lincRNA_intron	Gm26569	ENSEMBL	G3875	CTCTTACAGAAGAAGGACCCCAAACCAGTTACATTCCTGGTAT	79	0	0	0	NA	0	0.25	0.924051	8	71	8	0	chr16:29923358-29923400
chr13	+	97754558	97754577	lincRNA_intron	Gm26619	ENSEMBL	G2550	ACCGAGATTCCGTTAGTAGC	95	0	0	0	NA	0	0.5	0.989474	2	0	95	0	chr13:97754558-97754577
chr11	+	102938770	102938790	lincRNA_intron	Gm26668	ENSEMBL	G1600	CAGCTTGGGTGACAGAGTACC	7	0	0	0	NA	0	1	1	2	0	7	0	chr11:102938770-102938790
chr9	+	20436428	20436470	lincRNA_intron	Gm26733	ENSEMBL	G9601	CATCAGCAGAAGTAGTGAAGTTTTCCCCACATTCCTTATATTC	18	0	0	0	NA	0	0.5	0.944444	2	17	1	0	chr9:20436428-20436470
chr9	+	44115180	44115210	lincRNA_intron	Gm26737	ENSEMBL	G9648	GACTCTGTCTCAAAAAAAAAAAAAGAAAGAA	74	0	0	0	NA	0	0.5	0.986486	2	0	74	0	chr9:44115180-44115210
chr8	-	110921419	110921460	lincRNA_intron	Gm26816	ENSEMBL	G9528	ACTGGGAGACTGGGAGACAGGGGAAGAAAGTGTGACCCAAAG	55	0	0	0	NA	0	0.2	0.927273	5	51	4	0	chr8:110921419-110921460
chr3	-	134519796	134519838	lincRNA_intron	Gm26820	HAVANA	G6608	TTATTGTTTGATATTAGACAACCAGTCTGTATGCTCTTCCCTG	57	0	0	0	NA	0	0.666667	0.982456	3	56	1	0	chr3:134519796-134519838
chr12	+	99567211	99567252	lincRNA_intron	Gm26839	ENSEMBL	G2106	CTGGAGGGGACACCTTAGCATGGCCAAGCCATGGAGGGTCAG	38	0	0	0	NA	1	0.333333	0.947368	3	37	1	0	chr12:99567211-99567252
chr9	-	3027466	3027494	lincRNA_intron	Gm26870	ENSEMBL	G9870	TCACTGAAAAACGTGAAAAATGAGAATTG	251	0	0	0	NA	0.00398406	0.333333	0.992032	3	1	250	0	chr9:3027466-3027494
chr9	-	3032447	3032489	lincRNA_intron	Gm26870	ENSEMBL	G9871	GTAGGACCTGGAATATGGCGAGAAACCTGAAAATCACGGAAAA	59	2	2	0.0338983	-0.176091	1	0.2	0.932203	5	55	2	2	chr9:3032447-3032489
chr9	-	3037355	3037397	lincRNA_intron	Gm26870	ENSEMBL	G9872	GTAGGACATGGAATATGGCAAGAAAACTGAAAATCATGGAAAG	56	0	0	0	NA	1	1	1	1	0	56	0	chr9:3037355-3037397
chr17	-	29485536	29485560	lincRNA_intron	Gm26885	ENSEMBL	G4295	GCTGTAGGTCAGTTGTTAGAGTCCT	5	0	0	0	NA	1	1	1	2	0	5	0	chr17:29485536-29485560
chr17	+	39842997	39843039	lincRNA_exon	Gm26917	HAVANA	G4107	AGATCGATGTGGTGCTCCGGAGTTCTCTTCGGGCCAGGGCCTA	239	3	106	0.443515	1.02531	0	0.266667	0.953975	15	124	9	106	chr17:39842997-39843039
chr17	+	39843086	39843132	lincRNA_exon	Gm26917	HAVANA	G4108	TCTTCTCGTTCTGCCAGCGGGCCCCTCGTCTCTCCACCCCATCCGTC	1214	6	603	0.496705	0.337838	0	0.333333	0.980231	36	335	276	603	chr17:39843086-39843132
chr17	+	39843139	39843175	lincRNA_exon	Gm26917	HAVANA	G4109	TGGTGTGTGGAAGGCAGGGGTGCGGCTCTCCGGCCCG	183	1	183	1	2.26245	1	0.666667	0.994536	3	0	0	183	chr17:39843139-39843175
chr17	+	39843346	39843395	lincRNA_exon	Gm26917	HAVANA	G4110	CACGCGCTGTTTCTTGTAAGCGTCGAGGTGCTCCTGGAGCGTTCCAGGTT	541	7	12	0.0221811	-0.282547	0	0.296296	0.96488	27	507	22	12	chr17:39843346-39843395
chr17	+	39843402	39843467	lincRNA_exon	Gm26917	HAVANA	G4111	CTAGGTGCCTGCTTCTGAGCTGGTGGTGGCGCTTCCCATTCCCTGGTGTGCCTCCGGTGCTCCGTC	6466	15	989	0.152954	0.807676	0.339004	0.266393	0.972317	244	5324	153	989	chr17:39843402-39843467
chr17	+	39843597	39843626	lincRNA_exon	Gm26917	HAVANA	G4112	TGCGTAGGGCTGGTGCTGAGCGGTCGCGGC	242	1	242	1	2.38382	0	1	1	2	0	0	242	chr17:39843597-39843626
chr17	+	39843829	39843938	lincRNA_exon	Gm26917	HAVANA	G4113	ATGCATCCTCTCTTGGTGGCCGGGGCTCGTCGGGGTTTTGGGTCCGTCCCGCCCTCAGTGAGAAAGTTTCCTTCTCTAGCTATCTTCCGGAAAGGGTGCGGGCTTCTTAC	54776	18	13631	0.24885	0.933677	0.00839784	0.478431	0.995144	510	39558	1587	13631	chr17:39843829-39843938
chr17	+	39843945	39844019	lincRNA_exon	Gm26917	HAVANA	G4114	GAGGGGTCTCTCCCGAATGGTCCCCTCGAGGGCTCGCCCCCTGACCGCCTCCCGTGCGCGCAGCGTTTGCTCTCT	30551	8	3856	0.126215	0.631412	0.0295899	0.533333	0.995188	315	25795	900	3856	chr17:39843945-39844019
chr17	+	39844036	39844152	lincRNA_exon	Gm26917	HAVANA	G4115	CGCCTCCCCGCTCCGAGTTCGGGGAGGGATCACGCGGGGCAGAGCCTGTCTGTCGTCCTGCCGTTGCTGCGGAGCCATGTGGCTCCGGTTGTGTGGTGGTGGCTGGGGAGAGGGCTC	4140	15	1804	0.435749	1.41739	0.226812	0.300885	0.980918	113	2268	68	1804	chr17:39844036-39844152
chr17	+	39844170	39844309	lincRNA_exon	Gm26917	HAVANA	G4116	GCGCGGTACTTTCCTCCCCTCCTGAGGGCCGCCGTGCGGGACGGGGTGTGGGTAGGCAACGGTGGGCTCCCGGGTCCCCACCCGTCTTCCCGTGCCTCACCCGTGCCTTCCGTCGCGTGCGTCCCTCTCGCTCGCGTCCA	15152	16	5648	0.372756	0.537316	0.12038	0.353357	0.987922	283	7866	1638	5648	chr17:39844170-39844309
chr17	+	39844354	39844422	lincRNA_exon	Gm26917	HAVANA	G4117	GGGTGCTGTGTGCTTCTCGGGCTGTGTGGTTGTGTCGCCTCGCCCCCCCTTCCCGCGGCAGCGTTCCCA	1364	5	335	0.245601	0.0350863	0.35044	0.275862	0.969208	58	721	308	335	chr17:39844354-39844422
chr17	+	39844484	39844515	lincRNA_exon	Gm26917	HAVANA	G4118	GCGTTGATTGATCTCGCTCTCGGGGACGGGAC	186	1	1	0.00537634	-0.954243	0	0.1	0.951613	10	177	8	1	chr17:39844484-39844515
chr17	+	39844559	39844592	lincRNA_exon	Gm26917	HAVANA	G4119	CGGACGTGGGGACCCACTGCCGCTCGGGGGTCTT	1696	4	162	0.0955189	0.546757	0.287736	0.377358	0.980542	53	1489	45	162	chr17:39844559-39844592
chr17	+	39844646	39844686	lincRNA_exon	Gm26917	HAVANA	G4120	CTCCTCGGGCTCCCGGGGGGCCGTCGTGTTTCGGGTCGCCT	478	1	311	0.650628	0.267451	0	0.333333	0.991632	6	0	167	311	chr17:39844646-39844686
chr17	+	39844786	39844940	lincRNA_exon	Gm26917	HAVANA	G4121	CTCTCGGTCCCTTGTGAGGACCCCCTTCCGGGAGGGGCCCGTTTCGGCCGCCCTTGCCGTCGTCGCCGGCCCTCGTTCTGCTGTGTCGTTCCCTCCTCCCCGCTCGCCGCAGCCGGTCTTTTTTTCCTCTCTCTCCCCCTCTCCTCTGACTGACC	1942	9	801	0.412461	1.21344	0.34964	0.347222	0.975798	72	1093	48	801	chr17:39844786-39844940
chr17	+	39844986	39845020	lincRNA_exon	Gm26917	HAVANA	G4122	TACGCGTCCGGGCGGTCACCGGGGTCTTGGGGGGG	2396	4	7	0.00292154	-2.43228	0.999583	0.490566	0.988731	53	496	1893	7	chr17:39844986-39845020
chr17	+	39845030	39845077	lincRNA_exon	Gm26917	HAVANA	G4123	AGAAAGTCGGCTCGGCGGGTGGGAGGAGCTGTGGTTTGGAGGGCGTCC	389	1	389	1	2.58995	0.0539846	0.571429	0.992288	7	0	0	389	chr17:39845030-39845077
chr17	+	39845096	39845169	lincRNA_exon-lincRNA_intron	Gm26917	HAVANA	G4124	GGTGTCTTGCGCGGTCTTGGAGAGGGCTGCGTGCGAGGGGAAAAGGTTGCCCCGCGAGGGCAAAGGGAAAGAGG	717	3	194	0.270572	1.05735	0.454672	0.185185	0.969317	27	507	16	194	chr17:39845096-39845169
chr17	+	39845243	39845273	lincRNA_exon	Gm26917	HAVANA	G4125	GTCGTCCTTCGGGAAGGCGCGTGTTGGGGCC	235	1	1	0.00425532	-2.37107	0.0297872	0.5	0.991489	4	0	234	1	chr17:39845243-39845273
chr17	+	39845364	39845417	lincRNA_exon	Gm26917	HAVANA	G4126	CTCCCTCTCCCCGAGGTCTCAGGCCTTCTCCGCGCGGGCTCTCGGCCCTCCCCT	563	4	4	0.0071048	-0.676694	0	0.185185	0.960924	27	541	18	4	chr17:39845364-39845417
chr17	+	39845458	39845556	lincRNA_exon	Gm26917	HAVANA	G4127	CCCCTCCTCCGTCCTTCCATCTCTCGCGCAATGGCGCCGCCCGAGTTCACGGTGGGTTCGTCCTCCGCCTCCGCTTCTCGCCGGGGGCTGGCCGCTGTC	4303	15	1132	0.263072	1.03266	0.0508947	0.266272	0.971183	169	3067	104	1132	chr17:39845458-39845556
chr17	+	39845573	39845596	lincRNA_exon	Gm26917	HAVANA	G4128	ACCCCCGCTGGCGTGGTCTTCTCT	665	0	0	0	NA	0	0.142857	0.990977	7	1	664	0	chr17:39845573-39845596
chr17	+	39845700	39845726	lincRNA_exon	Gm26917	HAVANA	G4129	GGCCTCCGCCCGCCCGTGAGCCCCTGC	22	0	0	0	NA	0	0.333333	0.909091	3	20	2	0	chr17:39845700-39845726
chr17	+	39845805	39845874	lincRNA_exon	Gm26917	HAVANA	G4130	GCGGCGGCTAGACGCGGGTGTCGCCGGGCTCCGACGGGTGGCCTATCCAGGGCTCGCCCCCGCCGTCCCC	3179	7	579	0.182133	0.717356	0.334067	0.388889	0.979239	108	2490	110	579	chr17:39845805-39845874
chr17	+	39845885	39845916	lincRNA_exon	Gm26917	HAVANA	G4131	TCCCGGTGGTGGTCGTTGGTGTGGGGAGTGAA	3903	4	3159	0.809377	1.00819	0.19011	0.288889	0.991801	45	435	309	3159	chr17:39845885-39845916
chr17	+	39845926	39845952	lincRNA_exon	Gm26917	HAVANA	G4132	CGGTCATTCCCTCCCGCGTGGTTTGAC	807	3	807	1	2.90687	0	0.5	0.996283	6	0	0	807	chr17:39845926-39845952
chr17	+	39845959	39846033	lincRNA_exon	Gm26917	HAVANA	G4133	GCCGGTGTCGCGCTTCTCTTTCCGCCAACCCCCACGCCAACCCACCGCCCTGTGCTCCGCGCCCGGTGCGGTCGA	6894	9	1377	0.199739	-0.342938	0.0366986	0.345324	0.9868	139	2485	3032	1377	chr17:39845959-39846033
chr17	+	39846065	39846138	lincRNA_exon	Gm26917	HAVANA	G4134	GGATTTGTGCCGGGGACGGAGGGGAGAGCGGATAAGAGAGGTGTCGGAGAGCTGTCCCGGGGCAACGCTCGGGT	4068	3	223	0.0548181	-0.800606	0.707965	0.309735	0.980826	113	2437	1408	223	chr17:39846065-39846138
chr17	+	39846228	39846248	lincRNA_exon	Gm26917	HAVANA	G4135	AGCGCCCGCCCGGCTCACCCC	328	0	0	0	NA	0	0.3	0.978659	10	318	10	0	chr17:39846228-39846248
chr17	+	39846260	39846294	lincRNA_exon	Gm26917	HAVANA	G4136	CCCGCGAGGCTCTCCGCCGCCGCCTCCTCCTCTCT	637	0	0	0	NA	0	0.3	0.989011	10	2	635	0	chr17:39846260-39846294
chr17	+	39846315	39846356	lincRNA_exon	Gm26917	HAVANA	G4137	GTCCTGTCCCACCCCCGACGGCTTCGCTCGCGCTCCCTTACC	159	0	0	0	NA	0	1	1	1	0	159	0	chr17:39846315-39846356
chr5	-	14535453	14535495	antisense	Gm26918	HAVANA	G7632	AAATATCAATAGAATCTTGTAATTCTGAACAAGAGAGTCATTT	52	0	0	0	NA	0.0192308	0.25	0.942308	4	49	3	0	chr5:14535453-14535495
chr1	-	137951952	137951994	lincRNA_intron	Gm26936	HAVANA	G639	ATTATAAACTGTCTCATTATTCATCTGTGGACACTCCCTAAGT	18	1	1	0.0555556	-0.69897	0	0.4	0.833333	5	13	4	1	chr1:137951952-137951994
chr7	+	92646415	92646434	antisense	Gm26944	HAVANA	G8662	TTAACCCTTTCTTACCTTTC	93	2	2	0.0215054	0.30103	0	0.333333	0.978495	3	91	0	2	chr7:92646415-92646434
chr8	+	87205229	87205248	lincRNA_intron	Gm27169	HAVANA	G9219	AGGAAAGTATTGGGCTTAGG	248	0	0	0	NA	1	1	1	2	0	248	0	chr8:87205229-87205248
chr4	-	124571815	124571834	antisense	Gm27247	HAVANA	G7127	ACCCCTCCGACCGCCGCCGC	326	0	0	0	NA	0	0.25	0.990798	4	0	326	0	chr4:124571815-124571834
chr15	+	102486058	102486088	misc_RNA	Gm27406	ENSEMBL	G3417	GTCTCCAAGGCTCACTCAATCCTTCCGCCTC	253	1	1	0.00395257	-1.11394	0	0.125	0.944664	16	240	12	1	chr15:102486058-102486088
chr19	-	5844667	5844701	misc_RNA	Gm27505	ENSEMBL	G4987	ACTCTTCCCTACTCTTGCCCCTCACTCTGAGGTTA	89	2	2	0.0224719	-0.39794	0	0.125	0.921348	8	83	4	2	chr19:5844667-5844701
chr5	-	106614508	106614531	processed_transcript	Gm28039	HAVANA	G7821	CAAATTCTTTTATAATCTTCCCTC	332	4	7	0.0210843	-0.109144	0	0.214286	0.966867	14	317	8	7	chr5:106614508-106614531
chr2	-	84624519	84624540	5'utr	Gm28635	HAVANA	G5721	ACTCCCTCCTTTCTACTCCCTC	175	0	0	0	NA	0.00571429	0.444444	0.971429	9	157	18	0	chr2:84624519-84624540
chr2	-	84645783	84645818	intron	Gm28635	HAVANA	G5722	ACACTCATACACATAAAATAAAAATCAACAAATCCA	245	0	0	0	NA	0	0.214286	0.955102	14	230	15	0	chr2:84645783-84645818
chr16	-	41420112	41420154	antisense	Gm28750	HAVANA	G3903	TATGATTGTCACTGTTTTTTTTTTTTTTTTACCCAAAAGCAGA	5	0	0	0	NA	0	0.5	0.8	2	0	5	0	chr16:41420112-41420154
chr7	-	40396660	40396701	lincRNA_intron	Gm28807	HAVANA	G8839	GACACTTGGACTTTCTCACAATTGAGGAATTTGATATCTATA	125	4	5	0.04	-0.0791812	1	0.272727	0.936	11	115	5	5	chr7:40396660-40396701
chr1	-	124779888	124779930	lincRNA_intron	Gm28928	HAVANA	G592	GTACTCTTGCTGAAAACCCCAATTGCTTTACAATATCATACTA	76	1	76	1	1.88081	1	0.5	0.986842	2	0	0	76	chr1:124779888-124779930
chr1	-	64295240	64295265	lincRNA_intron	Gm28981	HAVANA	G471	TCCAATCTAATACCCTTTTATATCAC	98	1	1	0.0102041	0	0	0.25	0.969388	4	97	0	1	chr1:64295240-64295265
chr1	+	103388681	103388723	unprocessed_pseudogene	Gm29141	HAVANA	G191	TATTGCTAGTCTAGGAAGCCAGTTTGCTTTAGAAATCTCCTCT	112	2	2	0.0178571	-0.60206	0	0.375	0.955357	8	103	7	2	chr1:103388681-103388723
chr2	-	116973913	116973948	lincRNA_exon	Gm29340	HAVANA	G5783	TCTCTCTCTCTCTCTCTCCTCTCTTCTTACACACAC	70	0	0	0	NA	0	0.4	0.914286	10	67	3	0	chr2:116973913-116973948
chrY	+	27857982	27858024	unprocessed_pseudogene	Gm29400	HAVANA	G10523	CTCATGAAGAAGAGGAGGAGGAAGTCTTCTTTCAACACCCTGA	60	1	1	0.0166667	-1.32222	0	0.285714	0.916667	7	39	20	1	chrY:27857982-27858024
chr7	+	16614599	16614618	antisense	Gm29443	HAVANA	G8524	CGGCGGGGGGCCGGGCGGAC	5	0	0	0	NA	0	1	1	2	0	5	0	chr7:16614599-16614618
chr1	+	119358754	119358773	lincRNA_intron	Gm29455	HAVANA	G211	GTAGGAGAGGACTGGGAGGG	349	0	0	0	NA	1	0.333333	0.994269	3	0	349	0	chr1:119358754-119358773
chr12	-	83066064	83066084	antisense	Gm29530	HAVANA	G2296	GAAAAAGGTGGGCGGGTCTGA	363	0	0	0	NA	1	0.666667	0.997245	3	0	363	0	chr12:83066064-83066084
chr3	-	82972206	82972247	lincRNA_intron	Gm30097	HAVANA	G6445	AGAGACTGTGCTATTTAGAATCTCCGGACCTCAGAACAATTA	96	2	2	0.0208333	-0.544068	0	0.111111	0.916667	9	88	6	2	chr3:82972206-82972247
chr3	-	18365406	18365428	lincRNA_intron	Gm30667	HAVANA	G6332	CCACCTCTCTTCCCCTCTCCTTC	30	1	29	0.966667	1.4624	0	0.5	0.933333	4	1	0	29	chr3:18365406-18365428
chr3	-	149611478	149611520	lincRNA_intron	Gm31121	HAVANA	G6640	ATTTCAACAACTCGCTGTTCCATTTCCTTGCTTCTGTGTTTGA	31	1	2	0.0645161	0	0	0.666667	0.967742	3	28	1	2	chr3:149611478-149611520
chr3	-	149620533	149620574	lincRNA_intron	Gm31121	HAVANA	G6641	AGGACAGTCAGGGCTATACAAAAAAAAAAAAAAAAAAAAAAA	36	1	36	1	1.5563	0	1	1	1	0	0	36	chr3:149620533-149620574
chr7	-	24067484	24067505	antisense	Gm36694	HAVANA	G8800	GAAACTGAACCTGAAACCACAG	1394	0	0	0	NA	0.999283	0.25	0.995696	8	0	1394	0	chr7:24067484-24067505
chr14	+	50062400	50062432	TEC	Gm37194	HAVANA	G2885	CCCTCCCATGGCGCGACCGCTCTCCCATCCCCC	90041	3	89933	0.998801	3.6115	0	0.603659	0.999278	164	87	21	89933	chr14:50062400-50062432
chr3	-	133634343	133634384	TEC	Gm37228	HAVANA	G6607	ACACGGCTGCACACCTCTCAGTGTACATGCTGTACTTAAGGA	12	0	0	0	NA	0	1	1	1	12	0	0	chr3:133634343-133634384
chr1	+	163011137	163011176	antisense	Gm37273	HAVANA	G300	TCCAGTTGTCTCTCCCAGTACTCTCTCCCTCTGTCATCCC	46	2	2	0.0434783	-0.544068	0.0217391	0.285714	0.891304	7	38	6	2	chr1:163011137-163011176
chr1	-	177592838	177592857	lincRNA_intron	Gm37280	HAVANA	G761	AGTTGGTAGAGGGTACGGAT	215	0	0	0	NA	0	0.5	0.995349	2	0	215	0	chr1:177592838-177592857
chr1	-	161813406	161813443	TEC	Gm37357	HAVANA	G700	ACATCACATCTCATTTCATATTTCTTCTACCTTTATTT	76	2	2	0.0263158	-0.30103	0	0.333333	0.947368	6	71	3	2	chr1:161813406-161813443
chr7	+	39570528	39570562	lincRNA_exon	Gm37494	HAVANA	G8569	ACATTTCCTCCAACAACACTACAGCTACTCCAACA	207	1	206	0.995169	2.01284	0	0.5	0.995169	2	0	1	206	chr7:39570528-39570562
chr9	+	101990172	101990214	TEC	Gm37683	HAVANA	G9803	AACCCAAGGGCAATAGCTAATGATCTTGGAACTGCTGCCGTTA	48	0	0	0	NA	0	0.333333	0.958333	3	46	2	0	chr9:101990172-101990214
chr1	-	184627126	184627168	lincRNA_intron	Gm37800	HAVANA	G785	ACAACACACACACTCATACACATATACACATGCACACATACTC	25	1	2	0.08	-0.176091	0	0.5	0.92	4	21	2	2	chr1:184627126-184627168
chr4	+	12667257	12667298	TEC	Gm37985	HAVANA	G6666	TCTAGAATTTCTTTCATGTCTTATAGCCTTTTCTAATTGAGG	8	0	0	0	NA	1	1	1	1	8	0	0	chr4:12667257-12667298
chr3	+	65052683	65052725	sense_overlapping	Gm38048	HAVANA	G6073	GCTCACAGGTATAGCTTTCCATGTGTCCGATTATGCATGCTTT	24	1	1	0.0416667	0	0	0.5	0.958333	2	23	0	1	chr3:65052683-65052725
chr1	+	157984529	157984571	TEC	Gm38256	HAVANA	G285	TTGGAACAGAAATAAGTATTGGTGGGTTACCGAGGCAGTCACA	53	2	2	0.0377358	-0.30103	0	0.166667	0.90566	6	48	3	2	chr1:157984529-157984571
chr1	+	140000674	140000700	processed_pseudogene	Gm38266	HAVANA	G258	ACCACCTGAAGCAGCACTACATTGACC	222	0	0	0	NA	0	0.666667	0.995495	3	0	222	0	chr1:140000674-140000700
chr1	-	133660947	133660982	5'utr	Gm38394	ENSEMBL	G621	CTTACTTACCAACCTCTTCCCCCTCCCCCCACATCC	134	0	0	0	NA	0	0.461538	0.947761	13	89	45	0	chr1:133660947-133660982
chr1	-	135638710	135638732	lincRNA_intron	Gm38399	HAVANA	G635	CCTCATGCCCACCCTCCATCCCC	341	1	1	0.00293255	-1.04139	0	0.25	0.973607	12	330	10	1	chr1:135638710-135638732
chr17	+	39847015	39847088	lincRNA_exon	Gm42418	HAVANA	G4141	GTTGCTGCAGTTAAAAAGCTCGTAGTTGGATCTTGGGAGCGGGCGGGCGGTCCGCCGCGAGGCGAGTCACCGCC	64809	13	956	0.014751	-0.536474	0.646916	0.312964	0.974325	2422	60566	3287	956	chr17:39847015-39847088
chr17	+	39847168	39847278	lincRNA_exon	Gm42418	HAVANA	G4142	AAAAATTAGAGTGTTCAAAGCAGGCCCGAGCCGCCTGGATACCGCAGCTAGGAATAATGGAATAGGACCGCGGTTCTATTTTGTTGGTTTTCGGAACTGAGGCCATGATTA	55671	26	902	0.0162023	-0.516379	0.132798	0.327441	0.972661	2263	51808	2961	902	chr17:39847168-39847278
chr17	+	39847297	39847453	lincRNA_exon	Gm42418	HAVANA	G4143	ATTCGTATTGCGCCGCTAGAGGTGAAATTCTTGGACCGGCGCAAGACGGACCAGAGCGAAAGCATTTGCCAAGAATGTTTTCATTAATCAAGAACGAAAGTCGGAGTTTCGAAGACGATCAGATACCGTTGTAGTTCCAACCATAAACGATGCCGAC	14310	14	105	0.00733753	-0.960629	0.38826	0.271472	0.966806	652	13247	958	105	chr17:39847297-39847453
chr17	+	39847454	39848179	lincRNA_exon	Gm42418	HAVANA	G4144	TGGCAATGCGGCGGCGTTATTCCCATGACCCGCCGGGCAGCTTCCGGGAAACCAAAGTCTTTGGGTTCCGGGGGGAGTATGGTTGCAAAGCTGAAACTTAAAGGAATTGACGGAAGGGCACCACCAGGAGTGGAGCCTGCGGCTTAATTTGACTCAACACGGGAAACCTCACCCGGCCCGGACACGGACAGGATTGACAGATTGATAGCTCTTTCTCGATTCCGTGGGTGGTGGTGCATGGCCGTTCTTAGTTGGTGGAGCGATTTGTCTGGTTAATTCCGATAACGAACGAGACTCTGGCATGCTAACTAGTTACGCGACCCCCGAGCGGTCGGCGTCCCCCAACTTCTTAGAGGGACAAGTGGCGTTCAGCCACCCGAGATTGAGCAATAACAGGTC…	525318	145	100246	0.190829	0.166081	0.229729	0.316823	0.97973	15586	356684	68388	100246	chr17:39847454-39848179
chr17	+	39848199	39848224	lincRNA_exon	Gm42418	HAVANA	G4145	TTAACGGGAGACTGTGGAGGAGCGGC	406	3	266	0.655172	1.42488	0.0837438	0.368421	0.970443	19	131	9	266	chr17:39848199-39848224
chr17	+	39848331	39848351	lincRNA_exon	Gm42418	HAVANA	G4146	AAGGGGTGGGTGGGGTCGGTC	269	0	0	0	NA	0	0.6	0.992565	5	6	263	0	chr17:39848331-39848351
chr17	+	39848418	39848487	lincRNA_exon	Gm42418	HAVANA	G4147	CGCCACCCTACCGCGGCGGCGGCTGCTCGCGGGCGTCGTGCCTCTTTCCCGTCCGGCTCTTCCGTGTCTA	2118	8	1027	0.484891	0.397729	0.0708215	0.351351	0.988669	37	681	410	1027	chr17:39848418-39848487
chr17	+	39848538	39848580	lincRNA_exon	Gm42418	HAVANA	G4148	GTCGTCGGGGCGCGCGCTTTGCTCTCCCGGCACCCATCCCCGC	263	3	6	0.0228137	-0.335792	0	0.235294	0.95057	17	245	12	6	chr17:39848538-39848580
chr17	+	39848656	39848678	lincRNA_exon	Gm42418	HAVANA	G4149	CCCGTCCCGATGCCACGCTTTTC	369	2	2	0.00542005	-0.653213	0	0.142857	0.96748	14	359	8	2	chr17:39848656-39848678
chr3	+	41003090	41003121	TEC	Gm42436	HAVANA	G6028	CATTTTAAAATATTTTTAATCTACCCTCCTCT	144	1	2	0.0138889	-0.653213	0	0.2	0.944444	10	134	8	2	chr3:41003090-41003121
chr6	-	28213189	28213224	TEC	Gm42547	HAVANA	G8275	TCATGGCCACCCTCTCTCCTCCATTACAATTTATCC	433	1	432	0.997691	2.33445	0	0.625	0.993072	8	0	1	432	chr6:28213189-28213224
chr1	+	137906888	137906928	lincRNA_intron	Gm4258	HAVANA	G255	AACCAAACAAACAAACAAACAAACAAACAAAACCCTAAACT	16	0	0	0	NA	0	0.5	0.9375	2	15	1	0	chr1:137906888-137906928
chr3	-	41164404	41164423	lincRNA_intron	Gm42784	HAVANA	G6371	ATGAACACTTGGACACAGGG	380	0	0	0	NA	0	0.5	0.997368	2	1	379	0	chr3:41164404-41164423
chr14	-	54123356	54123393	antisense	Gm42877	HAVANA	G3068	CCAAATCCCCCAAATCCTACTTTTTAAATAGACAACCC	219	3	3	0.0136986	-0.60206	0	0.333333	0.96347	12	205	11	3	chr14:54123356-54123393
chr5	-	121540682	121540724	intron	Gm42878	ENSEMBL	G7858	AGTCGTGTAGACAAGTGTACGATTATAAAGCCTGCAGACTGCC	38	1	1	0.0263158	-0.60206	0	0.166667	0.868421	6	34	3	1	chr5:121540682-121540724
chr5	+	106361065	106361107	lincRNA_intron	Gm42914	HAVANA	G7456	GTCTTCACCTGTCCCTAGCTTGTTCCCTCTTCAACCTGTCTCT	186	0	0	0	NA	0	0.25	0.983871	4	0	186	0	chr5:106361065-106361107
chr5	+	126858167	126858209	lincRNA_intron	Gm42954	HAVANA	G7537	TGAAAGAGCTTCATTTAAACACAGACTCCTGCCTACTAAAGAT	67	1	1	0.0149254	-0.60206	0	0.166667	0.925373	6	63	3	1	chr5:126858167-126858209
chr5	+	56440714	56440756	transcribed_processed_pseudogene	Gm42977	HAVANA	G7353	CATTGACTGTCTGTCCCAGGCTGATTGCCAAGGAAGCATCTGT	34	1	1	0.0294118	-0.30103	0	0.333333	0.941176	3	32	1	1	chr5:56440714-56440756
chr6	-	3326213	3326240	TEC	Gm43196	HAVANA	G8245	ATTTTTAATCTACTCTACCAACTCACAA	121	0	0	0	NA	0	0.333333	0.983471	3	119	2	0	chr6:3326213-3326240
chr3	+	130876102	130876133	lincRNA_intron	Gm43351	HAVANA	G6257	TCATTTCTCCATCCCCCACAACCCACTCTTCA	153	1	1	0.00653595	-0.60206	0	0.3125	0.928105	16	149	3	1	chr3:130876102-130876133
chr5	-	150605693	150605712	lincRNA_intron	Gm43597	HAVANA	G7952	AATCTCTCTCGGGGCTTCCT	286	1	286	1	2.45637	0	1	1	1	0	0	286	chr5:150605693-150605712
chr6	+	15812716	15812738	TEC	Gm43924	HAVANA	G7988	ATTCTTTTTTTTTTTTTAATTCC	9	1	9	1	0.954243	0	1	1	1	0	0	9	chr6:15812716-15812738
chr6	+	55157728	55157774	lincRNA_intron	Gm43995	HAVANA	G8079	TGTCAGATTTATTAAATTGCCTGCTATCTCATGGTTGCTAAGCCTTT	30	2	2	0.0666667	0.30103	0.833333	0.5	0.933333	4	28	0	2	chr6:55157728-55157774
chr6	+	10920955	10920976	lincRNA_intron	Gm44004	HAVANA	G7980	GAGGTCGTGGGTTCGAGTCCCA	600	1	325	0.541667	0.0725507	0	0.166667	0.983333	12	1	274	325	chr6:10920955-10920976
chr6	+	84229797	84229839	lincRNA_intron	Gm44127	HAVANA	G8108	GGCATGGAAGTCTCTGCCGTTAGCACCTACTGGAGGCATGGCT	32	0	0	0	NA	0	0.25	0.90625	4	29	3	0	chr6:84229797-84229839
chr18	+	32496995	32497021	bidirectional_promoter_lncRNA	Gm44577	HAVANA	G4508	CTCTCCCTCTCTAAAGCAGGACACCCA	5	0	0	0	NA	0	1	1	1	0	5	0	chr18:32496995-32497021
chr7	-	18115104	18115123	antisense	Gm44613	HAVANA	G8793	CAGCTAGAGGAAGGTGGGGA	393	0	0	0	NA	0	0.333333	0.994911	3	1	392	0	chr7:18115104-18115123
chr8	+	8766636	8766679	lincRNA_intron	Gm44626	HAVANA	G9074	GTTTTTAGACTTTTTTTTCTACTTGAATTCAGCCTGAACCCATA	34	3	3	0.0882353	-0.221849	0	0.125	0.794118	8	27	4	3	chr8:8766636-8766679
chr7	+	38071476	38071517	lincRNA_intron	Gm44635	HAVANA	G8565	TCTCTCTCTCTCTCTCACACACACACACACACACACATCACT	26	1	26	1	1.41497	0	0.5	0.961538	2	0	0	26	chr7:38071476-38071517
chr7	-	39870088	39870130	lincRNA_intron	Gm44992	HAVANA	G8836	AGCATCAGATATTGGCATTTCCTAAGTATCTATTCATTACTTT	43	1	1	0.0232558	-0.778151	0	0.4	0.930233	5	37	5	1	chr7:39870088-39870130
chr7	-	39919255	39919297	lincRNA_intron	Gm44992	HAVANA	G8837	ATTGCATGTTTACATTTTATACCCGGCTCCCTTCATTATCCCA	50	1	1	0.02	-0.477121	0.02	0.2	0.92	5	47	2	1	chr7:39919255-39919297
chr7	+	121288851	121288870	lincRNA_intron	Gm45079	HAVANA	G8721	CTTCTCCCCCTCCTTCTTCC	6	0	0	0	NA	0	0.5	0.833333	2	6	0	0	chr7:121288851-121288870
chr6	-	117583770	117583789	lincRNA_intron	Gm45083	HAVANA	G8445	ATTATGGTAGAGAGAAGGTA	228	0	0	0	NA	0	0.333333	0.991228	3	0	228	0	chr6:117583770-117583789
chr7	-	44212761	44212803	unprocessed_pseudogene	Gm45134	HAVANA	G8848	CTCTCGACAGGAACTTTGTCATTCCTCAACCAAGTACAGTTGT	52	1	1	0.0192308	0	0	0.333333	0.961538	3	51	0	1	chr7:44212761-44212803
[truncated: 8,549 more rows]
