# Supplementary material for: The nucleolus is the site for inflammatory RNA decay during infection
Source: Nat Commun. 2022 Sep 3;13:5203. doi: 10.1038/s41467-022-32856-2 (PMC9440930; doi:10.1038/s41467-022-32856-2)
Supplement: Supplementary file 6 — Supplementary Data 3 [file 41467_2022_32856_MOESM6_ESM.xlsx]

## Sheet: #1 Reagents and antibodies
Antibody	Source	Catalog number	Application
Anti-nucleolin (NCL)	Santa Cruz Biotechnology	#sc-13057	IP (0.6 μg), WB (1:2000), IFA (1:200)
Anti-nucleolin (NCL)	Abcam	#ab22758	IP (0.4 μg), WB (1:2000), IFA (1:200)
Anti-phospho-NCL (Thr76)	Abcam	#ab168363	WB (1:1000)
Anti-Rrp6	Santa Cruz Biotechnology	#sc-374595	WB (1:1000), IFA (1:200)
Anti-Fibrillarin (FBL)	Abcam	#ab5821	RNA-FISH (1:200)
Anti-Fibrillarin (FBL)	Novus biologicals	#NB300-269	WB (1:1000), IFA (1:200)
Anti-β-actin	Santa Cruz Biotechnology	#sc-8432	WB (1:2000)
Anti-Tubulin	Applied Biological Materials	#G094	WB (1:3000)
Anti-PP2AC	Merck Millipore	#05-421	WB (1:2000)
Anti-Lamin A/C	Cell Signaling Technology	#2032	WB (1:1000)
Anti-H2AX	Abcam	#ab11175	WB (1:2000)
Anti-TDP-43	Bethyl	#A303-223A	WB (1:2000)
Anti-UBF	Santa Cruz Biotechnology	#sc-13125	IFA (1:200)
Anti-RNA Pol II Phosphorylation at serine 2 (anti-pS2)	Abcam	#ab5095	RNA-FISH (1:200)
Anti-FLAG	Applied Biological Materials	#G191	WB (1:1000), IFA (1:200)
Anti-Myc	Cell Signaling Technology	#9B11	WB (1:1000)
Anti-GFP	Roche	#11814460001	IP (0.6 μg)
Anti-GFP	Santa Cruz Biotechnology	#sc-9996	WB (1:2000)
Alexa Fluor 488-conjugated secondary antibody	Life Technologies	#A32731/A32723	IFA (1:200)
Alexa Fluor 568-conjugated secondary antibody	Life Technologies	#A-11011/A-11004	IFA (1:200)
Alexa Fluor 647-conjugated secondary antibody	Life Technologies	#A21245	RNA-FISH (1:200)
Anti-mouse/rabbit HRP-conjugated antibody	Thermo Fisher Scientific	#31430/31460	WB (1:5000~1:20000)
Reagent	Source	Catalog number	Notes
Lipopolysaccharide (LPS)	Sigma-Aldrich	#L8274	Escherichia coli, serotype 026:B6; experimental concentration (80 ng ml-1 for RAW macrophage, BMDM, BMDC, MEF, NIH3T3 ; 1 μg ml-1 for HeLa)
1826 CpG-DNA	TIB Molbiol		5’-TsCsCsAsTsgsAsCsgsTsTsCsCsTsgsAsCsgsTsT-3’; experimental concentration (1 μM)
Poly(I:C)	Invivogen	#tlrl-pic	Experimental concentration (100 μg ml-1)
Lipofectamine 3000	Invitrogen	#L3000001
Omicsfect	Omics Biotechnology	#CP2101
DAPI (4’, 6-diamidino-2-phenylindole)	Sigma-Aldrich	#D9542	Experimental concentration (1 μg ml-1)
Okadaic acid (OA)	A.G. Scientific, Inc	#O-1030	Experimental concentration (20 nM)
Actinomycin D (Act.D)	Sigma-Aldrich	#A9415	Experimental concentration (6 μg ml-1)
N-ethylmaleimide (NEM)	Sigma-Aldrich	#E3876	Experimental concentration (10 mM)
Etoposide	Sigma-Aldrich	#1383	Experimental concentration (10 μM)
ProLong™ Gold Antifade Mountant	Life Technologies	#P10144
In vivo-jetpei	Polyplus	#201-50G
Invivofectamine 3.0	Invitrogen	#IVF3005
Reverse transcriptase	Enzynomics	#RT001H
T4 Polynucleotide kinases	Thermo Fisher Scientific	#EK0031
Recombinant RNase inhibitor	TaKaRa	#2313B
RiboLock RNase Inhibitor	Invitrogen	#EO0382
ULTRAhyb buffer	Thermo Fisher Scientific	#AM8669
Bio-Rad Protein Assay Dye Reagent Concentrate	Bio-Rad	#5000006
WesternBright ECL kit	Advansta	#K-12045-D50
TRIzol reagent	Invitrogen	#15596026
Hybrid-R RNA-prep kit	GeneAll	#305-101
RNeasy Mini Kit	Qiagen	#74104
QIAquick nucleotide removal kit	Qiagen	#28306
Amersham Hybond -XL	Cytiva	#RPN203S
PVDF membrane - Immobilon-P	Millipore	#IPVH00010
PD MidiTrap G-25 column	Cytiva	#28918008
Protein A-Sepharose	Cytiva	#GE17-0780-01
Protein G-Sepharose	GenScript	#L00209
Glutathione (GSH) agarose beads	Elpis Biotech	#EBE-1041
TruSeq Stranded Total RNA Library Prep kit	Illumina	#20020597

## Sheet: #2 Cloning primers
	Forward primer	Reverse primer
Mouse NCL-GFP	5’-ATTCTCGAGGCCACCATGGTGAAGCTCGCAAAGGCTG-3’	5’-ATTGAATTCTATTCAAACTTCGTCTTCTTTCCTTGT-3’
NCL∆AS-GFP	5’-ATTCTCGAGGCCACCATGGCACCTGGAAAACGGAAGAAGGA-3’	5’-ATTAGATCTTTCAAACTTCGTCTTCTTTCCTTGTGG-3’
NCL-T76A-GFP	5’-AAAAGGCTGCAGTTCCCGCACCAGCTAAGAAAGCAG-3’	5’-CTGCTTTCTTAGCTGGTGCGGGAACTGCAGCCTTTT-3’
NCL-K296R-GFP	5’-AGAAGCCCCTGAAGCCAGGAAACAGAAAGTAGAA-3’	5’-CTTCTACTTTCTGTTTCCTGGCTTCAGGGGCTTCT-3’
FBL-GFP	5’-ATTCTCGAGGCCACCATGAAGCCAGGTTTCAGCCC-3’	5’-ATTGGATCCGTTCTTCACCTTGGGAGGTG-3’
Myc-Il1b Intron 5-3’UTR	5’-ATTCTCGAGGTAAGTAGGAGCATCTTGGTTTC-3’	5’-ATTGAATTCCAAAGCAATGTGCTGGTGCTT-3’
Myc-Il1b Exon 5-3’UTR	5’-ATTCTCGAGTGATATTCTCCATGAGCTTTGTAC-3’	5’-ATTGAATTCCAAAGCAATGTGCTGGTGCTT-3’
Myc-Il1b ∆C/U-rich	5’-CAAGTTCCAGCAGCCCTGAGAATATGTC-3’	5’-GGGCTGCTGGAACTTGAGGCCACATTCT-3’
Myc-Cox6a2	5’-ATTCTCGAGAACAGGTGATTGGCTCTGAGA-3’	5’-ATTGAATTCCAGATTTCAGTGCTGATCCAC-3’
Myc-SUMO-1	5’-ATCCTCGAGATGTCTGACCAGGAGGCAAAACCTT-3’	5’-ATCGTTAACCTAAACCGTCGAGTGACCCCC-3’
FLAG-UBC9	5’-ATCAGATCTATGTCGGGGATCGCCCTCAG-3’	5’-ATCCTCGAGTTATGAGGGGGCAAACTTCTTCGCT-3’
FLAG-Rrp43	5’-ATTAGATCTATGGCGGCTGGGTTCAAAA-3’	5’-ATTCTCGAGTCATTTGTGTCTCATGCTCTG-3’
FLAG-Rrp46	5’-ATTAGATCTATGGAGGGCGCAAAGCG-3’	5’-ATTGAATTCAGCTCTTCGAGTAGCG-3’
HA-Rrp6	5’-ATTGTTAACATGGCGCCTCCCAGTCC-3'	5’-ATTATCGATTATCTCTTTGGCCAGTTGTG-3'
GFP shRNA	5’-GATCCGCAAGCTGACCCTGAAGTTCCTCGAGGAACTTCAGGGTCAGCTTGCTTTTTTGGAAA-3’	5’-AGCTTTTCCAAAAAAGCAAGCTGACCCTGAAGTTCCTCGAGGAACTTCAGGGTCAGCTTGCG-3’
Ncl shRNA	5’-GATCCAAGAACACTTCTAGCCAAACTCGAGTTTGGCTAGAAGTGTTCTTGCTTTTTTGGAAA-3’	5’-AGCTTTTCCAAAAAAGCAAGAACACTTCTAGCCAAACTCGAGTTTGGCTAGAAGTGTTCTTG-3’
Ncl 3'UTR shRNA	5’-GATCCGCCTTCTAAGGACATTCCACTCGAGTGGAATGTCCTTAGAAGGCTTTTTTGGAAA-3’	5’-AGCTTTTCCAAAAAAGCCTTCTAAGGACATTCCACTCGAGTGGAATGTCCTTAGAAGGCG-3’
Pum3 shRNA	5’-GATCCGCATCAACCGAGGTGCCATTCGAAAATGGCACCTCGGTTGATGCTTTTTTGGAAA-3’	5’-AGCTTTTCCAAAAAAGCATCAACCGAGGTGCCATTTTCGAATGGCACCTCGGTTGATGCG-3’
Pno1 shRNA	5’-GATCCGCTGCTTCTAGGATAATTTACGAATAAATTATCCTAGAAGCAGCTTTTTTGGAAA-3’	5’-AGCTTTTCCAAAAAAGCTGCTTCTAGGATAATTTATTCGTAAATTATCCTAGAAGCAGCG-3’
Nol6 shRNA	5’-GATCCGGGAAATCTTACAGGACAACGAATTGTCCTGTAAGATTTCCCTTTTTTGGAAA-3’	5’-AGCTTTTCCAAAAAAGGGAAATCTTACAGGACAATTCGTTGTCCTGTAAGATTTCCCG-3’
Npm1 shRNA	5’-GATCCGCAGAAGCAATGAACTATGAACTCGAGTTCATAGTTCATTGCTTCTGCGCTTTTTTGGAAA-3’	5’-AGCTTTTCCAAAAAAGCGCAGAAGCAATGAACTATGAACTCGAGTTCATAGTTCATTGCTTCTGCG-3’
Rrp6 shRNA	5’-GATCCGGAGCCTCAAGGCATCATACTCGAGTATGATGCCTTGAGGCTCCTTTTTTGGAAA-3’	5’-AGCTTTTCCAAAAAAGGAGCCTCAAGGCATCATACTCGAGTATGATGCCTTGAGGCTCCG-3’
Rrp43 shRNA	5’-GATCCGGTCATTTGTGGCGTTAAACTCGAGTTTAACGCCACAAATGACCGCTTTTTTGGAAA-3’	5’-AGCTTTTCCAAAAAAGCGGTCATTTGTGGCGTTAAACTCGAGTTTAACGCCACAAATGACCG-3’
Rrp46 shRNA	5’-GATCCGCAAAGAAATCTTCAACAACTCGAGTTGTTGAAGATTTCTTTGCGCTTTTTTGGAAA-3’	5’-AGCTTTTCCAAAAAAGCGCAAAGAAATCTTCAACAACTCGAGTTGTTGAAGATTTCTTTGCG-3’
Ppp2cb shRNA	5’-GATCCGTAAGCAGCTGAACGAGAACCACGAATGGTTCTCGTTCAGCTGCTTATTTTTTGGAAA-3’	5’-AGCTTTTCCAAAAAATAAGCAGCTGAACGAGAACCATTCGTGGTTCTCGTTCAGCTGCTTACG-3’

## Sheet: #3 RT-PCR, qPCR, RIP primers
Name	Application	Size of product (mRNA/pre-mRNA)	Forward primer (Target region)	Reverse primer (Target region)
Il1b pre-mRNA	qPCR	259bp	5’-CCT TTT AGG AGC ACA GCT TT-3’ (Intron 4)	5’-GTG TGA ACC CAG AAT GAG C-3’ (Intron 4)
Il1b intron-exon primer	qPCR	248bp	5’-CTG TGG CAG CTA CCT GTG TCT T-3’ (Exon 3)	5'-CAG CTC AAG ATA GAA CTG ATT TG-3' (Intron 3)
Il6 pre-mRNA	qPCR & RIP-assay	393bp	5’-CTA TGA CAG CCA TAC ATA GTC ACC-3’ (Intron 4)	5’-CTT AGT TCC CTT CCT AGA CCT CC-3’ (Intron 4)
Il6 intron-exon primer	qPCR	307bp	5'-GTA AGT GAA GGC AGT TCC TTG CC-3' (Intron 1)	5'-AAG CCT CCG ACT TGT GAA GTG GT-3' (Exon 2)
Cxcl2 pre-mRNA	qPCR	214bp	5’-GAT AGA AGG GTA CGA CTA GC-3’ (Intron 3)	5’-TTA GAG GCT CAC CTT GAC CA-3’ (Intron 3)
Ccl2 pre-mRNA	qPCR	224bp	5’-AGG AGC ATA AAG AAG GAA GGA-3’ (Intron 1)	5’-GCT CGG ATC TTG GAT CTC-3’ (Intron 1)
Ccl4 pre-mRNA	qPCR	233bp	5’-CCA AAG AAC AGT GAG GTC AT-3’ (Intron 2)	5’-GAA AAC AAC AGG CTT GAT AAT C-3’ (Intron 2)
Ccl5 pre-mRNA	qPCR	198bp	5’-GCT CAA TGC TGG GTT CCA AA-3’ (Intron 2)	5’-GGG GCA GCG TTT GGT GTA-3’ (Intron 2)
Cox6a2 pre-mRNA	qPCR	162bp	5’ CCA GGC CTG ACT CTG ATT TA 3’	5’ GTG GGG TGT GAG TAG ATT CA 3’
Gapdh pre-mRNA	qPCR	187bp	5’ TTC AGA CCC ATC CCG TAA TC 3’	5’ GGC CAG TTA CCC TAA AGG AA 3’
Il1b mRNA	qPCR & RT-PCR	163/709bp	5’-CTG TGG CAG CTA CCT GTG TCT T-3’ (Exon 3)	5’-GCC TGT AGT GCA GTT GTC TAA TGG-3’ (Exon 4)
Il6 mRNA	qPCR	113bp	5’-GTC CTT CAG AGA GAT ACA GAA ACT-3’ (Exon 4)	5’-AGC TTA TCT GTT AGG AGA GCA TTG-3’ (Exon 4)
Cxcl2 mRNA	qPCR	211bp	5'- CAG TGA ACT GCG CTG TCA AT -3' (Exon 2)	5'- TCA GTT AGC CTT GCC TTT GTT -3' (Exon 3~4)
Ccl2 mRNA	qPCR	228bp	5’-ATG CAG GTC CCT GTC ATG C-3’ (Exon 1)	5’-AGC ACA GAC CTC TCT CTT GA-3’ (Exon 3)
Ccl4 mRNA	qPCR	312bp	5’-ATG AAG CTC TGC GTG TCT G-3’ (Exon 1)	5’-TCA GTT CAA CTC CAA GTC ACT-3’ (Exon 3)
Ccl5 mRNA	qPCR	207bp	5’-TCA CCA TAT GGC TCG GAC A -3’ (Exon 1~2)	5’-CTA GCT CAT CTC CAA ATA GTT G-3’ (Exon 3)
Gapdh mRNA	qPCR	97bp	5’-ATG GTG AAG GTC GGT GTG AAC-3’ (Exon 1)	5’-CGT TGA TGG CAA CAA TCT CCA C-3’ (Exon 2)
Il6 mRNA	RT-PCR	167/332bp	5’-ACC GCT ATG AAG TTC CTC TCT GCA-3’ (Exon 1)	5’-AAG CCT CCG ACT TGT GAA GTG GT-3’ (Exon 2)
Cxcl2 mRNA	RT-PCR	189/306bp	5’-CAG TGA ACT GCG CTG TCA AT-3’ (Exon 2)	5’- CAG TAT CTT TTG GAT GAT TTT CTG-3’ (Exon 3)
Ccl2 mRNA	RT-PCR	208/533bp	5’-ATG CAG TTA ACG CCC CAC T-3’ (Exon 2)	5’-ATT TGG TTC CGA TCC AGG TTT-3’ (Exon 3)
Gapdh mRNA	RT-PCR	376bp	5’-CCT GGC CAA GGT CAT CCA TG-3’ (Exon 3)	5’-GCA GGA GAC AAC CTG GTC T-3’ (Exon 5)
Il1b pre-mRNA	RIP-assay	355bp	5’-CTC ACC GAA GAC TCT GCC TTT ACT-3’ (Intron 5)	5’-TGA AGC TTT TGT TAG GAA TGT CAC AGG TG-3’ (Intron 5)
Myc sequence	qPCR & RIP-qPCR		5’-ATG GAG CAA AAG CTC ATT TCT G-3’
Myc-Il1b (Intron 5-3’ UTR)	qPCR	101bp	5’-ATG GAG CAA AAG CTC ATT TCT G-3’	5’-AAA CAC AGG GAC CCA GTA G-3’ (Intron 5)
Myc-Il1b (Exon 5-3’ UTR)	qPCR & RIP-qPCR	195bp	5’-ATG GAG CAA AAG CTC ATT TCT G-3’	5’-TCT CTA CTG ATG GAC TCA CC-3’ (Intron 6)
Myc-Cox6a2	qPCR	240bp	5’-ATG GAG CAA AAG CTC ATT TCT G-3’	5’-GGC TAC TAA ATC AGA GTC AGG-3’ (Intron 1)
Ncl mRNA	qPCR	357bp	5’-TCC TGC TGC TCC TGC CTC AGA -3’	5’-GCC TTC TAC TTT CTG TTT CTT GGC TTC-3’
Pum3 mRNA	qPCR	222bp	5’-GTA CTC TCA CTT GGT TCT CC-3’	5’-TTG CTG TGC GCG TTG CCA T-3’
Pno1 mRNA	qPCR	223bp	5’-GAT GAC CTC TTC CTA GAG TC-3’	5’-GGA TGA GGT TGC AAA TAG CTG-3’
Nol6 mRNA	qPCR	199bp	5’-CTA GAG AAG CAG CTG ATG GA-3’	5’-GGA CAG GCA TCA GAG ACG A-3’
Npm1 mRNA	qPCR	229bp	5’-GTA GAG GAA GAT GCA GAG TC-3’	5’-CAG ATT TCT TCA CTG GGA C-3’
Rrp6 mRNA	qPCR	225bp	5’-GGG AAA GAC TTC AGT CCC TA-3’	5’-TAT CTC TTT GGC CAG TTG TG-3’
Rrp43 mRNA	qPCR	843bp	5’-ATG GCG GCT GGG TTC AAA A-3’	5’-TCA TTT GTG TCT CAT GCT CTG-3’
Rrp46 mRNA	qPCR	708bp	5’-ATG GAG GGC GCA AAG CG-3’	5’-TCA GCT CTT CGA GTA GCG-3’
47S rRNA	qPCR	170bp	5’ TCC AAG TGT TCA TGC CAC GT 3’	5’ GAT CTA AGA GTG AGC AAC GAC 3’
28S rRNA	qPCR	172bp	5’ CAG AAT TCA CCA AGC GTT GG 3’	5’ CAG CCA AGC ACA TAC ACC AA 3’
18S rRNA	qPCR	208bp	5’ CGG ACA GGA TTG ACA GAT TG 3’	5’ TAT TGC TCA ATC TCG GGT GG 3’

## Sheet: #4 RNA-FISH probes
Name	Target probes (5'-3')			Name	Target probes (5'-3')
Il6 intron	CAAGGAACTGCCTTCACTTA	CATTTATAGCACTGGTTGGT	CACTACTTAGGAGCCTGAAT	Il1b intron	AAGCAGAGTGCTGGATATGT	GAAACACCACATTAAGGCCT	CATCTACATTTCAGCCTCAA
	TCTCACAGTCTCAATAGCTC	TTTAGCTCCTGATGGACATA	AGACTAACTGGAAGGCTTGC		CTGATAGCCACTGAAGGAGA	TATGTCACCACTTTTCTGTT	TGGGAAGGATATCAGCACGA
	AGTGAGCAGATAGCACAGTT	ACACCTCAAAGCCAAGATGA	TCTCTTAGTGTGGTAGCATG		GTCAGTCTTTAAGCTAGGTT	TTCCCATACATTCTTTTTCT	ACTGCTGCTGTTAGCTCTTG
	GGTCTTCATCAGTTTCACAG	CTTTCCTCATGACGTTTACA	TCCATTCAGACTCTGTTGAG		CTGTAGTGACAGCACCTAAG	CCTGGCATTCTCTATAGTAA	TGGCTCCAAAAAAGAGACCC
	AGAGAATGAATGGACGCCCA	CCTGATGTAGACTATCTCAC	ACAAATGTGTTCCTTCGTGG		TTCTTACCATTGCATCTGTA	AGAATTTAATTGGCCTACCC	GAGAAGTACAGTTTGGTCGC
	AGATCCCAGCAGAGAATTTC	TTGTTCTTGTCTGACTTGTC	ACTGGAAAACAGAAGCTCCC		GTCTAGAAGCAGATTCTGGG	TCAAGTCATCAGACCAGAGG	CTGTTAAGCTCTAAGGGCTA
	CAGTCTAGTCTGACCTTTAG	CAGTGGGAATCCACTTCTGA	GCATCCATGCTAACATACTG		CAGACAGACTTCCATTGTTC	CTCTCAGTCCTCATTAAGTA	ACAGTAGCAAGGTCAGTAGG
	CAACCTCCACTCAAAACCAG	CAAGTAGAGAGAGGCACCAC	CACCATCTTATTTGTCTGTT		GTCAAGTGATAGCTCCTTAT	GCGTTGAGTTCTAAGAGGTG	GCTCAAGCATTAGACGTGAC
	CCCACTGTGAATTTTCTAGA	CTGACCTCCTGAATTATCTG	ACTAGAGAGTAAGCGTCCAG		TCACAAAATAGCCTGGGAGC	GGCAAGTCAATGGTTGAGTT	GGGTCAAGGGAACAGCAATG
	ATGAGGGAAAAGGAATCCCC	GCTGTTCAGTATCTTCTACA	CTAACCTTACTGTTCTGTCT		GAAGGTCATGCTCTCTAGAT	TTGCATGAAACGATGCCAGT	CTTCTCTACTGATGGACTCA
	TGGTCCTTGTAGACTTCAAG	ACTGCATGAGAGATGGGGAA	TCCAAGCTTACTCGAGAGAG		CTGTCTATGATCACACAGCA	CATTCACTAGGGACTAGCAG	AGTGAGGTTTATGTGCACTT
	CCTCTTATACATTTGTCTCA	AACTGTTGTTCAGACTCTCT	TGAGACGAGCTAAGTCCATC		TGGCCAGCACTTAAAACACT	GTGAGATAAGCTGCAGTGTT	CCTGACATGACAACAGCATC
	TACTCTCCTAAGTATTTCCT	GCTGTCATAGTTTTCATACC	TAATCCTCCATATCTACCAT		CTCTTCATGAGAGCAAGTCT	AGAGCAGATGTTGTTTAGGC	CTTTCACTGCATTCTCCAAA
	CCAAGTCATGCTCTTTCATA	ATGTCACTTGCCAAGGATTA	GGGTCATAAACAAGCAGCTG		ATTAGAGCGTTCTCAGTCAT	CAGGAGGCCAGAAAGGGAAA	AATCCTACCATATGGGTGAG
	CTCTTACAACAAGCACCACT	TTTAGCTTTTGGCTACTTCT	CCTGACTGGGACTGTACAAA		ACCCAAGGCTGAACTAACTA	ATGACCATAGTGTTCCATTT	ACCACGGTAGACATATTCTC
	CAGGTATCACGTGCAAGAGA	TGGCTAATGGTAGCCAGAAG	ATCCAAGTGGTATTGGATGT		AGTTTCTGTCCAGAGTAGAG	GGCTGGAAAAATGGTCCTTT	TGTGCATGTTGCATGTATGA
Cxcl2 intron	GGTGTAAGCACAAATCGCGA	CAATACCTATTGCTTTTTCA	AAATGGTTGCTGTTAGTGGG	Ccl2 intron	AAATGGGGTGATATGCTGGG	GAGTATCTCTGATCCCAACC	CAGACTCAGTTATTTGCAGC
	ATTTTCAGAAATCGGGTGCC	TGACTTCGCGTACGTTGTAA	GAAACATCAGCCTCGAATCC		TCACAATCCACGACAATTCA	CCTGAGAAGATTACCTGAGT	CAATACATCAGATCTGGGAT
	GTTAACCTTGATTTTCCCTG	CAGCTTGAACCTTTCCAAAT	AGGAGAAGACACTGGGTCAG		ATCTTGTAATTGGGTTGGCT	TTTGGGGGAGTTAGAAGTCA	GCAGGATGGGATATAAATGC
	TTCAAACTGATGCTCACAGG	AGCTGGCGTTACAATTGTAC	CTATCCAGGGAGACACTCAC		TTCTAGTTGCTTTCCAGAAG	CTATGTGACTCTGGGGACTG	ACGGGGAGAAGGCAGTTTCA
	TAGTCGTACCCTTCTATCAA	TCTGGGCGCTTTGAAACTAG	GTTTCTTTAGGGTGAGCATG		GGTGTGATTCCAAATTTAGA	GGTAGAGGGATGCCATTAAA	GGAAAGATGCTTCTGACCTT
	CGTGTGTAGATGAAAGGAGC	CTGGACTTTCCAGCAATAAA	GTGGGGATCATTATAAGGCA		TCTGTTTGATCACCCAGGTT	AAAGTAGGCTCACAGTCTTG	AAGTATATGAGGACCATCCC
	CCATCCATTAAGGAAGGACT	AAGGGACCTGCTACCTATTG	CCTTGACCAAAACCAAGAGT		AAAAAGGCACCAACCCAAGC	GACTCAAAGTGACCTGCTTC	TGGATCTGAGTGTGTGACTG
	ATTCTTAGGGACACACAGCG	ACGAAACCATCTCTAGCCTC	TCAAGCCTCTCACTGGAAAC		AGCTTGTGGAGTAGAAAGGG	GGGGAGGGCAGGTAGAAAAA	AATGCTGTTGAGAACTGCCT
	GCTAGTTGGTTCTATCTACT	GACCTTGGTTTACTCTCCAA	CGAGAGCCTACACCTGAATT		CCTGCAGGTTTTCTAAGATA	ATACATGGAGGGGCTGTGTA	TGAACAGCAGCCATAGAGAC
	ATAACAGGCTTTACACCAGC	CTTCTTTTGACTTCATCCTG	CTGAACTCAGTCAGGATAAG		TAGATGAAGTTCAGTCTGGT
	AGGGCAGGGGTAAAGTATTG	TATCTTAAAGGCGGGTTGCA	TAGACTTTACAGCCCACAGA	Hmga1 intron	ACACATGCGCAAAGAGTCAG	AAGACAACCTGCTGAGGACA	AACACCTAGCTAGCAGTGTC
47S pre-rRNA (specific nucleolar RNA marker)	ATAGGGAAAGGACAGCGTGT	GACACGCAGCAAAGTCACAG	GAAATAAGGTGGCCCTCAAC		GCAGTAAGCATACACAGGGA	CATCACCCATCAGATTTTCC	AAACAGTTAGGTGCCCTGAC
	TTTATAGTGTCCTTTAGTGT	CCTCGGGGAAATCGGGAAAA	AAAAGAGCGGAGGTTCGGGA		TTTCTGATTCTCCCACTTTT	TGGAGACATCGGCTAAGTTC	AACTGTCACTCAAGCAAGGG
	GCCTTAAATCGAAAGGGTCT	GGACAGGTGTGACAACGACA	GTGGAAGAAAGACCGGGAAG		AAACCGTGTACCACCAGTCG	ACAGGTCTGCAGGAACCTTG	CATGGAGACTCCAAACTTGC
	AGAATAGGCTGGACAAGCAA	ACGGGCAGACACAGAACAAG	GAAATGCACTCGGGAGGCAT		CCCGAAGGCAACTGAACAAG	AAAACCCTCTCCACAACCAG	AGAAGACGCAGCAGGCACAC
	ACAGACCCAAGCCAGTAAAA	GGGGCAAGACAGTTACTGAT	AGGAGTGAAGTACTCGGGAC		CAAGCAGACATCTACACAGC	CAGGACCGCAAACTTTCATC	TAGGTCACCCCAACTTAGAG
	GAAAGCAGGAAGCGTGGCTC	GATAGGAATGTCTTACACGC	GAACACTTGGACACCACAGA		GGCCTAAGTAGGTGGGTAAG	CTTCCCACTCCTGATCAATC	CTTTTCCCAGACCTGAGAAG
	AAGCACACGCAAGCAGCAAG	CGCGCAATCGGGAGAAACAA	AAAAAGTGCACTCGGGAGGC		CAATGTCTACTACAGAGCCA	GGCCTGAGTAAAATGCGTTG	TTGGGATGAACGAGGGTGAC
	AGAACACAACGAGCGACTGC				ATTGTGAAGACAGACAGGCC	TTTGCATAGGAAATCCCTCT	CATGAACAAACCCTTCGTGT
					CTGATGCCACCATGACTCTG	GAGGAAGGTAACCCTGAACT	ATGAATGACCTTGTCTTGGG
					ACTCAGAGGATATGAGTCGT	CTGGAGACAAGGGATCTCTG	TTAAGGAAGGGGTGGCTCAG
					CAAGTCCAGCTGATGATGAC	GTGAGTACCTGATATCAGGA	TCACTGGGCGGGAATGTTAG
					ACCCAGCAAACACAACAAGC	AATAAGGTCCCATAGGGCTT	CAGGGCTGGTTCTAAGAAGG
					CACTCTGGGGCATCCTTAAC	GGACACAGGACACTTTGAGG	AAGAATGGGAGAGCCATGGG
					TGCTCAGACATTCAACATGC	GGGTCCTAGTAACAGTAATA	TGAGTGTGTGGGTGACTCAG
					TATGTGACATGTTTCACGCA	AAACAAGGCTGCATGGTACC	CTGCAAAAGGGGGATGAGTC

## Sheet: #5 Northern blot probes
Name	Target sequences
Il6 pre-mRNA	5’-CCTGACATTTTAGCTTTTGGCTACTTCTCTGCATTAGAACTCTGGTTAC-3’
Il1b pre-mRNA	5’-TTAAGGCCTAAACACAGTTGCCTTGAGGCATGATAACAGTTTCAAAGCT-3’
Il6 mRNA	5’-TGACCACAGTGAGGAATGTCCACAAACTGATATGCTTAGGCATAACGCA-3’
Il1b mRNA	5’-CTCCTTAACATGCCCTGGGGAAGGCATTAGAAACAGTCCAGCCCATACT-3
18S rRNA	5’-ACGCTGAGCCAGTCAGTGTAGCGCGCGTGCAGCCCCGGACATCTAAGGG-3’

## Sheet: #6 RNA EMSA probes
Name	Probe sequences
NRE (NCL recognition element)	5’-CCGAAAUCCCGAAGUAGG-3’
Il6-[C/U]20	5’-CUAGACUGUGUUCUCUCUUUCUCACCUCUUUGCUGGUUUUGAGUGGAG-3’
Il1b-[C/U]21	5’-CCUCAAGUUCCACAACCUCUUUUUCAUUCUCUUCUCCAGCAGCCCUGA-3’
Il1b-[C/U]17	5’-CCUCAAGUUCCACAACCUCUUUUAAAAACUCUUCUCCAGCAGCCCUGA-3’
Il1b-[C/U]13	5’-CCUCAAGUUCCACAACCUCUUAAAAAAAAACUUCUCCAGCAGCCCUGA-3’

## Sheet: #7 siRNA
Name	Sense sequences	Antisense sequences
Control siRNA	5′-UAAGGCUAUGAAGAGAUAC-3′	5'-GUAUCUCUUCAUAGCCUUA-3'
Ncl siRNA	5’-CAAGAACACUUCUAGCCAA-3’	5’-UUGGCUAGAAGUGUUCUUG-3’
