# Supplementary material for: The nucleolus is the site for inflammatory RNA decay during infection
Source: Nat Commun. 2022 Sep 3;13:5203. doi: 10.1038/s41467-022-32856-2 (PMC9440930; doi:10.1038/s41467-022-32856-2)
Supplement: Supplementary file 9 — Source Data [file 41467_2022_32856_MOESM9_ESM.zip]

Archive with 2 entries (2 files):
- Source data for graphs.xlsx
- Source data for uncropped gels.pdf
