# Supplementary material for: The nucleolus is the site for inflammatory RNA decay during infection
Source: Nat Commun. 2022 Sep 3;13:5203. doi: 10.1038/s41467-022-32856-2 (PMC9440930; doi:10.1038/s41467-022-32856-2)
Supplement: Supplementary file 9 — Source Data [file 41467_2022_32856_MOESM9_ESM.zip › Source data for graphs.xlsx]

## Sheet: Fig. 1
	Fig. 1b
	LPS (h)	0	15	Nucleolar area (mm3)
	1 nucleolus	46.5116	79.4118	LPS 0 h						LPS 15 h
		41.3793	81.25	0.451333	1.87	3.636	5.806	9.336	13.594	2.41867	10.4613	15.5493	18.8587	23.512	26.1547	28.536
		42.1053	80	0.634	1.896	3.71333	6.12	10.384	13.712	4.414	10.592	15.64	21.3947	23.9067	26.3387	28.536
	≥ 2 nucleoli	53.4884	20.5882	0.693333	1.902	4.12	6.656	10.77	14.006	4.552	11.298	16.418	21.472	24.01	26.56	28.56
		58.6207	18.75	1.19	1.92267	4.28933	6.78667	10.966	14.556	4.852	11.574	17.2373	21.6027	24.3493	27.2533	29.0633
		57.8947	20	1.236	2.864	4.512	7.14	11.652	14.594	6.512	11.632	17.458	22.5467	24.664	27.5267	29.3267
	P-value		2.62293e-05	1.668	3.13867	4.64267	7.748	13.026	14.654	6.65	12.202	17.478	22.808	24.794	27.64	30.4693
				1.77867	3.16533	4.8	8.788	13.32	15.1173	7.65	12.79	18.4667	22.97	24.848	27.6987	30.7333
				1.85733	3.51733	5.57067	8.808	13.438	15.262	8.102	12.8027	18.752	23.2267	25.344	27.88	30.9947
				15.928	16.216	18.1253	19.066	20.5307	21.284	9.336	15.0907	18.832	23.2507	25.814	28.0833	31.1493
										32.4053	33.3733	34.1	34.6233	34.656	36.9307	40.134
										42.6333	42.7633	43.7433	56.0033
				P-value <0.0001
	Fig. 1c				Fig. 1d						Fig. 1e				Fig. 1f
		LPS 0 h	LPS 12 h	Recovery	BMDM			BMDC				No stimulus	Poly(I:C)	CpG-DNA	E. coli (h)	0	15
	1 nucleolus	36.3636	73.8095	52.1739	LPS (h)	0	15	LPS (h)	0	15	1 nucleolus	38.806	81.1688	82	1 nucleolus	54.9763	82.8326
		43.3333	70.9677	50.4348	≤ 2 nucleoli	18.75	39.6552	≤ 2 nucleoli	40	87.0968		40.2062	80.8	83.8701		53.617	79.0698
		41.0526	73.2673	49.5		15.7895	43.4783		45.4545	80.7692		43.2432	80	78.9474		56.6845	85.034
	≥ 2 nucleoli	63.6364	26.1905	47.8261		23.0769	45.8333		34.7826	77.2727	≥ 2 nucleoli	61.194	18.8312	18	≥ 2 nucleoli	45.0237	17.1674
		56.6667	29.0323	49.5652	≥ 3 nucleoli	81.25	60.3448	≥ 3 nucleoli	60	12.9032		59.7938	19.2	16.1299		46.383	20.9302
		58.9474	26.7327	50.5		84.2105	56.5217		54.5455	19.2308		56.7568	20	21.0526		43.3155	14.966
	P-value			4.75364e-05		76.9231	54.1667		65.2174	22.7273	P-value		7.90021e-06	3.02121e-05	P-value		0.000154127
					P-value		0.00102227	P-value		0.000588904

## Sheet: Fig. 3
	Fig. 3b - dot plot							Fig. 3c
	Pre-mRNA probe	Hmga1	Il1b	Il6	Ccl2	Cxcl2			Myc-Cox6a2		Myc-Il1b
	Distance from foci to NL center (mm)	1.517	3.723	2.389	3.59	1.392		LPS (h)	0	6	0	6
		4.166	3.584	2.42	3.5	1.814			0.443359	0.397213	0.376865	0.580337
		1.731	3.568	1.668	0.722	1.949			0.371067	0.425655	0.319856	0.54377
		2.851	3.412	3.738	2.2	3.076			0.399417	0.382293	0.405418	0.537252
		3.366	3.4	1.781	2.02	1.038		P-value		0.911933		0.00282459
		1.407	3.243	1.495	1.31	2.939
		2.722	3.076	1.551	1.7	3.714		Fig. 3e
		3.83	3	2.237	2.34	2.07			pre-mRNA						mRNA
		2.163	2.994	2.4	4.579	3.434			Il1b	Il6	Cxcl2	Ccl2	Ccl4	Ccl5	Il1b	Il6	Cxcl2	Ccl2	Ccl4	Ccl5	Npm1
		3.016	2.964	1.643	2.769	1.386		Con	1.09743	0.872266	1.09198	1.01666	1.03237	0.987558	1.06378	1.04267	1.11073	1.01255	1.00693	0.994443	1.1153
		1.521	2.88	4.211	1.661	1.813			0.966567	0.944313	0.959803	0.821022	0.989911	0.98273	0.975698	0.928192	0.954205	0.912241	0.938857	1.08944	0.887964
		3.047	2.836	0.516	0	3.926			0.94274	1.21405	0.954125	1.19803	0.978518	1.03039	0.96346	1.03327	0.943522	1.08261	1.0578	0.923031	1.00974
		2.757	2.829	1.6	0.1	2.78		Npm1 k/d	3.75382	4.99791	2.63361	2.089	2.64971	3.11662	2.06661	3.14355	1.33127	1.06378	2.05059	2.22289	0.0956936
		2.954	2.73	1.346	2.286	1.41			3.89607	4.657	2.80298	2.16014	2.50683	3.01591	1.99473	2.69339	1.26621	1.22228	1.80458	2.26828	0.0832205
		2.114	2.667	3.45	2.57	2.21			3.42654	4.27204	2.38787	1.85184	2.64981	2.89209	1.87666	3.27438	1.36716	1.04756	1.93815	2.23835	0.0825691
		1.439	2.6	0.1	2.572	2.39		Etoposide	2.58792	3.67971	1.75093	3.24551	1.69145	2.54566	2.16653	1.96856	1.27582	2.10172	1.84892	2.17624	1.15677
		2.879	2.559	1.68	0.278	1.892			3.11368	2.80145	1.77598	3.29753	1.69339	2.68743	2.08389	1.9269	1.19374	1.91	1.72067	2.0957	1.10313
		2.296	2.55	1.561	1.131	1.69			3.0985	3.20633	1.89893	3.21655	1.96261	2.83678	2.19676	1.86293	1.27023	2.03611	1.9412	1.9463	0.985258
		2.061	2.537	2.087	2.4	1.739		P-value (Npm1 k/d)	5.25878e-05	0.000100658	0.000236702	0.00204606	5.83285e-06	7.24036e-06	0.000105188	0.000346453	0.00662905	0.218201	0.000298223	1.5655e-05	0.000153832
		3.031	2.465	1.472	0.661	2.026		P-value (Etoposide)	0.000421809	0.00126862	0.000230682	3.60318e-05	0.00102963	3.84943e-05	1.55919e-05	4.35027e-05	0.0154641	0.000172602	0.000325748	0.00020677	0.403689
		3.79	2.431	1.208	1.829	3.065
		3.117	2.362	4.48	1.291	2.15		Fig. 3f
		3.535	2.342	0.417	0.819	2.97			Il1b				Il6				Cxcl2
		3.663	2.315	0.235	3.273	1.19		Act.D (min)	0	30	60	Act.D (min)	0	30	60	Act.D (min)	0	30	60
		3.743	2.244	1.409	1.09	1.067		NP	1.09334	0.498194	0.117856	NP	1.02287	0.597568	0.328046	NP	1.05996	0.276105	0.225093
		3.253	2.243	1.898	2.285	0.377			0.899481	0.490132	0.127202		1.02148	0.712553	0.2928		0.854574	0.320501	0.229253
		2.988	2.2	0.64	1.663	0.677			1.01684	0.545434	0.114468		0.957083	0.549633	0.293476		1.10398	0.277713	0.240883
		3.407	2.18	3.055	2.06	1.303		NL	0.962056	0.0130416	0.010184	NL	0.992195	0.0501941	0.0218041	NL	1.00951	0.0274719	0.0171898
		2.387	2.15	1.142	2.766	3.183			1.03781	0.0141667	0.00877659		1.08515	0.0470844	0.0234643		0.963884	0.024315	0.0162307
		2.781	2.064	1.425	3.41	2.894			1.00158	0.0137337	0.00852186		0.928783	0.0484094	0.0130755		1.0277	0.0224222	0.0198276
		2.241	2	3.36	3.052	1.214		P-value		8.59781e-06	8.64817e-06	P-value		0.000293504	1.90207e-05	P-value		5.30047e-05	1.57271e-06
		3.27	1.887	1.352	2.9	2.715			Ccl2				Ccl4				Ccl5
		2.363	1.861	2.045	0.978	2.336		Act.D (min)	0	30	60	Act.D (min)	0	30	60	Act.D (min)	0	30	60
		2.746	1.851	3.09	1.09	2.166		NP	1.04046	0.799619	0.132468	NP	0.951941	0.0302671	0.0188053	NP	1.11145	0.128471	0.0811429
		1.776	1.851	1.985	0.789	3.031			1.0491	0.728365	0.107538		1.04256	0.0280483	0.0179897		0.953023	0.136581	0.0614163
		1.91	1.749	1.328	4.325	1.274			0.916124	0.66394	0.11477		1.0076	0.027212	0.016112		0.944079	0.15099	0.0711673
		2.981	1.71	2.61	3.575	2.33		NL	1.06551	0.06427	0.123651	NL	1.01931	0.00728058	0.00461077	NL	1.06958	0.0274588	0.00668727
		2.918	1.688	1.11	3.274	0.685			0.914069	0.0587605	0.156645		0.985519	0.00692348	0.00413598		1.02226	0.0278953	0.00644095
		2.367	1.676	0.804	0.665	2.43			1.02674	0.0545055	0.13665		0.995475	0.00664645	0.00391881		0.914587	0.0239057	0.00716044
		1.626	1.67		2.483	2.3		P-value		6.87308e-05	0.16249	P-value		2.05055e-05	8.29934e-05	P-value		7.45737e-05	0.000347751
		2.76	1.5		2.953
		2.726	1.41
		1.412	1.17
		3.565	1.07
		1.024	0.932
		2.663	0.804
		1.935	0.68
		2.02	0.01
		1.927	0
		2.52	0.1
		3.266	0.2
		3.234	0
		2.089
		1.935
		2.929
		4.312
		1.792
		2.201
		2.76
		1.498
		3.111
		2.273
		3.67
		3.101
		2.084
		2.648
		2.669
		2.336
		2.241
		2.721
		2.27
		1.62
		1.51
		3.753
		3.001
		3.081
		2.604
		3.433
	P-value 0 h vs 15 h		0.000397189	1.43642e-05	0.00194964	0.000820232

## Sheet: Fig. 4
	Fig. 4a														Fig. 4b
		pre-mRNA														Con	Il1b	Il6	Cxcl2	Ccl2
		LPS 0 h						LPS 12 h							pre-mRNA	1	1.5911	1.92363	2.00524	1.5541
		Il1b	Il6	Cxcl2	Ccl2	Ccl4	Ccl5	Il1b	Il6	Cxcl2	Ccl2	Ccl4	Ccl5			1	1.56108	1.99505	2.0912	1.52477
	Con	0.00626299	0.119085	0.0134489	0.0103108	0.124165	0.204017	0.993702	0.99033	1.01045	1.02632	0.932337	0.970971			0.97619	1.53765	2.00446	2.02043	1.62112
		0.00779233	0.097618	0.0149587	0.00972224	0.103934	0.220856	1.01683	1.00761	1.03548	0.919713	1.06631	1.08185		mRNA	1	1.65543	1.77702	1.97692	2.31311
		0.00569478	0.117372	0.0174257	0.0123364	0.105025	0.198356	0.989682	1.00214	0.955747	1.05941	1.00588	0.951978			0.928058	1.67275	1.73547	2.01899	2.49242
	Ncl k/d	0.00742775	0.080428	0.0397921	0.0259565	0.0771971	0.254541	3.07424	2.19668	2.77413	2.17659	1.26184	3.18217			1.09353	1.70408	1.65695	2.05217	2.11527
		0.00571	0.100637	0.0419727	0.0280904	0.0698302	0.271628	3.26307	1.92445	3.16726	2.12656	1.00175	3.1128		P-value (pre-mRNA)		5.11822e-06	3.27032e-06	2.90628e-06	4.15017e-05
		0.00685092	0.092327	0.052869	0.028151	0.0593031	0.256041	3.7788	2.08118	2.9755	2.08129	1.2293	3.29283		P-value (mRNA)		0.000178764	0.000272512	4.36105e-05	0.000398836
	NCL-GFP	0.00931409	0.123744	0.00353403	0.00449286	0.0382991	0.128585	0.68079	0.673541	0.265725	0.586421	1.25225	0.741191
		0.00753837	0.10109	0.00382772	0.00284677	0.0448297	0.166941	0.652765	0.528031	0.25122	0.531679	1.02349	0.713612
		0.00727979	0.115954	0.00387126	0.00450186	0.0447846	0.131464	0.628261	0.616201	0.290921	0.475689	1.56075	0.655592
	P-value (Ncl k/d)							0.00035491	0.000174076	7.00423e-05	2.3622e-05	0.146522	4.95382e-06
	P-value (NCL-GFP)							3.7452e-05	0.000760712	9.86894e-06	0.000882627	0.15889	0.00334401
		mRNA
		LPS 0 h							LPS 12 h
		Il1b	Il6	Cxcl2	Ccl2	Ccl4	Ccl5	Ncl	Il1b	Il6	Cxcl2	Ccl2	Ccl4	Ccl5	Ncl
	Con	9.2128e-05	2.74353e-05	0.000771736	0.0103108	0.0141223	0.00441606	1.07852	1.04249	1.05101	0.959025	0.943111	0.967802	1.02172	1.06425
		8.17603e-05	7.83518e-05	0.000787875	0.00972224	0.0132555	0.00424294	0.934415	0.991041	0.972684	1.02486	0.92667	1.01649	1.02633	0.988006
		7.55388e-05	0.000102783	0.00069987	0.0123364	0.014265	0.00440709	0.992279	0.967916	0.978189	1.01743	1.14423	1.01651	0.953632	0.951037
	Ncl k/d	6.71248e-05	8.40004e-05	0.00184639	0.0259565	0.00887734	0.00208359	0.407142	2.73045	1.42269	1.63187	2.05126	1.02436	2.54628	0.168343
		8.43555e-05	8.71731e-05	0.00167312	0.0280904	0.0102402	0.00177623	0.330105	2.66627	1.41417	1.58059	1.89501	1.04453	2.31124	0.157463
		7.79314e-05	7.77122e-05	0.00197398	0.028151	0.00922959	0.00163056	0.328025	2.75307	1.48036	1.49147	1.88026	0.864617	2.58503	0.182587
	NCL-GFP	7.57714e-05	5.64536e-05	0.000296424	0.00699987	0.00624998	0.00311576	1.74375	0.314888	0.433574	0.26666	0.144917	1.11106	0.200281	2.29137
		9.18102e-05	6.41894e-05	0.000198076	0.00775661	0.00785037	0.00277891	2.15252	0.338908	0.382289	0.265269	0.174385	1.07416	0.187295	2.12285
		6.80555e-05	5.4303e-05	0.000194516	0.00558141	0.00631366	0.00239985	2.05601	0.30764	0.516396	0.309567	0.141514	1.0047	0.18714	2.30059
	P-value (Ncl k/d)							0.000195088	9.30885e-07	0.000178944	0.000247907	0.00045528	0.723921	7.55652e-05	1.68015e-05
	P-value (NCL-GFP)							0.00165649	9.20068e-06	0.000279569	9.20871e-06	0.000273283	0.147383	4.54576e-06	4.97164e-05
	Fig. 4c											Fig. 4d
		pre-mRNA				mRNA							The number of surviving mice
		Il1b	Il6	Ccl4	Ccl5	Il1b	Il6	Ccl4	Ccl5	Ncl			PBS		LPS
	Con	0.943702	0.909099	1.14551	1.05428	0.999156	0.906153	1.0728	1.14516	0.975625		Time (h)	Con	Ncl k/d	Con	Ncl k/d
		0.954695	1.099	1.04106	0.991437	1.01542	1.02516	0.976744	1.00034	0.927217		0	6	6	12	12
		1.10994	1.0009	0.83854	0.956708	0.985648	1.07648	0.954332	0.872944	1.10544		4	6	6	12	12
	Ncl k/d in lung-resident cells	1.00468	5.78044	1.26908	2.57705	0.823267	1.94878	1.13837	1.60041	0.590769		8	6	6	12	12
		0.967908	4.72734	0.949804	2.89424	0.971712	2.02803	1.04658	1.56645	0.558557		12	6	6	12	8
		1.01058	5.32692	0.853001	2.7237	0.881231	2.58947	1.01347	1.3675	0.571215		16	6	6	11	5
	Ncl k/d in liver-resident cells	4.58061	4.19673	1.03263	2.55827	1.74065	2.97867	1.18635	2.4595	0.347279		20	6	6	10	4
		4.63909	4.30576	1.2428	2.02366	2.10186	2.98859	1.03752	1.96219	0.346005		24	6	6	9	3
		4.98686	4.71438	1.20582	2.14855	1.64708	2.5503	1.11453	2.43389	0.361249		28	6	6	8	3
	P-value (Lung)	0.886796	0.000159934	0.924563	5.56248e-05	0.0702738	0.00466322	0.281334	0.00917078	0.00135899		32	6	6	8	3
	P-value (Liver)	1.10087e-05	3.41165e-05	0.242531	0.00162536	0.00394698	0.00027627	0.118613	0.00206271	0.000260078		36	6	6	8	3
												40	6	6	8	2
												44	6	6	8	2
												48	6	6	8	2
												P-value (Mantel-Cox)				0.0007
	Fig. 4e
		Il1b					Ccl2					Ccl4
	Act.D (min)	0	10	20	30	Act.D (h)	0	1	2	3	Act.D (h)	0	1	2	3
	Con	1.08324	0.388778	0.0663423	0.0417503	Con	1.04108	0.448418	0.466639	0.272775	Con	1.02901	0.278007	0.22332	0.157445
		0.94591	0.360669	0.0926089	0.0407483		0.970539	0.696563	0.308126	0.368077		1.00523	0.240128	0.15945	0.147567
		0.975943	0.364093	0.0758513	0.0443194		0.989697	0.537686	0.373089	0.477345		0.966755	0.192234	0.162543	0.131686
	Ncl k/d	0.891916	0.645493	0.197323	0.118281	Ncl k/d	1.09575	1.07361	0.859769	0.615805	Ncl k/d	1.09065	0.257193	0.181027	0.19536
		1.00956	0.597637	0.202275	0.115874		0.855129	1.00844	0.653622	0.714569		1.03998	0.275752	0.190729	0.176715
		1.11057	0.678784	0.204315	0.126173		1.06723	0.96898	0.644176	0.850642		0.881636	0.30667	0.205906	0.137214
	P-value		0.000430727	0.000101932	1.8862e-05	P-value		0.00441038	0.016072	0.0171063	P-value		0.207822	0.649972	0.265581
		Il6					Cxcl2					Ccl5
	Act.D (h)	0	1	2	3	Act.D (h)	0	1	2	3	Act.D (h)	0	1	2	3
	Con	0.979901	0.658474	0.677089	0.517784	Con	0.998413	0.295267	0.33019	0.395735	Con	1.16113	0.53974	0.414115	0.362347
		1.09338	0.680204	0.468001	0.482089		1.01721	0.528739	0.368398	0.242798		0.992782	0.402269	0.313359	0.285318
		0.933351	0.580702	0.511481	0.545522		0.984647	0.454888	0.507632	0.235593		0.867488	0.455467	0.50366	0.245435
	Ncl k/d	0.950768	1.12316	0.782207	0.76405	Ncl k/d	1.17302	0.904448	1.1913	0.755546	Ncl k/d	0.876979	0.854423	0.90141	0.734565
		0.977879	0.937589	0.927051	0.724839		0.954336	1.23278	0.872181	0.579716		1.02005	0.845412	0.700518	0.896978
		1.07557	1.0989	0.849874	0.77322		0.893289	1.06974	1.1477	0.581265		1.11786	1.07419	1.08362	0.684272
	P-value		0.00324079	0.016852	0.000536444	P-value		0.00538153	0.00416222	0.0113588	P-value		0.00565936	0.0171851	0.00286362

## Sheet: Fig. 5
	Fig. 5e
	NCL (nM)	NRE			Il6-[C/U]20			Il1b-[C/U]21			Il1b-[C/U]17			Il1b-[C/U]13
	0	0	0	0	0	0	0	0	0.031746	0	0	0.0420561	0.0702479	0	0.0102041	0.037037
	39.0625	0.427586	0.157576	0.228758	0.525084	0.428571	0.415225	0.3	0.306533	0.393162	0	0.0420561	0.0702479	0	0.0102041	0.037037
	78.125	0.55	0.241573	0.323529	0.538462	0.443182	0.429054	0.348039	0.336539	0.380531	0.240803	0.163265	0.230241	0.092	0.0934579	0.0678733
	156.25	0.594872	0.291892	0.369318	0.530612	0.448171	0.434028	0.367924	0.347418	0.389381	0.273927	0.204	0.268852	0.120155	0.122172	0.0727273
	312.5	0.647343	0.346591	0.442529	0.543165	0.466667	0.492537	0.422907	0.378995	0.492063	0.318937	0.270677	0.334337	0.113821	0.111111	0.0751174
	625	0.715596	0.472727	0.561404	0.627819	0.661597	0.548	0.5	0.43913	0.518182	0.335714	0.290076	0.338415	0.153846	0.136986	0.09
	1250	0.777778	0.607735	0.666667	0.726415	0.77095	0.689474	0.694006	0.613636	0.663636	0.365314	0.340741	0.37971	0.176991	0.155251	0.104167
	2500	0.885106	0.821229	0.833333	0.851429	0.894366	0.858639	0.834677	0.785047	0.810606	0.534562	0.476988	0.45858	0.268041	0.252212	0.193103
	3750										0.703704	0.618605	0.535604	0.515464	0.473282	0.432432
	5000	1	1	1	1	1	1	1	0.974874	1	0.793103	0.71179	0.604938	0.514124	0.491735	0.489362
	Fig. 5f
	Rel. NCL binding affinity					Rel. RNA enrichment in NL (%)
		Con	Myc-Il1b	Myc-Il1b ∆C/U-rich		LPS (h)	0		6
		0.117875	1.10149	0.588673			Il1b	Il1b ∆C/U-rich	Il1b	Il1b ∆C/U-rich
		0.240788	1.02917	0.688415			25.2275	14.129	25.4309	12.9302
		0.180037	0.882132	0.507259			21.9808	12.8645	21.9609	13.5064
	P-value			0.00789327			21.5577	15.4447	26.6594	13.9935
						P-value		0.00311625		0.00146997

## Sheet: Fig. 6
	Fig. 6c							Fig. 6d				Fig. 6e
		pre-mRNA		mRNA				Rrp6 transport to NL (%)					Il1b pre-mRNA		Il6 pre-mRNA
		Il1b	Il6	Il1b	Il6	Rrps k/d		LPS (h)	0	15			Con	Ncl k/d	Con	Ncl k/d
	Con	0.929977	0.800219	0.864278	0.986939	0.986301			43.1373	81.3559			3.28571	0.928571	2.30303	0.969697
		1.01169	1.01534	0.934111	1.20366	0.973262			42.3077	78.8462			3.3125	0.875	2.2	0.9
		1.06287	1.23077	1.23865	0.841791	1.04174			44	83.3333			3.46429	0.964286	2.25581	0.976744
	Rrp6 k/d	1.53358	3.84664	3.33203	4.3944	0.559186		P-value		1.05297e-05		P-value		2.42214e-06		4.5568e-06
		1.8045	2.82353	3.0504	3.86553	0.550876
		1.82172	2.96658	3.18811	3.84096	0.611108
	Rrp43 k/d	2.97704	2.38949	5.21429	3.61376	0.39522		Fig. 6f
		2.54843	2.15078	5.10811	3.60932	0.468293			Rrp6 transport to NL (%)
		2.94339	2.24488	4.89424	3.6727	0.353211		LPS (h)	0		15
	Rrp46 k/d	2.77996	2.17323	8.99003	7.01681	0.0864533			Con	Ncl k/d	Con	Ncl k/d
		2.72218	1.80869	9.65387	7.5701	0.122047			43.8596	45.4545	83.4783	45.7143
		2.86978	1.69557	10.3622	7.98494	0.0995133			48.5714	52.1739	86.4865	50
	P-value (Rrp6 k/d)	0.00206556	0.00305834	0.000101919	0.000132631	0.000111377			42.1053	46.6667	81.4815	42.623
	P-value (Rrp43 k/d)	0.000218521	0.000938508	1.06599e-05	1.65457e-05	0.00011487		P-value				0.000128847
	P-value (Rrp46 k/d)	6.49328e-06	0.00996616	3.04843e-05	2.64492e-05	2.76951e-06

## Sheet: Fig. 7
	Fig. 7b											Fig. 7f
		CA			NP			NL					pre-mRNA
		LPS 0 h	LPS 12 h	LPS+OA	LPS 0 h	LPS 12 h	LPS+OA	LPS 0 h	LPS 12 h	LPS+OA			Il6	Ccl2	Ccl5
	NCL	0.0437457	0.164046	0.0992989	1.1497	0.971828	0.645378	1	1.84752	0.257482		Con GFP	0.926588	1.03766	0.948246
		0.0656186	0.185919	0.121365	1.29901	1.0997	0.792055	1.12987	1.97672	0.392998			1.07923	0.988514	0.99539
		0.076555	0.218729	0.143432	1.08998	0.920679	0.586707	0.935065	1.74416	0.135517			1.00291	0.974905	1.05946
	P-value		0.00235909						0.00070054	9.15088e-05		NCL-GFP	0.671286	0.663576	0.76313
	pNCL	0.935252	0.13802	0.353445	0.0105516	0.00374612	0.00966555	0.00403244	0.00594454	0.0220847			0.719467	0.610614	0.707107
		1	0.0960142	0.357329	0.00703437	0.00749223	0.00483278	0.00806489	0.00297227	0.00736155			0.695377	0.581694	0.835088
		0.964029	0.0660098	0.279649	0.0105516	0.0112383	0.00483278	0.00806489	0.00297227	0.00736155		NCL-K296R-GFP	0.768438	1.0558	1.10191
	P-value		6.54777e-06	0.00216928									0.933033	0.964821	1.13682
	Rrp6	0.216541	0.216541	0.267004	3.84328	1.12527	0.613109	1	3.75189	1.84845			0.850735	1.14737	1.17283
		0.288722	0.288722	0.31555	4.07322	1.3222	0.903529	1.28571	4.03612	2.14658		P-value (NCL-GFP)	0.00264674	0.00023831	0.00905593
		0.168421	0.192481	0.242731	3.31771	0.75956	0.387227	0.714286	3.55292	1.55031		P-value (NCL-K296R-GFP)	0.034914	0.00164523	0.00095579
	P-value					0.000649624			0.000211936	0.000960311
	Fig. 7e
	Rel. NCL binding affinity to Rrp6
		NCL	NCL-K296R
		1	0.3
		1	0.285714
		1	0.186047
		1	0.2
	P-value		2.13004e-07

## Sheet: Supplementary Fig. 1
	Supplementary Fig. 1a - bar graph							Supplementary Fig. 1a - dot plot
	LPS (h)	0	2	6	12	15		LPS (h)	0	2	6	12	15
	1 nucleolus	40	42.6966	59.2233	76.7677	80		Nucleolar area (mm3)	8.494	7.002	7.886	27.188	9.554
		42.029	38.2979	61.2903	77.3585	79.4118			0.876	1.94867	8.33067	23.854	19.4
		38.0531	47.619	60.9375	78.1818	78.5714			2.824	5.1	25.8667	20.8187	24.2987
	≥ 2 nucleoli	60	57.3034	40.7767	23.2323	20			0.817333	2.256	9.076	20.146	21.618
		57.971	61.7021	38.7097	22.6415	20.5882			5.46667	10.1227	8.89333	7.45467	15.948
		61.9469	52.381	39.0625	21.8182	21.4286			2.478	1.798	8.454	10.868	27.856
	P-value 0 h vs 15 h			9.92173e-05	6.7147e-06	5.54318e-06			2.36667	5.244	14.79	4.846	33.0347
									1.608	1.94867	10.4107	22.97	21.852
	Supplementary Fig. 1b - bar graph								2.962	5.258	27.7253	17.6413	17.752
	Nucleolar comparment	GC		FC					1.896	13.456	5.23067	8.48667	13.652
	LPS (h)	0	15	0	15				3.942	18.3867	14.81	12.4507	6.77333
	1 nucleolus	47.0588	82.7273	40.9836	74.7368				3.746	20.93	14.4373	11.9787	28.56
		44.8276	80.9524	52.381	78.5714				3.348	9.128	4.198	14.55	15.66
		49.2063	86.2069	45.3659	71.4286				5.636	6.68267	8.5	11.2467	16.1167
	≥ 2 nucleoli	52.9412	17.2727	59.0164	25.2632				1.78533	3.79267	11.888	20.376	20.1653
		55.1724	19.0476	47.619	21.4286				3.708	14.36	26.2347	13.4427	21.08
		50.7937	13.7931	54.6341	28.5714				7.532	16.516	12.398	13.3653	21.0027
	P-value		5.38488e-05		0.00183906				6.88	24.376	21.264	11.272	23.6693
									8.238	12.614	6.866	12.888	9.122
									2.812	8.47467	12.7627	18.616	14.85
									10.926	9.848	18.6033	15.7707	39.2853
									5.454	12.142	8.846	26.3893	33.7387
									3.708	8.612	1.98133	24.56	12.6853
									1.24267	3.26267	7.14	21.448	12.7627
									2.17067	7.58533	18.538	27.0033	24.3233
									2.45867	3.47867	3.446	16.9227	29.3973
									7.49333	2.132	6.376	6.278	17.438
									6.904	5.336	3.94933	3.896	27.1227
									3.884	0.738667	10.8533	13.6	23.408
									3.57	1.982	6.95733	6.258	25.3707
									4.08	3.41333	1.844	6.512	11.77
									4.65	3.792	10.986	21.832	13.6653
									7.088	6.39467	3.544	20.8187	14.712
									5.41333	15.9813	13.1813	10.384	22.0747
									4.14	9.828	17.6293	20.89	19.5167
									2.31467	7.36267	7.316	19.224	29.1893
									2.99467	6.76133	10.3573	23.2773	31.36
									4.26267	2.07867	5.336	34.1967	19.16
									2.58933	4.49867	5.57067	33.6433	53.5833
									6.14667	6.36933	16.87	31.752	25.03
									5.51867	3.4	22.8587	17.9413	8.18667
									7.886	4.924	9.416	7.34933	14.752
									2.55667	7.474	4.512	24.0107	10.868
									9.258	4.688	8.17333	15.36	14.3
									2.864	2.602	22.0747	18.164	33.25
									3.76533	5.44	18.9093	23.016	15.744
									2.668	5.63	14.7253	17.616	33.112
									3.982	7.63	2.64133	6.18533	32.4333
									5.434	7.356	13.1813	15.9813	22.9387
									3.59	9.298	8.944	8.21333	27.0453
									8.102	7.808	17	24.52	33.38
									5.46667	3.63467	11.4767	12.1893	23.3813
									3.414	17.066	5.414	11.4293	29.3467
									5.07467	9.624	4.786	7.14133	11.7173
									2.39333	3.884	6.8	20.688	32.72
									3.17733	2.086	9.808	30.968
									5.08667	4.238	22.336	10.1227
									5.98933	0.863333	13.966	5.32267
									2.31467	18.9893	11.318	15.242
									4.472	0.778	7.63733	34.6027
									6.88	5.80667	9.44267	30.184
									5.65	4.00133	2.70733	21.1067
									8.964	6.788	7.434	15.76
									5.198	2.22267	22.4933	4.04
									1.962	5.472	8.67	6.492
									6.042	6.002	4.956	20.5307
									3.02	10.632	9.632	7.14133
									6.042	9.376	16.5573	10.298
									4.452	3.296	10.1093	28.7707
									3.746	15.248	11.122	47.21
									6.56533	15.536	9.44133	20.088
									3.13867	6.25067	7.34933	14.556
									14.6213	5.884	28.744	26.5133
									9.946	2.17733	11.744	13.704
									6.61	2.394	3.42	12.92
									4.178	1.36	18.1253	28.934
									5.12	5.544	19.95	17.536
									6.258	2.31467	43.9147	16.086
									15.7973	7.16667	37.76	22.2053
									6.376	4.316	13.516	21.552
									13.992	13.32	19.106	22.52
									7.964	7.872	11.1947	36.91
									6.48667	18.498	4.996	20.976
									7.808	6.1	7.296	22.676
									8.494	5.708	5.394	28.168
									5.866	10.986	11.612	30.0533
									6.826	4.23733	7.79467	25.2133
									10.0307	4.39467	44.43	28.3787
									4.708	8.736	23.304	26.6133
									11.7947	7.12	15.8773	10.3307
									7.14	6.748	14.5147	16.91
									4.55	12.868	4.36133	25.84
									4.924	1.844	9.376	41.352
									2.846	1.804	6.81333	37.134
									8.23867	1.08533	7.56	21.048
									4.53733	2.60267	22.6507	23.206
									4.178	2.58933	7.65	29.3707
									7.728	8.828	9.16	28.0373
									8.416	8.31733	16.424	41.744
									5.36133	2.354	22.4933	27.464
									3.66133	9.49333	16.83
									6.95733	4.64267	21.1333
									8.042	3.38667	27.0187
									3.844	6.022	14.438
									4.52533	8.376	14.064
									2.216	3.296
								P-value 0 h vs 15 h			4.78554e-16	5.29196e-35	6.27637e-39

## Sheet: Supplementary Fig. 2
	Supplementary Fig. 2a
	LPS (h)	0	2	6	12	15
	47S	1.11513	1.08209	1.09305	0.883188	1.09032
		0.920074	1.22127	1.12761	0.767852	0.977619
		0.974653	1.2825	1.24709	1.14671	0.871244
	28S	0.945158	1.00645	1.42858	1.40803	1.33444
		0.971373	1.1446	1.22439	1.01428	1.28051
		1.10892	1.26624	1.10437	1.50731	1.0983
	18S	0.989096	1.17026	1.02531	1.06387	1.33058
		0.982676	0.983749	1.098	1.04177	1.30785
		1.02885	1.12433	1.12251	0.799239	0.951679
	P-value (47S)		0.0817781	0.109928	0.60542	0.797431
	P-value (28S)		0.2229	0.085584	0.130706	0.0590713
	P-value (18S)		0.185302	0.0660423	0.729347	0.186903

## Sheet: Supplementary Fig. 3
	Supplementary Fig. 3c									Supplementary Fig. 3e
	Luciferase assay										FI of Il6 foci in NL (A.U.)		Area of Il6 foci in NL (μm2)
		Con	Npm1 k/d	Etoposide		Con	Npm1 k/d	Etoposide			Con	Npm1 kd	Con	Npm1 kd
	LPS 0 h	1	0.601617	1.08527	LPS 12 h	80.6447	74.6635	98.1089			110	63.419	0.245	0.304
		1.04246	0.618236	1.12308		90.266	78.6116	104.635			86.04	134.978	0.294	0.451
		1.0937	0.618236	1.17033		93.3186	85.7351	109.186			77.267	161.014	0.255	0.687
		1.10688	0.624884	1.24909		95.35	91	90.0421			90.652	179.086	0.186	0.687
	P-value						0.181025	0.0916097			163	184.851	0.373	0.461
											29.833	109.833	0.177	0.235
	Supplementary Fig. 3f										110.5	154.67	0.373	0.451
		Il1b				Il6					147.65	172	0.588	0.863
	Act.D (min)	0	30	60	Act.D (min)	0	30	60			113.643	150.967	0.275	0.294
	NP	0.941864	0.371029	0.160852	NP	1.05997	0.337256	0.159854			41.739	138.279	0.226	0.422
		0.968371	0.353838	0.185877		1.02258	0.316611	0.100879			23.87	157.852	0.226	0.53
		1.0964	0.407641	0.17954		0.922593	0.367297	0.0945306			36.182	99.036	0.216	0.275
	NL	0.927316	0.00671011	0.00723082	NL	1.05812	0.0382275	0.0222807			39.667		0.206
		0.994118	0.00764285	0.00983173		1.00768	0.0359199	0.0260449			64		0.284
		1.08476	0.00917405	0.0106138		0.937861	0.0292435	0.0259604		P-value		0.000812818		0.00388095
	P-value		2.01931e-05	2.56193e-05	P-value		3.37683e-05	0.0108605

## Sheet: Supplementary Fig. 4
	Supplementary Fig. 4b									Supplementary Fig. 4c
		pre-mRNA									IL-1β		IL-6		CCL5		CCL4
		Il1b	Il6	Cxcl2	Ccl2	Ccl4	Ccl5	k/d			Con	Ncl k/d	Con	Ncl k/d	Con	Ncl k/d	Con	Ncl k/d
	Con	0.876059	0.965892	1.03124	0.93299	0.782972	0.970971	0.93061		LPS 0 h	0	0	0	0	0.13122	0.12535	0.318395	0.454754
		1.07766	0.877355	0.989371	1.32899	1.31036	1.08185	1.06235			0	0	0	0	0.11295	0.1347	0.31376	0.459532
		1.05922	1.02728	0.98012	0.806493	0.974681	0.951978	1.0115			0	0	0	0	0.13372	0.14123	0.328189	0.44343
	Ncl k/d	2.05006	1.74953	1.91263	2.28575	0.974481	1.3289	0.286805		LPS 12 h	6.03677	56.6633	1.83987	3.69166	53.404	74.112	6.6672	6.5106
		2.42732	1.76573	2.16197	2.26603	0.797992	1.98224	0.293931			18.2018	64.0263	1.69957	3.82149	56.886	77.15	6.5614	6.6122
		1.9325	1.66332	2.39453	2.2033	0.868788	1.57935	0.292115			8.09332	64.5657	1.46086	4.1649	45.864	81.914	6.4548	6.4924
	Pum3 k/d	0.806377	1.44151	1.15945	1.47169	1.09979	1.06663	0.352732		P-value		0.000359019		0.00024236		0.00293663		0.767226
		0.762097	1.46853	1.08688	1.20852	0.950991	1.11618	0.316565
		0.703102	1.39512	0.984603	1.2876	0.976238	1.16803	0.298307		Supplementary Fig. 4d
	Pno1 k/d	0.813319	0.95418	0.921475	1.35237	1.11449	0.942029	0.175277			Con	Ncl k/d	NCL-GFP		Con	Ncl k/d	NCL-GFP
		0.834038	0.858184	0.808868	1.25894	0.781699	0.961033	0.164766		LPS 0 h	1	0.792027	1.05051	LPS 12 h	69.5179	76.5473	67.1992
		0.711681	0.957198	0.803964	1.07496	0.964823	0.980421	0.141201			1.12741	0.877245	1.12852		76.7013	86.8015	72.8391
	Nol6 k/d	0.835131	0.864761	1.2673	2.03689	0.747926	0.915905	0.549354			1.2471	0.997553	1.27414		84.2406	93.9006	81.324
		0.697565	0.882562	1.31142	1.77317	0.731691	0.956366	0.618829			1.25097	1.01259	1.24813		90.2059	102.051	86.943
		0.760565	1.03767	1.19749	2.21582	0.79425	0.998615	0.590289			1.39768	1.19807	1.45616		97.7753	109.361	92.7581
	P-value (Ncl k/d)	0.00223189	0.000139801	0.00117397	0.00152107	0.430598	0.0319584	5.02916e-05		P-value						0.221476	0.621907
	P-value (Pum3 k/d)	0.0252944	0.000593953	0.221955	0.163035	0.936371	0.0821932	8.21567e-05
	P-value (Pno1 k/d)	0.0432212	0.569082	0.0199733	0.309856	0.723428	0.390031	2.92255e-05		Supplementary Fig. 4e
	P-value (Nol6 k/d)	0.0338084	0.704888	0.00214352	0.00833319	0.163397	0.396149	0.000662226			47S		28S		18S
										LPS 12 h	Con	Ncl k/d	Con	Ncl k/d	Con	Ncl k/d
											0.962383	1.0287	0.977419	1.06121	0.981112	1.05143
											0.982775	0.937399	1.04054	0.948514	1.03094	1.06725
											1.0573	0.992993	0.983244	1.07147	0.98866	0.980398
										P-value		0.731113		0.579179		0.348217

[truncated: 5 more sheets: Supplementary Fig. 5, Supplementary Fig. 6, Supplementary Fig. 7, Supplementary Fig. 8, Supplementary Fig. 9]
